# Supplementary material for: The development of hepatic steatosis depends on the presence of liver-innervating parasympathetic cholinergic neurons in mice fed a high-fat diet
Source: PLoS Biol. 2024 Oct 22;22(10):e3002865. doi: 10.1371/journal.pbio.3002865 (PMC11530026; doi:10.1371/journal.pbio.3002865)
Supplement: S1 Data — (XLSX) [file pbio.3002865.s011.xlsx]

## Sheet: Fig2.C
Fig2.C	the number of cholinergic neurons on the left and right sides of the DMV
	ChATCre+AAVrg-FLEX-tdTomato	ChATCre+AAVrg-FLEX-dtA	ChATCre+AAVrg-FLEX-tdTomato	ChATCre+AAVrg-FLEX-dtA
mouse	Left		Right
1	299	168	298	171
2	263	203	280	215
3	255	168	224	238
4	243	193	217	194
Mean	265	183	254.8	204.5
Difference between means ± SEM		-82.00 ± 14.98		-50.25 ± 24.74

## Sheet: Fig2.E
	Fig2.E Hepatic Acetylcholine (ng/g Liver)
	ChATCre+AAVrg-FLEX-tdTomato	ChATCre+AAVrg-FLEX-dtA
Sample 1	0.056232	0.0377
Sample 2	0.17762	0.141777
Sample 3	0.333988	0.047529
Sample 4	0.287081	0.082418
Sample 5	0.212766	0.09434
Sample 6	0.05988	0.029042
Sample 7	0.138203
Mean	0.1808	0.07213
Difference between means ± SEM		-0.1087 ± 0.04650

## Sheet: Fig2.F
	Fig2.F Plasma Acetylcholine (ng/ml)
	ChATCre+AAVrg-FLEX-tdTomato	ChATCre+AAVrg-FLEX-dtA
Sample 1	0.393	0.372
Sample 2	0.485	0.334
Sample 3	0.537	0.467
Sample 4	0.411	0.404
Sample 5	0.348	0.615
Sample 6	0.422	0.534
Sample 7	0.278	0.561
Sample 8	0.43	0.354
Sample 9	0.966
Sample 10	0.76
Sample 11	0.692
Mean	0.5202	0.4551
Difference between means ± SEM		-0.06506 ± 0.07961

## Sheet: Fig3.G-TG ELISA
	Fig3.G Hepatic TG (mg/g Liver)				Fig3.G Plasma TG (mg/dl)
	ChATCre+AAVrg-FLEX-tdTomato	ChATCre+AAVrg-FLEX-dtA			ChATCre+AAVrg-FLEX-tdTomato	ChATCre+AAVrg-FLEX-dtA
Sample 1	28.902	24.7611		Sample 1	193.77	171.282
Sample 2	26.7335	23.0883		Sample 2	216.006	155.717
Sample 3	25.7014	22.9436		Sample 3	180.631	189.879
Sample 4	25.7657	26.6859		Sample 4	230.055	183.764
Sample 5	27.4961	24.038		Sample 5	177.195	77.943
Sample 6	25.8564	23.2498		Sample 6	210.346	128.782
Sample 7	28.0516	18.6205		Sample 7	223.131	127.064
Sample 8	27.9006	20.7144		Sample 8	141.567	186.847
Sample 9	30.1071			Sample 9	193.821	192.002
Mean	27.39	23.01		Sample 10	249.41	211.104
Difference between means ± SEM		-4.378 ± 0.9790		Sample 11	197.257	137.979
				Sample 12		146.166
				Mean	201.2	159
				Difference between means ± SEM		-42.15 ± 14.12

## Sheet: Fig3.H Liver gene expression
	Fig3.H Hepatic mRNA expression
	Srebp1c	ChATCre+AAVrg-FLEX-tdTomato	ChATCre+AAVrg-FLEX-dtA			Ppar a	ChATCre+AAVrg-FLEX-tdTomato	ChATCre+AAVrg-FLEX-dtA
	Sample 1	0.735159	0.660149			Sample 1	0.734005	1.03858
	Sample 2	1.55482	0.981531			Sample 2	1.0486	1.62598
	Sample 3	1.38195	0.450642			Sample 3	0.915089	1.23317
	Sample 4	1.4349	0.968528			Sample 4	1.03474	1.33156
	Sample 5	1.18714	0.684607			Sample 5	1.00246	0.91797
	Sample 6	1.30576	0.397441			Sample 6	1.26612	1.5605
	Sample 7	0.54169	0.771274			Sample 7	0.843893	1.28601
	Sample 8	0.525422				Sample 8	1.28104	1.32789
	Mean	1.084	0.7014			Mean	1.015	1.291
	Difference between means ± SEM		-0.3823 ± 0.1769			Difference between means ± SEM		0.2763 ± 0.1079
	ChREBP	ChATCre+AAVrg-FLEX-tdTomato	ChATCre+AAVrg-FLEX-dtA			Cpt1a	ChATCre+AAVrg-FLEX-tdTomato	ChATCre+AAVrg-FLEX-dtA
	Sample 1	0.810051	0.906831			Sample 1	0.699389	0.78074
	Sample 2	1.02563	0.82233			Sample 2	1.22827	1.40071
	Sample 3	0.763631	0.646281			Sample 3	1.15283	1.38312
	Sample 4	1.16814	0.945543			Sample 4	0.94028	1.46686
	Sample 5	0.617203	0.747888			Sample 5	1.16595	1.88519
	Sample 6	1.01151	0.858784			Sample 6	0.834239	1.64186
	Sample 7	1.47042	1.05502			Sample 7	1.10406
	Sample 8	1.46987				Mean	1.017	1.427
	Mean	1.043	0.8571			Difference between means ± SEM		0.4095 ± 0.1607
	Difference between means ± SEM		-0.1854 ± 0.1287
	Acly	ChATCre+AAVrg-FLEX-tdTomato	ChATCre+AAVrg-FLEX-dtA			Cpt2	ChATCre+AAVrg-FLEX-tdTomato	ChATCre+AAVrg-FLEX-dtA
	Sample 1	0.902729	0.564732			Sample 1	0.647673	1.14137
	Sample 2	1.68684	0.941682			Sample 2	1.28324	1.13674
	Sample 3	1.93544	0.723226			Sample 3	1.2432	1.17622
	Sample 4	0.80087	1.51803			Sample 4	0.8121	1.95039
	Sample 5	1.3102	1.16669			Sample 5	1.43545	1.39122
	Sample 6	0.893415	0.735676			Sample 6	0.856528	0.875155
	Sample 7	0.567278	0.729604			Sample 7	0.969296	1.09373
	Sample 8	0.638026				Mean	1.036	1.253
	Mean	1.093	0.9114			Difference between means ± SEM		0.2171 ± 0.1691
	Difference between means ± SEM		-0.1811 ± 0.2235
	Acc1	ChATCre+AAVrg-FLEX-tdTomato	ChATCre+AAVrg-FLEX-dtA			Acadm	ChATCre+AAVrg-FLEX-tdTomato	ChATCre+AAVrg-FLEX-dtA
	Sample 1	1.15183	0.716958			Sample 1	0.678767	1.26247
	Sample 2	1.32429	0.93102			Sample 2	1.43338	1.39245
	Sample 3	0.967854	0.864314			Sample 3	1.2097	1.85502
	Sample 4	0.998483	0.825174			Sample 4	0.821485	1.82619
	Sample 5	0.951457	0.73787			Sample 5	1.41577	1.05404
	Sample 6	1.08703	0.56			Sample 6	0.797127
	Sample 7	0.877055	0.535776			Sample 7	0.916474
	Sample 8	0.747861				Mean	1.04	1.478
	Mean	1.014	0.74			Difference between means ± SEM		0.4380 ± 0.1928
	Difference between means ± SEM		-0.2738 ± 0.08409
	Fasn	ChATCre+AAVrg-FLEX-tdTomato	ChATCre+AAVrg-FLEX-dtA			Acadl	ChATCre+AAVrg-FLEX-tdTomato	ChATCre+AAVrg-FLEX-dtA
	Sample 1	1.24733	0.770375			Sample 1	0.63	1.03632
	Sample 2	1.72274	0.84145			Sample 2	1.48	1.39404
	Sample 3	1.84463	0.607052			Sample 3	1.32	1.0224
	Sample 4	1.33999	0.381099			Sample 4	0.89	1.83963
	Sample 5	0.978317	0.309462			Sample 5	0.96	1.72558
	Sample 6	0.695307	0.709959			Sample 6	0.95	0.932373
	Sample 7	0.526153	0.763332			Mean	1.038	1.325
	Sample 8	0.526043				Difference between means ± SEM		0.2867 ± 0.2034
	Mean	1.111	0.6257
	Difference between means ± SEM		-0.4855 ± 0.2074
	Scd1	ChATCre+AAVrg-FLEX-tdTomato	ChATCre+AAVrg-FLEX-dtA
	Sample 1	1.26368	0.636962
	Sample 2	1.55865	0.572225
	Sample 3	0.99398	0.148787
	Sample 4	1.23131	0.48609
	Sample 5	1.20063	0.374892
	Sample 6	0.795168	0.672873
	Sample 7	0.434512	0.441826
	Mean	1.067	0.4757
	Difference between means ± SEM		-0.5914 ± 0.1543

## Sheet: Fig4.C and D Adiposoft
	Fig4.C Distribution of the average adipocyte size											Fig4.D Mean adipose size
	ChATCre+AAVrg-FLEX-tdTomato -iWAT:Frequency distribution					ChATCre+AAVrg-FLEX-dtA-iWAT:Frequency distribution							Mean Cell size
	Bin Center	Mean	SEM	N		Bin Center	Mean	SEM	N				ChATCre+AAVrg-FLEX-tdTomato	ChATCre+AAVrg-FLEX-dtA
	150	9.76986	1.35883	4		150	7.38278	0.459344	5			Sample 1	4191	1898
	1150	14.6327	1.504	4		650	13.9003	1.4454	5			Sample 2	5178	1793
	2150	12.2093	1.63017	4		1150	16.7161	1.81959	5			Sample 3	3184	3353
	3150	12.8061	1.45336	4		1650	14.3383	2.28649	5			Sample 4	3440	2245
	4150	14.2912	1.442	4		2150	11.8217	1.73977	5			Sample 5		1666
	5150	11.2566	1.23338	4		2650	9.88721	0.963995	5			Mean	3998	2191
	6150	7.73674	1.22797	4		3150	6.79023	0.778878	5			Difference between means ± SEM		-1807 ± 524.3
	7150	6.97141	1.52976	4		3650	5.17598	0.927565	5
	8150	3.27315	0.984553	4		4150	3.58656	0.641675	5
	9150	2.56975	1.13442	4		4650	3.06247	1.11963	5
	10150	2.15824	1.16584	4		5150	2.2155	1.17114	5
	11150	0.891168	0.55605	4		5650	1.70642	1.07931	5
	12150	0.796554	0.517369	4		6150	1.20113	0.793029	5
	13150	0.270685	0.181258	4		6650	0.740953	0.546476	5
	14150	0.174899	0.101892	4		7150	0.485819	0.407811	5
	15150	0.0957854	0.0957854	4		7650	0.211082	0.211082	5
	16150	0	0	4		8150	0.324828	0.250934	5
	17150	0.0957854	0.0957854	4		8650	0.188799	0.153554	5
						9150	0.0527704	0.0527704	5
						9650	0.158311	0.158311	5
						10150	0.0527704	0.0527704	5

## Sheet: Fig4.E IngWAT Gene expression
	Fig4.E Thermogenic gene expression in ingWAT
	Pgc1a	ChATCre+AAVrg-FLEX-tdTomato	ChATCre+AAVrg-FLEX-dtA
	Sample 1	0.586964	1.83701
	Sample 2	1.66017	2.15928
	Sample 3	0.563425	0.933114
	Sample 4	0.98548	1.5609
	Sample 5	0.765413	1.40027
	Sample 6	0.444296	2.17825
	Sample 7	1.7176
	Mean	0.9614	1.678
	Difference between means ± SEM		0.7169 ± 0.2823
	Prdm16	ChATCre+AAVrg-FLEX-tdTomato	ChATCre+AAVrg-FLEX-dtA
	Sample 1	0.525804	1.32135
	Sample 2	0.820504	2.07367
	Sample 3	1.89385	3.94139
	Sample 4	0.665506	1.16501
	Sample 5	1.19854	3.34001
	Sample 6	1.01541	2.52257
	Sample 7	1.51113	1.54872
	Mean	1.091	2.273
	Difference between means ± SEM		1.181 ± 0.4382
	Ucp1	ChATCre+AAVrg-FLEX-tdTomato	ChATCre+AAVrg-FLEX-dtA
	Sample 1	1.65081	12.6128
	Sample 2	1.46013	47.5805
	Sample 3	1.59033	2.79847
	Sample 4	5.41283	72.1097
	Sample 5	0.107263	35.4034
	Sample 6	0.30001	7.36078
	Sample 7	2.53925
	Sample 8	0.589807
	Mean	1.706	29.64
	Difference between means ± SEM		27.94 ± 9.465
	Dio2	ChATCre+AAVrg-FLEX-tdTomato	ChATCre+AAVrg-FLEX-dtA
	Sample 1	1.78185	1.34993
	Sample 2	1.40704	1.49177
	Sample 3	1.67221	2.25448
	Sample 4	0.714091	1.78639
	Sample 5	0.770206	2.69219
	Sample 6	0.613246	1.16476
	Sample 7	1.20797
	Sample 8	0.585437
	Mean	1.094	1.788
	Difference between means ± SEM		0.6946 ± 0.2857
	Cidea	ChATCre+AAVrg-FLEX-tdTomato	ChATCre+AAVrg-FLEX-dtA
	Sample 1	1.40553	1.92073
	Sample 2	1.25223	3.29382
	Sample 3	0.816193	1.41992
	Sample 4	1.30113	4.45933
	Sample 5	0.233836	3.47272
	Sample 6	1.0751	1.72757
	Sample 7	1.27974
	Sample 8	1.66296
	Mean	1.129	2.715
	Difference between means ± SEM		1.586 ± 0.4561

## Sheet: Fig4.H IngWAT Temp
Fig4.H IngWAT Temp
	Light				Dark
	ChATCre+AAVrg-FLEX-tdTomato	ChATCre+AAVrg-FLEX-dtA			ChATCre+AAVrg-FLEX-tdTomato	ChATCre+AAVrg-FLEX-dtA
Sample 1	35.51	35.95		Sample 1	35.63	36.24
Sample 2	35.55	35.75		Sample 2	35.75	36.35
Sample 3	35.13	35.84		Sample 3	35.69	36.65
Sample 4	35.78	35.78		Sample 4	35.78	36.13
Sample 5	36.03			Sample 5	36.19
Mean	35.6	35.83		Mean	35.81	36.34
Difference between means ± SEM		0.2300 ± 0.1742		Difference between means ± SEM		0.5345 ± 0.1491

## Sheet: Fig4.J Glycerol ELISA
	Fig4.J Plasma glycerol (ug/ml)
	ChATCre+AAVrg-FLEX-tdTomato	ChATCre+AAVrg-FLEX-dtA
Sample 1	48.24	44.66
Sample 2	70.33	53.02
Sample 3	49.81	52.42
Sample 4	71.89	43.32
Sample 5	58.4	29.66
Sample 6	52.8	45.85
Sample 7	54.28	45.03
Sample 8	51.53	51.37
Mean	57.16	45.67
Difference between means ± SEM		-11.49 ± 4.183

## Sheet: Fig5.A Gene expression-Cyp7
	Fig5.A mRNA expression of the enzymes involved in bile acid synthesis in liver
	Cyp7a1	ChATCre+AAVrg-FLEX-tdTomato	ChATCre+AAVrg-FLEX-dtA
	Sample 1	0.357864	0.971696
	Sample 2	1.48582	1.62511
	Sample 3	1.54553	1.83358
	Sample 4	0.469599	0.627328
	Sample 5	1.69889	0.544714
	Sample 6	1.21132	0.654775
	Sample 7	0.753277	0.634498
	Sample 8	1.67161
	Mean	1.15	0.9829
	Difference between means ± SEM		-0.1671 ± 0.2795
	Cyp7b1	ChATCre+AAVrg-FLEX-tdTomato	ChATCre+AAVrg-FLEX-dtA
	Sample 1	0.525879	1.70787
	Sample 2	0.990631	0.966865
	Sample 3	1.35726	2.71028
	Sample 4	0.6217	4.42822
	Sample 5	1.06936	2.84344
	Sample 6	0.976982	1.16141
	Sample 7	1.336	1.59311
	Mean	0.9843	2.201
	Difference between means ± SEM		1.217 ± 0.4747

[truncated: 9 more sheets: Fig5.B , Fig5.C-Fasting BA ELISA, Fig5.D, Fig6.A, Fig6.B, Fig6.D, Fig6.F and G, Fig7.B-Glycrol ELISA, Fig7.E HepatinTG ELISA]
