# Supplementary material for: The development of hepatic steatosis depends on the presence of liver-innervating parasympathetic cholinergic neurons in mice fed a high-fat diet
Source: PLoS Biol. 2024 Oct 22;22(10):e3002865. doi: 10.1371/journal.pbio.3002865 (PMC11530026; doi:10.1371/journal.pbio.3002865)
Supplement: S2 Data — (XLSX) [file pbio.3002865.s012.xlsx]

## Sheet: S1 Fig A
		S1 Fig.A mRNA expression of Chrm1, 2, 3, 4, and 5 in mouse liver
		House keeping gene : beta actin (ACTB)						Tissue: Liver
			Chrm1	Chrm2	Chrm3	Chrm4	Chrm5
		Sample 1	6.24031	5.62494	2.59625	0.581565	0.86231
		Sample 2	7.38067	1.37778	2.50901	0.807046	0.199413
		Sample 3	4.06423	0.426465	0.302896	0.227424	0.77278
		Sample 4	2.66871	0.594855	3.5543	0.239476	0.0427426
		Mean	5.088	2.005	2.24	0.465	0.4675
		Std. Error of Mean	1.06	1.223	0.6881	0.1409	0.2041

## Sheet: S2 Fig A and B
S2 Fig.A and B The number of cholinergic neurons on the left and right sides of the DMV in the control and experimental groups
Left Side
Bregma	ChATCre+AAVrg-FLEX-tdTomato				ChATCre+AAVrg-FLEX-dtA
	Sample 1	Sample 2	Sample 3	Sample 4	Sample 1	Sample 2	Sample 3	Sample 4
-7.2	53	27	46	30	46	52	36	26
-7.3	56	60	58	55	45	43	36	41
-7.4	65	63	50	58	27	26	20	37
-7.5	70	61	52	57	27	36	45	56
-7.6	55	57	49	43	26	46	31	33
Right Side
	ChATCre+AAVrg-FLEX-tdTomato				ChATCre+AAVrg-FLEX-dtA
	Sample 1	Sample 2	Sample 3	Sample 4	Sample 1	Sample 2	Sample 3	Sample 4
-7.2	58	32	47	31	34	39	32	20
-7.3	56	57	51	34	47	39	33	37
-7.4	62	53	41	47	28	50	57	55
-7.5	68	68	55	56	29	38	53	47
-7.6	54	70	30	49	30	49	63	35

## Sheet: S5 Fig A and B
	S5 Fig.A Relative Il6 mRNA expression in the livers
	IL6	ChATCre+AAVrg-FLEX-tdTomato	ChATCre+AAVrg-FLEX-dtA
	Sample 1	1.27594	0.25
	Sample 2	1.07609	0.39
	Sample 3	1.1734	0.56
	Sample 4	0.438998	0.17
	Sample 5	1.56802	0.59
	Sample 6	0.666492	0.41
	Sample 7	1.35291	1.09
	Mean	1.08	0.4943
	Difference between means ± SEM		-0.5857 ± 0.1883
	S5 Fig.B mRNA expression of the gluconeogenic enzymes in the livers
	G6pase	ChATCre+AAVrg-FLEX-tdTomato	ChATCre+AAVrg-FLEX-dtA
	Sample 1	1.0076	0.563719
	Sample 2	0.807197	1.27014
	Sample 3	1.62262	0.762169
	Sample 4	0.528988	0.601396
	Sample 5	1.26546	2.31839
	Sample 6	0.667761	0.540749
	Sample 7	1.35313	1.05708
	Sample 8	1.25275
	Mean	1.064	1.016
	Difference between means ± SEM		-0.04804 ± 0.2653
	Pck1	ChATCre+AAVrg-FLEX-tdTomato	ChATCre+AAVrg-FLEX-dtA
	Sample 1	0.544761	0.926395
	Sample 2	0.856622	1.67821
	Sample 3	1.32503	1.41688
	Sample 4	0.910642	1.27172
	Sample 5	1.65749	1.73461
	Sample 6	1.36639	0.453537
	Sample 7	0.709824	1.07266
	Sample 8	1.10474
	Mean	1.06	1.221
	Difference between means ± SEM		0.1614 ± 0.2129
	Glut2	ChATCre+AAVrg-FLEX-tdTomato	ChATCre+AAVrg-FLEX-dtA
	Sample 1	0.691551	0.866723
	Sample 2	1.25229	1.22883
	Sample 3	1.36869	1.53065
	Sample 4	0.804747	0.775723
	Sample 5	1.5194	1.43639
	Sample 6	1.35801	0.672553
	Sample 7	0.593812	0.758938
	Sample 8	0.855621
	Mean	1.055	1.04
	Difference between means ± SEM		-0.01500 ± 0.1842

## Sheet: S6 Fig C
S6 Fig.C Hepatic Norepinephrine (ng/g Liver)
	ChATCre+AAVrg-FLEX-tdTomato	ChATCre+AAVrg-FLEX-dtA
Sample 1	9.01603	9.35566
Sample 2	11.3767	13.7917
Sample 3	10.4313	13.0645
Sample 4	12.7772	13.7988
Sample 5	12.0071	13.8875
Sample 6	10.7302	10.2884
Sample 7	11.5523	12.7435
Sample 8	11.2127	15.3394
Mean	11.14	12.78
Difference between means ± SEM		1.646 ± 0.8095

## Sheet: S7 Fig A
	S7 Fig.A Violin plots depicting the differential expression of the liver zonation marker genes in the pericentral, midlobular, and periportal areas.
	Gstm3								Glul								Cdh1
		ChATCre+AAVrg-Flex-tdTomato			ChATCre+AAVrg-Flex-dtA					ChATCre+AAVrg-Flex-tdTomato			ChATCre+AAVrg-Flex-dtA					ChATCre+AAVrg-Flex-tdTomato			ChATCre+AAVrg-Flex-dtA
		PC	Mid	PP	PC	Mid	PP			PC	Mid	PP	PC	Mid	PP			PC	Mid	PP	PC	Mid	PP
	Max	3.1699	2	1.5849	3.1699	2.3219	1.5849		Max	7.2854	4.6438	4	7.4998	5.2479	3.4894		Max	1	2.32	2.8073	1.5849	2	3.3219
	q3				1.584	1			q3	5.8073	2.5879	2.3219	5.9307	2.5849	2		q3						1.5849
	Median	1	0	0	1	0	0		Median	4.88244	2	1.5849	4.8579	2	1		Median	0	0	1	0	0	1
	mean	0.8037	0.2374	0.1253	1.1625	0.3203	0.1044		mean	4.7275	2.0386	1.6077	4.7182	1.8222	1.2446		mean	0.03	0.17	0.7655	0.0687	0.1463	0.8715
	q1	0			0				q1	3.7538	1.5849	1	3.6138	1			q1			0			0
	min								min	1	0	0	1	0	0		min

## Sheet: S7 FigB
	S7 Fig.B Volcano plots in PC of Liver				S7 Fig.B Volcano plots in Mid of Liver				S7 Fig.B Volcano plots in PPof Liver
	PC	ChAT-dtA-PC Log2 Fold Change	ChAT-dtA-PC P-Value		Mid	ChAT-dtA-Mid Log2 Fold Change	ChAT-dtA-Mid P-Value		PP	ChAT-dtA-PP Log2 Fold Change	ChAT-dtA-PP P-Value
	Fos	7.80528	114.272		Fos	7.09257	117.996		Moxd1	9.36842	2.18e-118
	Moxd1	9.38681	96.3788		Moxd1	10.0226	109.045		Mup11	-6.6677	1.64e-115
	Mup11	-6.52257	96.1337		Dnajb1	5.07213	89.262		Fos	6.48937	1.01e-97
	Cyp4a14	-6.98857	79.6108		Mup11	-6.52974	82.9136		Cyp2a4	-9.24752	3.69e-93
	Dnajb1	4.90985	72.6091		Egr1	4.92937	81.9547		Dnajb1	5.47473	2.59e-92
	Egr1	4.54319	63.0585		Jun	4.50467	72.5702		Egr1	5.36036	2.13e-86
	Mt2	-4.68549	49.983		Cyp4a14	-6.37709	59.3625		Hspa1b	4.84051	7.92e-74
	Jun	3.80646	48.6126		Cxcl1	5.28424	54.5735		Cxcl1	5.3151	1.97e-71
	Phlda1	3.83464	47.2798		Mt2	-5.20811	54.3788		Jun	4.49969	2.91e-67
	Mfsd2a	-5.34842	46.1726		Ccn1	4.4887	53.4935		Mt2	-4.51719	1.25e-66
	Mt1	-3.9911	45.6968		Hspa1b	3.82835	52.4023		Cyp4a14	-4.79879	3.92e-63
	Cyp4a10	-4.17483	45.1506		Angptl8	3.71144	51.8153		Angptl8	4.0644	5.9e-58
	Ier2	3.48299	43.1675		Mup16	3.57412	51.6091		Ccn1	4.75938	9.83e-53
	Ccn1	3.71016	42.0246		Ier2	3.4778	48.4486		Atf3	4.21826	1.61e-52
	Cxcl1	4.59302	41.4283		Phlda1	3.60245	47.3372		Hspa1a	4.89963	1.86e-50
	Rgs16	-4.20295	39.4698		Mt1	-4.29129	46.383		Ugt2b38	4.4234	2.05e-49
	Hspa1b	3.42309	39.4698		Mup18	3.501	46.062		Ddit4	-3.90891	4.88e-49
	Cd36	-3.86383	38.2668		Mup9	3.05467	40.3316		Spata2l	-4.07631	3.83e-48
	Igfbp1	-3.31777	35.5817		Mfsd2a	-4.23994	35.1694		Arl4d	-3.8369	1.24e-47
	Angptl8	3.21466	35.5376		Btg2	2.9092	32.15		Mt1	-3.48792	5.53e-47
	Mup16	3.06502	35.3134		Arl4d	-3.79304	31.5452		Rgs16	-3.98785	1.92e-46
	Arl4d	-3.50081	33.6038		Cyp4a10	-3.60859	30.1925		Hamp2	-3.61694	5.34e-44
	Junb	3.10705	33.2403		Id3	2.7959	29.5544		Phlda1	3.43586	2.31e-43
	Id3	3.0788	32.224		Dusp6	2.86161	29.2418		Tff3	3.59434	2.11e-42
	Ddit4	-3.60665	31.1574		Mid1ip1	2.88835	28.6326		Mup18	3.41946	2.17e-41
	Depp1	-3.14359	29.9586		Junb	2.73905	28.5302		Mfsd2a	-3.36723	2.01e-40
	Scd1	-3.11413	29.2565		Ddit4	-3.62781	28.2248		Dusp6	3.4138	5.06e-40
	Upp2	-2.95571	26.6144		Atf3	3.02346	28.1397		Cish	3.79976	6.19e-40
	Lpin1	-3.09319	26.3595		Sds	-3.38102	27.6459		Trib1	3.17821	2.78e-38
	Fabp5	2.98529	25.3958		Rgs16	-3.72978	27.3089		Btg2	3.15675	8.7e-38
	Mup18	2.60125	24.4584		Upp2	-3.1144	26.719		Upp2	-3.13435	1e-37
	Zfp36	2.44695	22.9281		Trib1	2.62622	26.5702		Mafb	-3.00233	2.21e-34
	Mid1ip1	2.69405	22.4597		Zfp36l1	2.52257	26.1844		Zfp36l1	2.86832	1.19e-32
	Btg2	2.3877	20.7878		Lpin1	-3.0991	24.719		Tcim	-2.96962	3.09e-32
	Got1	-2.42542	19.7496		Hspb1	2.52096	24.1296		Lpin1	-2.84658	4.44e-32
	Brd2	2.36574	19.7447		Spata2l	-3.36603	23.3788		Ier2	2.77669	5.34e-32
	Vnn1	-2.55003	19.6819		Tcim	-3.13227	22.9101		Cyp4a10	-3.06878	6.28e-32
	Me1	-2.6818	19.2749		Selenbp2	2.16536	21.1409		Nr4a1	2.99977	1.23e-30
	Retreg1	-2.47657	19.2381		Sdf2l1	2.36567	20.7077		Mup9	2.62157	5.55e-29
	Lpin2	-2.35958	19		Arrdc2	-3.12726	20.6968		Selenbp2	2.47836	1.25e-26
	Dynll1	2.30877	18.4134		Brd2	2.35488	20.4908		Angptl4	-2.49306	7.57e-26
	Hamp2	-2.55616	17.9136		Mafb	-2.64777	19.9547		Mid1ip1	2.54848	1.58e-25
	Alas1	2.13714	17.8861		Hamp2	-2.72175	19.6716		Fkbp11	2.69886	2.51e-25
	Selenbp2	2.09393	17.6055		Scd1	-2.53087	19.5735		Depp1	-2.51992	1.72e-24
	Bag3	2.24316	17.1993		Hsph1	2.16964	18.8928		Bag3	2.45928	1.15e-23
	Cyp2c38	-2.50526	17.1186		Got1	-2.45688	18.8097		Sds	-2.32121	2.73e-23
	Tcim	-2.46461	17.1096		Zfp36	2.07146	18.5607		Brd2	2.42272	2.82e-23
	Ppp1r10	2.38211	17.1035		Bag3	2.16105	16.9508		Klf10	2.53502	3.96e-23
	Sds	-2.39939	16.1818		Lpin2	-2.29722	16.4389		Hsph1	2.35874	4.19e-23
	Mafb	-2.19243	15.7799		Depp1	-2.42388	16.2774		Arrdc2	-2.65856	5.52e-23
	Abcc3	-2.17443	15.7799		Id2	1.93225	16.2351		Hes6	2.38412	1.37e-22
	Sdf2l1	2.10133	15.7799		Cyp7b1	1.90002	16.0223		Hspb1	2.48808	1.65e-22
	Slc25a30	2.12923	15.4921		Retreg1	-2.3787	15.9914		Ddah1	-2.46447	2.19e-22
	Serpina12	2.08619	15.2733		Hes6	2.05008	15.7258		Mup16	2.27641	2.3e-22
	Trp53inp1	-2.09232	15.1798		Dynll1	2.111	15.6108		Id3	2.37277	3.36e-22
	Dusp6	2.00478	14.6253		Creld2	1.91123	15.5638		Mvd	2.40453	3.38e-22
	Mup9	1.88855	14.5607		Igfbp1	-2.17074	15.5436		Gm31583	-2.43421	6.86e-22
	Ddah1	-2.13578	13.9914		Fkbp11	2.28534	15.5129		Ddit3	2.46779	9.37e-22
	Cyp7b1	1.85135	13.8894		Ppp1r10	2.29411	15.5003		Ppp1r10	2.49527	1.02e-21
	Hspb1	1.89479	13.8268		Mvd	2.18381	15.4647		Dynll1	2.35415	1.99e-21
	Hsph1	1.88635	13.7033		Angptl4	-2.20897	15.295		Insig1	2.19955	2.13e-21
	Angptl4	-1.97114	13.699		Insig1	1.85174	15.032		Id2	2.20467	2.29e-21
	Slc16a7	-2.20982	13.618		Hhex	2.13314	14.3936		Sdf2l1	2.30067	2.95e-21
	Dct	2.19404	13.383		Atf4	1.84797	14.3851		Retreg1	-2.26281	5.23e-21
	Hsp90aa1	1.81594	13.3468		Abcc3	-2.25584	14.0958		Creld2	2.15602	2.02e-20
	Atf3	2.02432	13.1373		Gadd45g	-2.13472	14.0825		Cyp7b1	2.13097	3.24e-20
	Hhex	1.97793	13.0615		Hba-a2	2.12114	13.71		Snhg3	-2.27144	3.24e-20
	Zfp36l1	1.80897	12.8962		Slc8b1	-2.41221	13.6126		Fabp5	2.38807	3.59e-20
	Gstp1	1.81072	12.3251		Nr4a1	2.05478	13.5867		Plin5	-2.25952	3.93e-20
	Cyp8b1	-1.81763	12.251		Hsp90aa1	1.74845	13.5017		Slc8b1	-2.30282	6.54e-20
	Hyou1	1.78924	11.9136		Tsc22d1	1.84885	13.4179		Aacs	2.28255	7.12e-20
	Creld2	1.74844	11.9136		Dnaja1	1.74123	13.3958		Eif4ebp3	-2.203	1.46e-19
	Osgin1	1.74434	11.6271		Hyou1	1.81648	12.983		Lpin2	-2.10279	1.85e-19
	Serpina1e	1.6778	11.556		Fasn	1.75985	12.7905		Gadd45g	-2.10224	1.93e-19
	Cyp3a11	-1.78544	11.3478		Serpina12	1.77679	12.699		Serpina3m	-2.08712	2.56e-19
	Aqp8	-1.90496	11.2233		Arrdc3	1.84253	12.475		Rcan1	2.23194	6.87e-19
	Ces1g	-1.78229	11.2233		Osgin1	1.74572	12.2596		Lss	2.16766	1.95e-18
	Trib1	1.72926	11.0074		Gm29966	-2.14788	11.9136		Gm29966	-2.19979	2.05e-18
	Dnaja1	1.62689	10.7423		Pcsk9	1.84517	11.7399		Junb	2.09488	2.66e-18
	Slc25a47	-1.69359	10.7352		Ddah1	-2.00918	11.0297		Atf4	2.03382	2.86e-18
	Fkbp11	1.84552	10.5751		Elovl3	1.57693	11.0297		Idi1	1.96557	2.84e-17
	Egfr	1.61433	10.5003		St3gal5	-1.86867	11.0083		Hsp90aa1	1.94975	3.08e-17
	Fbxo31	-1.84304	10.4078		Fdps	1.5871	10.9431		Fdps	1.95092	3.15e-17
	Slc7a2	-1.70871	10.2708		Eif4ebp3	-1.97405	10.8239		Hmgcs1	1.92281	8.3e-17
	Acot1	-1.90323	10.2652		Slc25a30	1.85239	10.5302		Hyou1	1.96912	1.76e-16
	Mbd1	1.69667	10.1798		Alas1	1.57631	10.4789		Pcsk9	1.99422	2.19e-16
	Gpcpd1	-1.74199	9.89279		Slc7a2	-1.765	10.3655		Dnaja1	1.8885	2.99e-16
	St3gal5	-1.72235	9.64589		Snhg3	-1.91262	10.248		Elovl3	1.86738	8.56e-16
	Ces1d	-1.60813	9.55129		Bnip3	-1.7664	10.224		Dnajb9	1.88567	1.69e-15
	Gadd45g	-1.65751	9.53313		Hdhd3	1.78994	10.2175		Fbxo31	-1.96836	2.39e-15
	Hspa8	1.52128	9.50446		Hba-a1	1.9651	9.86328		Got1	-1.82398	2.79e-15
	Id2	1.55002	9.45593		Ubc	1.49085	9.77211		Zfp36	1.82096	6.63e-15
	Atf4	1.54921	9.40012		Trp53inp1	-1.69353	9.4318		Scd1	-1.80965	8.26e-15
	Ces1f	-1.56606	9.0381		Egfr	1.46456	9.36051		Osgin1	1.79518	2.67e-14
	Gm29966	-1.74889	8.96257		Idi1	1.4827	9.07831		Nr1i3	-1.8677	3.18e-14
	Nlrp12	-1.66115	8.92812		Serpina3m	-1.61826	8.77989		Cyp3a25	-1.74969	6.66e-14
	Hdhd3	1.59762	8.85078		Fam25c	1.45818	8.75203		Syvn1	1.74479	8.71e-14
	Elovl5	-1.54943	8.81816		Aqp8	-1.66245	8.6517		Arrdc3	1.86899	1.35e-13
	Gm4952	-1.58632	8.79317		Hspa8	1.38977	8.6216		Gch1	-1.72821	1.64e-13
	Tsc22d1	1.49179	8.73518		Sqle	1.51169	8.6216		Gmppb	1.87778	1.7e-13
	Hba-a2	1.71052	8.4828		Syvn1	1.43426	8.6216		N4bp2l1	-1.83526	2.8e-13
	G0s2	1.54137	8.48149		G0s2	1.56104	8.57349		Bnip3	-1.71141	3.13e-13
	Bnip3	-1.53672	8.4437		Serpina1e	1.37476	8.4908		Abcc3	-1.83294	3.41e-13
	Hes6	1.51131	8.35556		Hsd17b13	-1.59747	8.44249		Pnrc1	1.71136	3.96e-13
	Hpgd	-1.56869	8.28567		Slc25a47	-1.54169	8.42136		Hmgcr	1.71299	8.06e-13
	Rdh16	-1.59382	8.18442		Fbxo31	-1.74015	8.4034		Hba-a2	2.16306	2.26e-12
	Nr4a1	1.55518	8.10127		Cyp3a11	-1.78034	8.40121		St3gal5	-1.61813	4.71e-12
	Tbx3	1.52375	8.05208		Manf	1.3539	7.92812		Serpina6	-1.65654	5.82e-12
	Serpina3m	-1.47079	8.02365		Dnajb9	1.39365	7.74232		Slc17a4	-1.76624	6.55e-12
	Ube2s	1.48646	7.89963		Mbd1	1.49652	7.73283		Gale	1.75511	6.68e-12
	Fasn	1.43691	7.88273		Gmppb	1.54596	7.69897		Fasn	1.57833	1.52e-11
	Tmem140	-1.58344	7.76195		Mup17	1.33267	7.48017		Chordc1	1.68642	1.7e-11
	Insig1	1.37837	7.52724		Efna1	1.38889	7.37263		Manf	1.55522	2.29e-11
	Enho	1.44609	7.28483		Nudt7	1.29776	7.31876		Cebpb	-1.5424	2.94e-11
	Mat1a	-1.38216	7.2668		Gabarapl1	-1.44793	7.31605		Mat1a	-1.52984	2.98e-11
	Pcsk9	1.48113	7.23582		Hbb-bs	1.47076	7.24642		Hspa5	1.53116	3.8e-11
	Gabarapl1	-1.38789	7.22768		Tuba1c	1.34129	7.23882		Egfr	1.53903	3.89e-11
	H2-Ab1	-1.51505	7.18642		Hspa5	1.27683	7.1707		Pdia4	1.58896	4.13e-11
	Hba-a1	1.62969	7.17718		Gpcpd1	-1.59337	7.09313		Efna1	1.60627	5.05e-11
	B630019A10Rik	-1.50897	6.98297		Xbp1	1.29468	7		Mbd1	1.62396	6.73e-11
	Ubc	1.314	6.93554		Rdh16	-1.59137	6.90658		Plk3	1.57177	7.42e-11
	H2-Eb1	-1.55699	6.84466		Mat1a	-1.37969	6.84466		Nudt7	1.51364	7.53e-11
	Eif4ebp3	-1.46659	6.66354		C6	1.27306	6.71444		Ubc	1.51519	8.25e-11
	Xbp1	1.28984	6.52724		Plin5	-1.48782	6.68194		Hhex	1.66572	8.39e-11
	Gm3734	-1.40322	6.41908		Mal2	1.43966	6.65758		Txnip	1.55876	1.58e-10
	Mup1	1.23923	6.2204		Slc41a2	1.44953	6.64397		Gabarapl1	-1.48376	2.03e-10
	Manf	1.25096	6.18842		Pnrc1	1.27822	6.64016		Cyp2c68	-1.54222	2.12e-10
	Sult1a1	-1.28092	6.08249		Gstp1	1.29215	6.59517		Sqle	1.4957	3.06e-10
	Ces1e	-1.32693	6.03058		Foxo3	-1.51061	6.44612		Tmem41b	1.56107	4.38e-10
	Tuba1c	1.24878	5.95861		Cyp8b1	-1.34963	6.44249		Pxmp2	-1.457	7.1e-10
	Gstt3	-1.3732	5.86012		Ube2s	1.36515	6.4168		Por	-1.49317	7.15e-10
	Hspa5	1.20784	5.85078		Mup1	1.19427	6.26281		Hspa8	1.42269	9.75e-10
	Dnajb9	1.2327	5.63078		Ces1g	-1.35974	6.09313		Gnmt	-1.41264	1.07e-09
	Slc41a2	1.32122	5.5986		Tmem41b	1.37777	6.04383		Sult1d1	-1.47567	1.79e-09
	Fam25c	1.20327	5.56384		Plk3	1.25461	6.01547		C6	1.42718	2.01e-09
	Gnmt	-1.20259	5.42251		Arid5b	-1.46839	5.9393		Pctp	-1.48437	2.19e-09
	C8b	1.17828	5.35556		Hal	-1.37189	5.92082		Orm2	1.49073	3.13e-09
	Syvn1	1.18439	5.34582		Pdia4	1.22823	5.82391		Hsd17b6	-1.41616	3.69e-09
	Mup7	1.15115	5.29757		Cisd1	-1.28464	5.75945		Hba-a1	2.02671	4.26e-09
	Por	-1.21246	5.29757		Gls2	-1.32655	5.69037		Cyp4a12a	1.4534	7.55e-09
	Sucnr1	-1.30485	5.25964		Elovl5	-1.28338	5.68403		Cisd1	-1.35473	8.48e-09
	Chordc1	1.24878	5.24642		Cebpb	-1.27091	5.67366		Slc25a47	-1.3403	9.13e-09
	Cpeb2	-1.28473	5.24336		Ldlr	1.21586	5.62342		Hsd3b5	1.35028	1.45e-08
	Nudt7	1.14987	5.2426		Nlrp12	-1.37341	5.6216		Serp1	1.32808	2.05e-08
	H2-Aa	-1.34627	5.21042		Hmgcr	1.2846	5.58503		Ldlr	1.35152	2.05e-08
	Anxa5	-1.28642	5.18709		Hmgcs1	1.1564	5.56864		B630019A10Rik	-1.41044	2.08e-08
	Gmppb	1.25116	5.11805		Sucnr1	-1.43282	5.47756		Eci2	-1.34561	2.35e-08
	Hbb-bt	1.42036	5.10958		Sult1d1	-1.31299	5.44009		Papss2	-1.38647	2.48e-08
	Elovl3	1.1178	4.93554		Cpeb2	-1.37154	5.30803		Abcg8	-1.41751	2.53e-08
	Acaa1b	-1.14463	4.89963		Sult1a1	-1.23379	5.30539		Cpeb2	-1.39595	2.79e-08
	Hbb-bs	1.27446	4.87943		Hpgd	-1.34296	5.27901		Msmo1	1.31225	3.45e-08
	Sult1d1	-1.18871	4.83268		Mup14	1.117	5.02641		Tuba1c	1.31722	4.26e-08
	Ppp1r14b	1.23762	4.82102		Serp1	1.09912	4.95861		Hsd17b7	1.38213	4.26e-08
	Wrnip1	-1.20761	4.58004		Gnmt	-1.17462	4.91721		Alas1	1.30906	4.49e-08
	C6	1.09135	4.58004		Gch1	-1.23142	4.90658		Igfbp1	-1.2862	5.35e-08
	Rtn4	-1.19067	4.52288		Mrps12	1.19115	4.86012		Cyp2c54	-1.36963	6.47e-08
	Txndc5	1.10009	4.52288		Por	-1.21853	4.83268		Pmvk	1.33138	7.69e-08
	Mrps12	1.14786	4.42481		Orm2	1.21155	4.81531		Serpina12	1.27034	1.06e-07
	Tuba4a	1.07658	4.39903		Cdk2ap2	1.10501	4.78516		Serpina1e	1.24786	1.2e-07
	Nr1i3	-1.11158	4.38195		Chordc1	1.18563	4.70115		Ces1g	-1.29851	1.22e-07
	Plin5	-1.15728	4.266		Gm4952	-1.20066	4.70115		Mup1	1.24831	1.24e-07
	Foxo3	-1.18043	4.23433		Nr1i3	-1.17961	4.47108		Txndc5	1.27822	1.35e-07
	Btg1	-1.15286	4.16813		Gm49980	-1.2152	4.46471		Sult1a1	-1.24049	1.62e-07
	Hjv	-1.10796	4.1463		B630019A10Rik	-1.25687	4.43297		Mup7	1.23618	1.71e-07
	Snhg3	-1.17325	4.1463		Hsd17b7	1.15756	4.39362		Cdk2ap2	1.24803	2.22e-07
	Arl4a	-1.11576	4.1463		Actb	1.02273	4.37779		Ppm1k	-1.31623	2.35e-07
	Slc25a33	-1.16274	4.13077		Lrrc59	1.10553	4.37161		Fmo1	-1.27472	2.82e-07
	Srsf2	1.06447	4.07109		Hsd3b5	1.03174	4.30627		Inmt	-1.22944	3.01e-07
	Maob	-1.10055	4.02687		Ppm1k	-1.22664	4.23582		Dnajb11	1.2391	3.07e-07
	Hsp90ab1	1.0167	4.00612		Tdo2	-1.08832	4.20066		Tdo2	-1.20435	3.23e-07
	Cisd1	-1.05468	3.9971		Mgat2	1.12444	4.11691		Trp53inp1	-1.23152	3.31e-07
	Rcl1	-1.05446	3.98595		Txndc5	1.03074	4.03763		Cdo1	-1.20165	3.61e-07
	Ttpa	-1.04601	3.9557		Sqor	-1.13291	4.02136		Ddc	1.2672	4.12e-07
	Tmem41b	1.10211	3.89676		C8b	1.00233	4.007		Cyp3a13	-1.23573	4.63e-07
	Cd74	-1.11778	3.86579		Mup7	0.976318	3.99026		Actb	1.20049	4.81e-07
	Mup20	-1.02686	3.82689		Tubb4b	1.02235	3.95981		Xbp1	1.2093	5.3e-07
	Cdk2ap2	1.01377	3.79327		Cyp3a13	-1.13812	3.92197		Thrsp	1.20761	5.81e-07
	Hsd17b13	-1.0675	3.77034		Plcxd2	1.11674	3.91101		Txndc11	1.26764	5.81e-07
	Pck1	-1.01649	3.75517		Amdhd1	-1.10146	3.8902		Ube2s	1.25596	9.11e-07
	Stip1	1.0227	3.67816		Hacl1	-1.08694	3.86867		Gpcpd1	-1.27183	9.69e-07
	Ahsa2	1.05872	3.67697		Mup10	0.980181	3.79539		Foxo3	-1.23138	1.23e-06
	Bche	-1.08453	3.59302		Nek6	1.08905	3.7847		Dnajb4	1.23925	1.44e-06
	Lifr	0.981445	3.59018		Cmtm8	-1.14376	3.7847		Acot12	-1.20485	1.57e-06
	Pctp	-1.04293	3.54868		Ces1e	-1.07888	3.77574		Hpgd	-1.23568	1.92e-06
	Serp1	0.968744	3.50834		Gm13775	1.03896	3.73516		Gstt1	-1.14206	2.66e-06
	Amdhd1	-1.07898	3.50677		Calr	0.951787	3.73229		Ddt	-1.12787	2.77e-06
	Cyp3a13	-1.05189	3.48959		Gramd3	-1.17182	3.72798		Ahsa2	1.20128	3.51e-06
	Clpx	-0.99235	3.48818		Csad	1.03178	3.68387		Stard4	1.16995	3.71e-06
	Tubb4b	0.976552	3.48034		Slc27a2	-1.02167	3.63852		Cyp2c50	-1.14546	4.01e-06
	Cyp2c70	0.951118	3.41253		Maob	-1.08296	3.6238		Lrrc59	1.17796	5.2e-06
	Dusp1	0.97954	3.36443		Txnip	1.04463	3.59744		Hacl1	-1.10931	5.35e-06
	Cmtm6	0.987878	3.35949		Fitm1	-1.15981	3.59115		Fam25c	1.14471	5.44e-06
	Bhmt	-0.958867	3.3353		Ces1f	-1.02679	3.58072		Calr	1.09082	6.43e-06
	Sec23b	0.984575	3.29741		Tm4sf4	-1.07954	3.56835		Nlrp12	-1.12272	7.39e-06
	Clk1	1.02041	3.26784		Slc25a25	0.954771	3.53265		Copg1	1.14286	9.74e-06
	Brap	-0.991291	3.23777		Ctsc	-1.11462	3.5047		Ces1b	-1.11691	9.74e-06
	Hsd3b5	0.932101	3.23644		Aldh3a2	-1.05998	3.47413		Wrnip1	-1.15303	9.74e-06
	Nek6	0.983822	3.21779		Agtr1a	-1.1137	3.47398		Cyp4f15	-1.09955	9.74e-06
	Hamp	0.950513	3.21779		Sec23b	0.986876	3.45324		Pdia3	1.07527	9.76e-06
	Hexa	-1.02169	3.21779		Klf15	-1.02556	3.4404		Cyp2c67	-1.12289	1.05e-05
	Gch1	-0.977379	3.21779		Dnajb4	1.0575	3.40475		Stip1	1.11767	1.05e-05
	Tob1	0.941443	3.20957		Txndc11	1.02857	3.40475		Tubb4b	1.09304	1.13e-05
	Ces3b	0.924348	3.19202		Fbp1	-0.989796	3.38065		Gm49980	-1.10353	1.13e-05
	Dnajb4	0.982847	3.17968		Clpx	-0.997818	3.36656		Srsf2	1.0975	1.14e-05
	Ces2c	0.966862	3.13784		Dnajb11	0.949469	3.36255		Tmed3	1.13309	1.35e-05
	Tcn2	-0.974294	3.12448		Rcl1	-0.996744	3.35173		Etnppl	-1.086	1.45e-05
	Tmed3	0.974909	3.12139		Ces1d	-1.00019	3.34949		Hbb-bs	1.34361	1.45e-05
	Pxmp2	-0.954815	3.10942		Tmed3	1.01286	3.33971		Slc20a1	1.16905	1.46e-05
	Fitm1	-0.960045	3.10218		Lifr	0.924922	3.33396		Cyp51	1.06704	1.5e-05
	Arid5b	-1.02169	3.07835		Wrnip1	-1.09378	3.3279		Irgm2	-1.12395	1.61e-05
	Agtr1a	-0.999184	3.04566		Cyp3a25	-1.00604	3.31201		Slc25a22	-1.08151	1.73e-05
	Dnajb11	0.924182	3.02224		Srsf2	0.957669	3.31197		Hectd2os	-1.06941	1.94e-05
	Pdia3	0.898714	3.00608		Pctp	-1.06957	3.30596		Mrps12	1.11401	1.99e-05
	Arrdc3	0.938355	3.00608		Hjv	-1.04024	3.30183		Slc7a2	-1.03382	2.47e-05
	Nr1i2	-1.00991	2.91243		Pxmp2	-1.00904	3.2676		Klf15	-1.03698	2.68e-05
	C9	0.902272	2.91082		Cryz	-1.06897	3.22522		Dhcr7	1.05195	2.72e-05
	Actb	0.881633	2.89915		Abcg8	-1.06624	3.20471		Sucnr1	-1.10827	2.92e-05
	Hspe1	0.883718	2.8746		Cyp2f2	-0.987899	3.1602		Gramd3	-1.08653	3.14e-05
	Slc25a25	0.891383	2.8637		Cmtm6	0.948667	3.12856		Aqp8	-1.03297	3.31e-05
	Insig2	-0.904092	2.86204		Tuba4a	0.90724	3.12765		Acat2	1.0748	3.32e-05
	Abcg8	-0.954185	2.84574		Hsp90ab1	0.881592	3.12197		Slc29a1	-1.0272	3.39e-05
	Mlec	0.930744	2.845		Pck1	-0.945283	3.11088		Sec61a1	1.02817	3.71e-05
	Fbp1	-0.898445	2.83925		Pdia3	0.882274	3.10678		Nsdhl	1.06121	4.14e-05
	Dedd2	-0.978377	2.81952		Lbp	-1.02761	3.10484		Arid5b	-1.08084	4.66e-05
	Tubb2a	0.895903	2.79996		Asl	-0.954089	3.08728		Mal2	1.09481	4.66e-05
	Pnrc1	0.883204	2.78838		Srsf5	-0.983852	3.06972		Slc25a51	-1.04249	5.02e-05
	Pdia4	0.901612	2.77956		Bri3	-0.995629	3.03039		Cyp2e1	-1.00692	5.19e-05
	Ppm1k	-0.945856	2.76589		Acaa1b	-0.932358	2.98601		Prlr	-1.06554	5.76e-05
	Cmtm8	-0.953769	2.76006		Sco2	-0.998721	2.98189		Sec23b	1.03138	5.89e-05
	Hacl1	-0.900718	2.75436		Aspg	-0.997127	2.97159		Clpx	-0.993003	6.06e-05
	Serpina3k	0.852859	2.72627		Ctsl	-0.926663	2.94917		Tob1	1.00167	6.07e-05
	Apoc2	-0.890095	2.72554		Ttpa	-0.92999	2.91298		Foxa3	-1.01855	6.74e-05
	Rdh16f2	-0.926399	2.72554		Tob1	0.871645	2.87501		Acaa1b	-0.976893	7.25e-05
	Txndc11	0.948764	2.72554		Gk	-1.00218	2.8743		Maob	-0.999172	7.25e-05
	Cryz	-0.931555	2.7065		Ahsa2	0.953806	2.87194		Gstp1	1.00147	7.59e-05
	Srsf5	-0.903817	2.68527		H2-Ab1	-1.01297	2.85821		Elovl5	-0.974955	7.97e-05
	Ces2e	-0.882234	2.67763		Hykk	-1.00166	2.83163		Mup21	0.98565	8.05e-05
	Sco2	-0.916903	2.64932		Dpys	-0.940417	2.77104		Hjv	-0.996237	8.56e-05
	Slc27a2	-0.866235	2.63585		Sec61a1	0.863247	2.74569		Tmed9	0.988671	9.08e-05
	Rpl10-ps3	0.905055	2.62462		Fmo1	-0.955902	2.72341		Nek6	1.04048	9.24e-05
	Dpys	-0.878576	2.59692		Malat1	0.921135	2.67382		Irf2	-1.01603	9.37e-05
	Ypel3	-0.916534	2.59094		Tgoln1	-0.928238	2.62342		Ssr1	0.992331	9.52e-05
	Afmid	-0.920013	2.58875		Apoc2	-0.89201	2.61035		Atp2a2	0.971451	0.000105657
	Fbxo21	-0.90727	2.58392		Brap	-0.929312	2.61029		Igtp	-1.0678	0.000112021
	Vegfa	0.889686	2.58358		Rida	-0.876843	2.56815		Lbp	-0.971489	0.000148538
	Srsf1	0.9199	2.57529		Serpina6	-0.916565	2.56542		Hsp90b1	0.944556	0.000149077
	Calr	0.831413	2.55778		Cyp51	0.835768	2.56413		Mlec	0.991451	0.000163461
	Lrrc59	0.882634	2.542		Map1lc3b	-0.895782	2.50407		Cmtm6	0.984989	0.000163461
	Bri3	-0.88052	2.52852		Slc29a1	-0.887125	2.49732		Selenok	0.951351	0.000166507
	Tmem106b	-0.887809	2.51546		Tmem106b	-0.911152	2.49284		Comt	0.940351	0.000166992
	Pank1	-0.864151	2.51217		Fam107b	-0.919398	2.4332		Aldh1a1	-0.939238	0.000173117
	Ehhadh	-0.876899	2.51117		Inhbc	0.830016	2.42335		Slco1b2	-0.935946	0.000193168
	Cyp4f15	-0.866622	2.50656		Mlec	0.867137	2.42041		Ppp1r3b	0.95579	0.000194421
	Tdo2	-0.842665	2.50237		Papss2	-0.921449	2.42041		Cd1d1	-0.943559	0.00020527
	Hspa4	0.865278	2.48609		Aldh1a1	-0.849651	2.42026		Asl	-0.926065	0.000209102
	Cebpb	-0.847194	2.48352		Ugt2b1	0.807009	2.41482		Cflar	0.985675	0.000221333
	Anks4b	0.906959	2.48248		Krt18	0.825372	2.41072		Aadat	0.956099	0.000224268
	Slc29a1	-0.850731	2.46441		Hspa4	0.853243	2.40723		Hsp90ab1	0.924482	0.000228749
	Plcxd2	0.87791	2.46118		Btg1	-0.910507	2.40289		Mmd	-0.943373	0.000230714
	Chka	0.856567	2.45863		Msmo1	0.802809	2.37227		C9	0.923365	0.0002387
	Ugt3a1	-0.866594	2.43381		Copg1	0.875976	2.36301		Rcl1	-0.923159	0.000243601
	Sun2	-0.920656	2.43341		Arhgdia	0.874453	2.35913		Plpp3	-0.944115	0.000272915
	Sfpq	0.875692	2.42326		Cyp4f15	-0.873656	2.35666		Oat	-0.942943	0.000275124
	Slc4a4	-0.912555	2.41351		Lurap1l	-0.914153	2.33196		Uggt1	0.966555	0.000288379
	Aadat	0.84	2.4087		Tram1	0.810136	2.31162		Bhlhe40	0.951152	0.000297272
	Lurap1l	-0.889065	2.38844		Bhmt	-0.826191	2.30167		Gm4952	-0.926756	0.000314112
	Saa2	-1.53501	2.37639		Dio1	0.795408	2.28907		Fabp2	-0.929174	0.000321351
	Mup14	0.807333	2.33059		Clk1	0.88622	2.28187		Ces2e	-0.929169	0.000327459
	Rangap1	0.854825	2.30745		Eci2	-0.855603	2.27085		Ctsc	-0.911626	0.00038321
	Hsd17b10	-0.828027	2.30407		Rdh16f2	-0.856556	2.2636		Brap	-0.916534	0.000408154
	Erp29	0.827445	2.30163		Aass	-0.851009	2.25718		Ugt3a1	-0.919445	0.000430432
	Srprb	0.883779	2.29132		Ssr1	0.799636	2.25457		Sco2	-0.914075	0.000435169
	Mup10	0.78971	2.21853		Stip1	0.81362	2.24009		Slc35b1	0.92119	0.000438993
	Hopx	0.819346	2.2146		Ces3b	0.768096	2.22232		Acly	0.897319	0.000462002
	Ldlr	0.815393	2.2146		Uggt1	0.838564	2.22073		Stat2	0.965933	0.000475895
	Erbb3	-0.845743	2.15743		Rangap1	0.86981	2.22073		Agtr1a	-0.933574	0.00050716
	Gstm3	0.831712	2.14898		Tcn2	-0.865064	2.21666		Nr1i2	-0.943454	0.000508528
	AW112010	-0.802316	2.14867		Krtcap2	0.797064	2.2043		C4a	0.956082	0.000514015
	Klf15	-0.8036	2.13895		Alad	0.77128	2.19965		Serpina3n	-0.880956	0.000544405
	Idi1	0.798463	2.12183		Aars	0.784963	2.19695		Ppib	0.874136	0.000643811
	Nudt4	-0.79823	2.11333		Ppp1r3b	0.792212	2.1939		Krtcap2	0.897127	0.000673992
	Eci2	-0.793838	2.11275		Tubb5	0.828056	2.17912		C8b	0.875324	0.000688579
	Plk3	0.799175	2.11142		Serpina3n	-0.821986	2.17469		Gpat4	-0.891286	0.000699849
	Idh2	-0.818689	2.11142		Erbb3	-0.895236	2.16188		Malat1	0.93219	0.00074611
	Uroc1	-0.837566	2.11076		Rpl10-ps3	0.847331	2.15499		Slc27a2	-0.856435	0.000766837
	Eif4a1	0.765294	2.06245		Ehhadh	-0.852025	2.1519		Cmbl	-0.874184	0.000804513
	Cmah	0.800708	2.0547		Mmd	-0.838997	2.14076		Morf4l2	0.874482	0.000812924
	Hsd11b1	-0.776886	2.05031		Acot12	-0.877957	2.14076		Smlr1	-0.889701	0.000874809
	Bcl2l1	-0.857305	2.04745		Ell2	-0.856719	2.11028		Dpys	-0.87123	0.000878408
	Fmo1	-0.801952	2.04252		Tsc22d3	-0.819573	2.10468		Etnk2	-0.859896	0.000883518
	Ctsl	-0.772614	2.03157		Slc38a4	-0.796444	2.10129		Ypel3	-0.89028	0.000897303
	Gls2	-0.843268	2.0142		Ces2e	-0.833409	2.09675		Cyp8b1	-0.852214	0.000908594
	Cnppd1	-0.832835	2.00507		Cyp1a2	0.752756	2.05773		Mup14	0.869418	0.000913551
	Gbe1	-0.826092	1.9981		Tmed9	0.765846	2.03764		Abce1	0.926392	0.000932296
	Krtcap2	0.773321	1.99221		Eva1a	-0.819686	2.03561		Cdip1	-0.880693	0.000951389
	Serpina6	-0.773047	1.95547		Pmvk	0.795934	2.01758		Tsc22d3	-0.854579	0.000957828
	Hectd2os	-0.784728	1.9354		Dusp1	0.776389	2.01383		Inhbc	0.881204	0.000982691
	Mknk2	-0.818875	1.93232		Ces1b	-0.83096	2.00946		Fdft1	0.858151	0.00103633
	Lrrc58	0.784372	1.91851		Slc22a7	0.805208	2.00541		Prodh	-0.877459	0.00107755
	Gpt	-0.758269	1.91828		Cth	-0.782546	1.99279		Tram1	0.85628	0.0011063
	Hykk	-0.801494	1.91625		Cyp2a12	-0.789367	1.99177		Fam20a	-0.883243	0.00115067
	Hsp90b1	0.732407	1.9079		Atp2a2	0.741022	1.98927		Gk	-0.877837	0.00115067
	Tgoln1	-0.784555	1.9058		Erp29	0.776577	1.9887		Avpi1	0.885782	0.00123645
	Fdps	0.740084	1.89902		Inmt	-0.799079	1.98204		Rpl10-ps3	0.896891	0.00126451
	Map1lc3b	-0.764308	1.88511		Insig2	-0.779479	1.96481		Dio1	0.853802	0.00130916
	Cyp2u1	0.799905	1.87297		Hsd17b2	0.743706	1.95851		Arl4a	-0.866351	0.00130916
	Cdip1	-0.793769	1.87297		Nudt4	-0.800072	1.95851		Ces1d	-0.836651	0.00138807
	Acsl4	0.804839	1.87205		Vegfa	0.784797	1.95851		Cacybp	0.883303	0.0013984
	Agmo	-0.8172	1.86809		Cd74	-0.834809	1.95046		Sqor	-0.838759	0.00140322
	Tsc22d3	-0.755737	1.85413		Gbe1	-0.869211	1.93696		2410006H16Rik	-0.875096	0.00140322
	Ces1b	-0.788598	1.85271		Slc38a3	-0.767174	1.93189		Mpc1	-0.829665	0.00140322
	Ass1	-0.744623	1.84999		Fkbp4	0.743273	1.93065		Ulk1	-0.874355	0.00142775
	Cyp3a25	-0.748925	1.84333		Ypel3	-0.846941	1.92031		Sdr42e1	-0.863233	0.00148077
	Gpx1	-0.733727	1.84154		Slc35b1	0.761251	1.91189		Mgat2	0.880589	0.0015157
	Fkbp4	0.734511	1.83799		Tubb2a	0.745261	1.89865		Lman1	0.836419	0.00151991
	Hnrnph1	0.782961	1.83522		Epb41l4b	0.785524	1.8965		Uba5	0.895084	0.00152639
	Fam20a	-0.796045	1.83287		Gpd1	0.728948	1.88187		Enho	0.871946	0.00165731
	Inhbc	0.735279	1.80893		Bcl7c	0.745481	1.87946		Rbp1	0.876599	0.00169927
	Gramd3	-0.805994	1.80893		Eif4a1	0.717938	1.8703		Krt18	0.835676	0.00169927
	Copg1	0.765479	1.78442		Tmem214	0.777213	1.84609		Oaz1	-0.812901	0.00173782
	Acox1	-0.725387	1.78441		Hsd11b1	-0.748366	1.82547		Slc30a5	0.890031	0.00175892
	Tmem134	-0.767381	1.78021		Comt	0.699812	1.81761		Mup10	0.824864	0.00176598
	Ptma	0.715512	1.77642		Mknk2	-0.819938	1.81486		Lurap1l	-0.845974	0.00177929
	Lpcat3	-0.769459	1.77117		Idh2	-0.811364	1.80394		Cmtm8	-0.846473	0.0018085
	Hs3st3b1	0.76467	1.77094		Hsp90b1	0.695497	1.80061		Map1lc3b	-0.820525	0.00190036
	Sec61a1	0.722212	1.76706		Hectd2os	-0.778247	1.7772		Osbp	0.866698	0.00190036
	Atp2a2	0.718214	1.76511		Fam20a	-0.829428	1.77499		Rtn4	-0.838283	0.00194398
	Tmem37	0.731694	1.76189		Hamp	0.693613	1.74941		Sec61g	0.810481	0.00204085
	Aldh1a1	-0.720598	1.76035		Enho	0.725083	1.74779		Slc38a4	-0.800353	0.00204143
	Gpat4	-0.750903	1.75978		Ppib	0.695193	1.7388		Srsf7	0.869657	0.00211559
	Odc1	0.770825	1.75295		Tfg	0.729569	1.72519		Aars	0.813927	0.00227305
	Malat1	0.7552	1.74535		Arl4a	-0.791698	1.72432		Anks4b	0.862554	0.00232242
	Ero1lb	0.735492	1.74062		H2-Aa	-0.815371	1.69779		Zap70	-0.84881	0.0024323
	C8a	0.706475	1.73872		Slc25a22	-0.793527	1.69		Atp1b1	-0.821802	0.00256901
	Snrpa	0.768475	1.73197		Nsdhl	0.74606	1.67795		Apcs	0.809115	0.00257136
	Slc35b1	0.727909	1.7274		Pfdn6	0.757355	1.66463		Ctsl	-0.784867	0.00261719
	Acad10	-0.783735	1.7207		Ei24	-0.753031	1.64435		Gsta3	-0.791223	0.00262256
	Serpina3n	-0.721918	1.71832		Pank1	-0.742047	1.63819		Hpd	-0.78178	0.00269705
	Hmgcl	-0.719037	1.70338		Cdip1	-0.776235	1.62147		Ubxn4	0.813745	0.00269732
	Ei24	-0.737002	1.6937		Sel1l	0.687123	1.59929		Gm47283	0.856394	0.00271932
	Stat5b	-0.771351	1.69365		Gpt	-0.716952	1.59601		Wfdc21	-0.779501	0.00275699
	Slc30a10	0.767277	1.69211		Fbxo21	-0.788452	1.59586		Apoc2	-0.784158	0.00286602
	Cflar	0.747303	1.68764		Gpt2	-0.715325	1.59586		Commd3	-0.832818	0.00288398
	Eva1a	-0.728097	1.67581		Cdo1	-0.699457	1.57717		Tcn2	-0.79896	0.00297263
	Kdelr2	0.707553	1.66365		Ugt3a1	-0.747118	1.57333		Fgf1	-0.826354	0.00308316
	Sgk2	-0.757978	1.6537		Cacybp	0.725777	1.57191		H2afv	-0.81903	0.00313866
	Epb41l4b	0.731519	1.6537		C8a	0.66202	1.57191		Gbe1	-0.828625	0.00332918
	Tm4sf4	-0.745436	1.64253		Pccb	-0.724346	1.56345		Ifrd1	0.838673	0.00339931
	Mup17	0.686395	1.64253		Creg1	-0.704186	1.55479		Tfg	0.797614	0.00354849
	Ssr1	0.704951	1.63532		Ero1lb	0.684356	1.54368		Tm4sf4	-0.786968	0.00357302
	Agt	-0.697862	1.63437		Trabd	0.690056	1.54309		Ces1f	-0.769595	0.00360914
	Vnn3	-0.754364	1.6205		Sdhd	-0.73846	1.54145		Nqo2	-0.799889	0.00369712
	Gm49980	-0.743441	1.61657		Retsat	-0.726974	1.53681		Wsb1	-0.823229	0.00376317
	Ebpl	-0.711602	1.61517		Ubxn4	0.690171	1.52948		Coq8a	-0.76702	0.00376672
	Krt18	0.705152	1.61326		Cyp2c70	0.654099	1.52724		Gne	-0.800193	0.00376672
	Slc27a5	-0.693204	1.60877		Rtn4	-0.752377	1.5143		Bcar3	0.834479	0.00385197
	U2af1	0.710886	1.60877		AW112010	-0.701152	1.49141		Gpx1	-0.757922	0.00385204
	Efna1	0.697964	1.58515		Znrf2	0.711395	1.47745		Pank1	-0.772566	0.0038634
	Sel1l	0.691399	1.58048		Cd1d1	-0.710358	1.47412		Ttpa	-0.764299	0.0039432
	Aplp2	-0.702184	1.57799		Mrps18b	0.707629	1.46544		Hadh	-0.770141	0.00397741
	Mogs	0.727408	1.57684		H2afv	-0.754157	1.46452		Stat5b	-0.807557	0.00405694
	Avpi1	0.722283	1.57186		Ass1	-0.679997	1.46403		Rdh16f2	-0.76287	0.00450949
	Tmed9	0.684219	1.54846		Spcs3	0.691283	1.46315		C8a	0.7558	0.00457193
	Uggt1	0.705132	1.54594		Prlr	-0.744631	1.45611		Nnmt	-0.763479	0.00457521
	Fads2	-0.688996	1.5455		Aadat	0.676111	1.45493		Srsf5	-0.766554	0.00459069
	Acadm	-0.688466	1.53982		Hadh	-0.702259	1.45404		Gpt	-0.756848	0.00461577
	Aldh3a2	-0.684087	1.52775		Sec61g	0.649294	1.4533		Wbp1l	-0.765542	0.00462727
	Ugt2b1	0.668918	1.52646		Acad11	-0.703976	1.45027		AW112010	-0.766512	0.00462792
	Chkb	-0.745491	1.52548		Rbbp4	0.672459	1.43897		Cyp2u1	0.79062	0.00466406
	Hsd17b2	0.675123	1.5241		Acox1	-0.674118	1.43897		Rgn	-0.762313	0.00482382
	Idh3a	0.727959	1.52247		Tmem248	0.697588	1.43554		Fkbp4	0.764698	0.00482956
	Gk	-0.719431	1.51948		Hspe1	0.635745	1.40851		Sel1l	0.762261	0.0050342
	Rbbp4	0.687688	1.5144		Slc37a4	-0.696193	1.40024		Znrf2	0.799511	0.00523562
	Cyp27a1	-0.678983	1.51198		Errfi1	0.626711	1.39294		Mknk2	-0.773468	0.0052855
	Ppib	0.659684	1.48819		Kdelr2	0.6478	1.38638		Aass	-0.750563	0.00530114
	Hal	-0.740521	1.48553		Lman1	0.648875	1.38553		Edem2	0.793403	0.0053621
	Sqle	0.701753	1.48553		Glul	0.698541	1.36914		Bbox1	-0.760945	0.0056006
	1-Mar	-0.673919	1.48512		Gpx1	-0.657809	1.36913		Slc38a3	-0.734382	0.00577031
	Ell2	-0.703384	1.47351		Chka	0.650024	1.34796		Chka	0.753623	0.00578874
	Slc22a30	0.656919	1.45649		Edem2	0.691688	1.34359		Aqp9	-0.751837	0.00580455
	Mmd	-0.681131	1.45319		Slc25a17	0.68591	1.34076		Ssr3	0.746534	0.00585904
	Retsat	-0.682353	1.44724		Fndc3a	0.669458	1.34074		Kng2	-0.739014	0.00608014
	Acot12	-0.697013	1.4334		Cct3	0.652528	1.34025		Bri3	-0.750174	0.00627424
	Papss2	-0.689568	1.42086		Cct7	0.641629	1.3377		Gpt2	-0.733783	0.00643511
	Cacybp	0.678368	1.41766		Ywhag	0.670368	1.33688		Rasgef1b	-0.78542	0.00650185
	Oaz1	-0.657695	1.40962		Cpt1a	-0.679843	1.33289		Uap1	0.79238	0.00658549
	Mapk1ip1l	0.687095	1.40807		Slc27a5	-0.652977	1.33164		Akr1d1	-0.746125	0.00677251
	Dnajc3	0.651689	1.40688		Gm10076	-0.702591	1.32447		Ei24	-0.743912	0.00680466
	Inmt	-0.658754	1.4006		Ssr3	0.626735	1.32315		Vnn3	-0.772446	0.00706781
	Hsd17b11	-0.663366	1.39962		Srsf3	0.657212	1.31765		H2-Eb1	-0.806934	0.0070943
	Slc25a10	-0.666886	1.39123		Stat5b	-0.730035	1.31243		Cpt1a	-0.733355	0.0070943
	Decr1	-0.660398	1.38201		Pttg1ip	-0.673616	1.30036		Yipf5	0.776539	0.00751411
	Hadh	-0.656149	1.38082		Kng2	-0.660436	1.30009		Maged1	0.759576	0.00754436
	Tfg	0.659848	1.37919		Afmid	-0.719434	1.29231		Uso1	0.757388	0.00782422
	Kng2	-0.656277	1.36966		Mpc1	-0.651936	1.29201		Hexim1	0.779221	0.00782706
	Ccnl2	0.665754	1.3629		Ptma	0.614638	1.29163		Insig2	-0.718208	0.0079455
	Abce1	0.683343	1.34386		Psmb3	0.630396	1.28996		Abca8a	-0.745601	0.0081053
	Rsrp1	0.635504	1.33897		2310039H08Rik	-0.696524	1.28931		Tmem258	0.737585	0.00819794
	Srsf3	0.663305	1.33464		Gldc	-0.668872	1.27994		Lpcat3	-0.734738	0.00857627
	Prxl2a	-0.697479	1.33254		Dhcr7	0.636605	1.27945		Ostc	0.750808	0.00881608
	Suox	-0.672695	1.32899		Ddc	0.646516	1.27414		Slc27a5	-0.70626	0.00899183
	Cct7	0.645257	1.32749		Smlr1	-0.698681	1.2521		Cryz	-0.746868	0.00913546
	Abca1	0.646983	1.32685		Tmem56	-0.660204	1.239		Errfi1	0.70726	0.00928779
	Cyp2j5	-0.641691	1.3261		Mug2	-0.63142	1.22052		Palld	0.759262	0.00932989
	Fabp2	-0.645362	1.32452		Avpi1	0.664656	1.21144		Fam107b	-0.757062	0.0102333
	Ighg2b	7.03063	1.31653		Cmbl	-0.65232	1.20949		2310039H08Rik	-0.725276	0.0103789
	Prkar2a	0.677632	1.31532		Perp	-0.675261	1.20305		Tmem214	0.744811	0.0104632
	Slc38a4	-0.637328	1.31343		Ddost	0.61084	1.19994		Pccb	-0.70535	0.0107944
	Mtss1	0.651709	1.31092		Cflar	0.647926	1.19901		Gys2	-0.718008	0.0108932
	Slc38a3	-0.633051	1.30582		Clec4g	-0.696305	1.19901		Pqlc1	0.714941	0.0110039
	F11	0.649711	1.30443		Rpl7l1	0.641708	1.18642		Kdelr2	0.711205	0.0113396
	Cpt1a	-0.643794	1.29597		Npc1	-0.681413	1.18321		Srsf1	0.752998	0.0113396
	Sars	0.657726	1.29222		Cyp2u1	0.645659	1.18316		Erp29	0.723529	0.0115092
	Timm9	0.663512	1.28611		Pgrmc1	-0.617967	1.17692		Arf4	0.708622	0.0117291
	Gstk1	-0.63745	1.28412		Serpina3k	0.578261	1.17365		Rangap1	0.746867	0.011962
	1810055G02Rik	-0.690994	1.28412		Ddt	-0.623585	1.17242		Spp1	0.919543	0.0120347
	Sqor	-0.654639	1.26799		Ttc39c	0.592295	1.17193		Gpd1	0.703026	0.0120643
	Mup21	0.627628	1.26133		Nqo2	-0.667991	1.16998		Sirt3	-0.718015	0.0123076
	Tra2b	0.648916	1.25955		Acsm3	-0.674195	1.16861		Hs3st3b1	0.732609	0.0123621
	Slc47a1	-0.678578	1.25823		Slc39a14	-0.653027	1.16668		Lifr	0.700175	0.0127305
	Psap	-0.624047	1.25562		Wfdc21	-0.612258	1.15779		Epb41l4b	0.735721	0.0128439
	Mrpl57	0.636039	1.25386		Lgmn	-0.675605	1.15612		Cdh1	0.735715	0.0129078
	Erg28	-0.651988	1.25251		1-Mar	-0.61652	1.14639		Lipc	-0.693923	0.0130021
	Ftl1-ps1	0.648369	1.24462		Bbox1	-0.647441	1.14568		Rbm47	0.738692	0.013026
	Ptges3	0.625866	1.24333		Oaz1	-0.614856	1.14183		Fndc3a	0.730203	0.0130817
	Comt	0.604093	1.23678		Cyp4a12a	0.617839	1.13716		Mup17	0.6924	0.0131953
	Asl	-0.622982	1.2287		Enpp2	-0.665793	1.13716		Rpn1	0.692902	0.0133301
	Mgat2	0.658284	1.22604		Atl2	-0.667468	1.12892		Car8	-0.711534	0.0133312
	Snrpb	-0.663513	1.22217		Psmc5	0.617306	1.12697		Odc1	0.730961	0.0136879
	Serpina7	-0.643702	1.20618		Sgk2	-0.686824	1.11957		Magt1	0.711025	0.0137555
	Gpt2	-0.616446	1.20608		Cdc34	0.606346	1.11114		Slc25a25	0.689241	0.0138655
	Stab1	-0.671665	1.20466		Hexa	-0.675022	1.10911		Sec22b	0.713776	0.0138655
	Selenok	0.607196	1.19799		Gstk1	-0.628952	1.0973		Erbb3	-0.719656	0.0139437
	Tubb5	0.628254	1.19799		Cope	0.595095	1.0961		Ssr2	0.698637	0.0144645
	Gdf15	-0.652458	1.19792		Mup20	-0.601257	1.09171		Snrpa	0.735453	0.0144645
	Cth	-0.614752	1.19067		Cmah	0.606156	1.08654		Tmem167	0.707942	0.0144645
	Tmem258	0.62059	1.18978		Rpn1	0.58154	1.08024		Mrps18b	0.724874	0.0144645
	Trabd	0.620097	1.18921		Acadm	-0.605603	1.0781		Xdh	-0.712747	0.0144645
	2410006H16Rik	-0.657833	1.18856		Xiap	0.627557	1.07627		Ptma	0.681013	0.0145116
	Cmbl	-0.61553	1.18661		Wbp1l	-0.620393	1.06442		Bcl7c	0.70377	0.0153485
	Rpl7l1	0.623944	1.17447		Cyp2j5	-0.597081	1.0609		Hspe1	0.674427	0.0154674
	Nit1	-0.639977	1.17319		Psen2	-0.59617	1.05112		Ndrg2	-0.667279	0.0154674
	Prpf6	0.639506	1.16809		Creld1	0.60839	1.04552		Gstk1	-0.682312	0.0156516
	Pnpla2	-0.664358	1.16809		Slc35d1	0.587147	1.03733		Cyp27a1	-0.681037	0.0157618
	Oat	-0.609584	1.16762		Sars	0.603632	1.02258		Ttc39c	0.675818	0.0160148
	Pnpla7	0.602246	1.16628		Ebpl	-0.604718	1.00353		Stx5a	0.70565	0.0161898
	Ivns1abp	-0.636779	1.16409		Mtss1	0.572683	0.997418		Rdh11	0.715941	0.0163304
	Tmem120a	-0.636105	1.16377		Uroc1	-0.608968	0.996578		Slc41a2	0.727478	0.0163761
	Clec4g	-0.660299	1.14429		Neat1	-0.591215	0.990763		Dnajc3	0.674101	0.0165168
	Pccb	-0.607207	1.13897		Pnpla7	0.56067	0.988791		Nat8f1	-0.664419	0.0166693
	Smoc1	-0.644933	1.13394		Nit1	-0.628522	0.98862		Dgcr6	-0.706728	0.0169034
	Eif2b4	0.639038	1.12942		Gstt1	-0.586501	0.985568		Rarres2	-0.661569	0.0169993
	Alad	0.584723	1.12786		Mdh1	-0.576653	0.98362		Tmem50a	-0.676611	0.0170089
	Spcs2	0.59835	1.12343		Hnrnph1	0.597934	0.979729		Sfpq	0.718135	0.017132
	Eno1	-0.628261	1.12321		Arf4	0.562557	0.976634		Tra2b	0.705249	0.0174581
	Larp4b	0.617684	1.12276		Mogs	0.611056	0.974601		Fau	-0.659935	0.0176058
	Clu	-0.588313	1.11786		Nnmt	-0.598305	0.968639		Trabd	0.684198	0.0183955
	Smlr1	-0.627535	1.10882		Angptl3	-0.57562	0.94341		Eif4a1	0.663087	0.0185709
	Ss18l2	0.60106	1.10194		Ssr4	0.550581	0.942638		Dhrs3	-0.663555	0.0188703
	Cd59a	-0.618549	1.10194		Rbm8a	0.576278	0.935248		Met	-0.698776	0.018907
	Creg1	-0.588521	1.10154		Ss18l2	0.560837	0.933878		Retreg2	-0.668931	0.0189616
	Abcb4	-0.596546	1.10124		Mfsd1	-0.606325	0.931889		Rida	-0.651393	0.0193922
	Stbd1	0.606126	1.10106		Maged1	0.574005	0.930803		Creld1	0.698002	0.0195336
	Tram1	0.58893	1.09912		Nsmf	0.570914	0.922625		Abcc6	-0.671949	0.0196457
	Gldc	-0.629134	1.09866		Stard4	0.581036	0.911565		Rbbp4	0.675186	0.0198332
	Aass	-0.596259	1.09333		Eno1	-0.622198	0.910666		Larp4b	0.69334	0.020224
	Cyp2a12	-0.589955	1.09252		Epas1	-0.594469	0.910666		Mpc2	-0.651905	0.0204864
	Tlcd2	-0.590579	1.08913		Pgk1	-0.576741	0.910666		Idh2	-0.683611	0.0207528
	Srp72	0.599527	1.08339		Cd59a	-0.604678	0.90634		Ehhadh	-0.667437	0.0211239
	Rdh9	-0.596779	1.07649		C9	0.528571	0.903175		Pnpla2	-0.690982	0.0212998
	Ilrun	-0.592977	1.04177		Serpina11	0.543373	0.900222		H2-Aa	-0.703802	0.0213853
	Arhgdia	0.593842	1.03385		Tmem37	0.547343	0.896847		Cmah	0.671838	0.0213909
	Aldh1a7	-0.58121	1.02607		Morf4l2	0.542876	0.896513		P4hb	0.645725	0.0217477
	Mars	0.609225	1.02273		Zfand6	-0.584468	0.889117		Fbp1	-0.641074	0.0225442
	Pex11a	-0.608539	1.02003		Selenok	0.536621	0.88905		Ces3b	0.645171	0.0225937
	Polr2i	0.592377	1.01928		Ugp2	-0.555973	0.888422		Alad	0.654617	0.0227838
	Sphk2	-0.612188	1.01849		Atp6v1h	0.562527	0.887484		Prxl2c	-0.690048	0.0231263
	Npc2	-0.602123	1.01315		H2-T23	-0.587224	0.886007		Sars	0.677216	0.0235237
	Pdia5	0.606084	1.0114		Fabp2	-0.573928	0.885892		Ugt2b1	0.654984	0.0237651
	Ddost	0.569323	1.00793		Acat2	0.585379	0.885714		Klf9	-0.650478	0.0244833
	Spcs3	0.586171	1.00733		Hsd17b11	-0.574896	0.883927		Pon1	-0.63919	0.0246117
	Lbp	-0.598092	1.00656		Mapk1ip1l	0.568871	0.883927		Tmem106b	-0.651628	0.0247225
	Sdhd	-0.588265	1.00473		Preb	0.539988	0.875675		Hykk	-0.663589	0.0247225
	Fads1	-0.573393	1.00473		Hmgcl	-0.554257	0.860739		Tubb5	0.674388	0.0247225
	Perp	-0.591495	1.00274		Nars	0.53357	0.854813		Hsd17b13	-0.631944	0.0252863
	Cct3	0.568432	0.999139		Klf9	-0.571955	0.852535		Apoa2	-0.627804	0.0254115
	Angptl3	-0.567131	0.99787		Sec31a	0.537389	0.85247		Afmid	-0.668961	0.0259016
	Txnrd1	0.569232	0.996135		Gpat4	-0.576555	0.851459		Tuba4a	0.640673	0.0259903
	Nme1	0.562528	0.996131		Lpcat3	-0.585545	0.846924		Spcs2	0.641319	0.0272124
	Cyp7a1	-0.596719	0.992731		Polr2i	0.561093	0.84613		Cct7	0.646956	0.0272824
	Ppp1r3b	0.567793	0.992731		Ech1	0.52122	0.84128		Zfand6	-0.644187	0.0275747
	Tmem56	-0.567234	0.985053		Rnaseh2c	0.548127	0.838848		Iigp1	-0.631142	0.0276117
	Alas2	0.570715	0.98362		Dpp4	-0.59188	0.838294		Chpt1	-0.641971	0.0280529
	Ubxn4	0.566865	0.981659		Prxl2a	-0.60017	0.836314		Sacm1l	0.681204	0.0285283
	Aars	0.554882	0.979937		Sirt3	-0.579119	0.835834		Ptprd	-0.656548	0.0286316
	Sypl	-0.592634	0.978415		Bloc1s1	0.550352	0.835834		Rtf2	-0.659409	0.028651
	Kpnb1	0.580505	0.978332		Atp1a1	-0.556308	0.835582		Vegfa	0.647774	0.0286731
	Itpa	0.591502	0.976417		Tmem50a	-0.565721	0.835475		Fcgrt	-0.638952	0.0292477
	Epas1	-0.5803	0.968508		Thrsp	0.526476	0.835015		Retsat	-0.629954	0.029439
	Pgk1	-0.562451	0.967483		Sec24a	0.538571	0.830328		Clec4g	-0.66287	0.0296589
	Fgl1	0.550468	0.961693		Dnajc3	0.515875	0.826617		Tgoln1	-0.634321	0.0297282
	Pfn1	0.554779	0.959777		Mpdu1	-0.587527	0.823411		Pcsk6	-0.664291	0.0298285
	Errfi1	0.54008	0.9577		Uso1	0.54237	0.823108		Tmem248	0.656178	0.0303473
	Banf1	0.582566	0.9577		Agt	-0.530988	0.822161		Bet1	0.63984	0.0317171
	Csad	0.565581	0.949999		Tm7sf3	-0.59156	0.815799		Asgr2	-0.623988	0.0320009
	Psen2	-0.551317	0.949109		Tlcd2	-0.550985	0.815456		Xiap	0.655997	0.0325196
	Eps8l2	-0.576729	0.946884		Apcs	0.52047	0.811504		Hipk3	-0.660706	0.0327531
	Bckdhb	-0.577081	0.945383		Clu	-0.526646	0.811348		Hsd17b2	0.624701	0.0327893
	Sec61g	0.541282	0.944396		Lman2	0.511715	0.80839		Erp44	0.628706	0.0336209
	Orm2	0.598141	0.942562		Taf10	0.523645	0.805251		Pttg1ip	-0.618409	0.0342317
	Rnf130	-0.588196	0.942026		Ugt2b36	-0.528097	0.804779		Tap1	-0.656771	0.0357937
	Ube2h	-0.578407	0.940122		Rbpms	-0.589846	0.804779		Creg1	-0.610025	0.0358332
	Fam107b	-0.563982	0.93991		Ugt2b34	0.506559	0.798658		Edem1	0.613236	0.0365918
	Cyp1a2	0.537328	0.939362		Psmc2	0.531046	0.796437		Lims2	-0.650333	0.0365918
	Nqo2	-0.569742	0.938551		Mrpl57	0.537147	0.791544		Hc	0.604325	0.0367646
	Cd5l	-0.58795	0.933814		Rack1	0.499996	0.790365		Tbcb	0.647144	0.0370954
	Mfsd1	-0.57122	0.93294		Slc33a1	0.516822	0.785764		Spcs1	-0.624311	0.0370954
	Sec16a	0.5678	0.932188		Foxa3	-0.563421	0.783301		Spcs3	0.629268	0.0374821
	Hnrnpab	0.546692	0.924848		Fau	-0.521883	0.783301		H2-Ab1	-0.639882	0.0374821
	Fau	-0.540411	0.920005		Aldh1a7	-0.538197	0.774465		Pfn1	0.616246	0.0378936
	Arf4	0.547763	0.918101		Pqlc1	0.510403	0.771748		Clk1	0.649038	0.0385963
	Uso1	0.553402	0.909869		Aadac	-0.521653	0.771629		Tmem56	-0.608468	0.0386242
	Zfp598	0.574952	0.90636		Scarb1	-0.545808	0.766601		Akr1c13	-0.633866	0.0388992
	Tmem167	0.551421	0.905971		Nfib	-0.578624	0.765173		Acaca	0.646566	0.0407084
	Dhcr24	-0.542639	0.905026		Tkfc	0.499802	0.7576		Epas1	-0.612647	0.0414123
	Sirt3	-0.56215	0.904446		Crp	-0.514482	0.752936		Hspa4	0.621293	0.0421737
	Steap4	0.549968	0.904412		Coq8a	-0.517066	0.752541		Txnl1	0.604537	0.0424058
	Apoa4	-0.573408	0.904412		Uox	-0.511296	0.752541		Ces1e	-0.604643	0.0425584
	Apoa5	-0.533822	0.901582		Sec11a	0.509171	0.748936		Atp6v1h	0.634973	0.043096
	Snu13	0.56597	0.901582		Apom	0.490031	0.748936		Ddost	0.601243	0.043096
	Rnpep	0.573255	0.900332		Serpinf2	-0.50975	0.747033		Fcgr2b	-0.638044	0.043375
	Phf5a	0.574859	0.897994		Apoa2	-0.506733	0.745991		Gm10076	-0.614339	0.0434161
	Fcgrt	-0.544251	0.892714		Decr1	-0.533853	0.745991		Slc30a10	0.628236	0.0438217
	Pbld1	-0.548582	0.892322		Slc35e2	-0.573585	0.745991		Kxd1	-0.632694	0.0438693
	Edem2	0.561282	0.891425		Hc	0.482632	0.743276		Abcc2	-0.606619	0.0440188
	1110065P20Rik	0.566165	0.886828		Tmem258	0.502433	0.742975		Acox1	-0.584712	0.0441704
	Mpc1	-0.535712	0.88508		Hsd17b10	-0.539092	0.742975		Cyp2d9	0.589729	0.0442605
	Ugt2b35	0.534649	0.88482		Hnrnpa3	0.495937	0.739458		Aox3	0.589442	0.044347
	Lman1	0.534432	0.884582		Rtf2	-0.572198	0.737939		Ell2	-0.608859	0.0444402
	Wdtc1	-0.565627	0.877282		Paqr9	0.488133	0.737939		Dcxr	-0.608859	0.0446282
	Yipf3	-0.562744	0.854981		Dnajb2	0.51644	0.734235		Ahcy	-0.588632	0.0448723
	Pam16	0.543748	0.854931		Fth1	-0.503805	0.732747		Pex16	-0.610593	0.0452319
	Ptprd	-0.551918	0.853203		Hopx	0.513271	0.727389		Camk1d	-0.623148	0.045343
	Eef1g	0.525836	0.852071		Spcs1	-0.543037	0.726552		Copa	0.606866	0.045432
	Grhpr	-0.525719	0.848981		Cyp27a1	-0.5106	0.726394		Snrpb	-0.622335	0.0456761
	Retreg2	-0.534844	0.84608		Crot	-0.503869	0.723753		Psmc5	0.617889	0.0465209
	Cst3	-0.52826	0.840997		Stx5a	0.517615	0.723749		Nit1	-0.605584	0.0490824
	Hc	0.510747	0.83841		B4galnt1	-0.548769	0.722777		Apom	0.582803	0.0491035
	Ttc39c	0.512085	0.832283		Mup21	0.488295	0.722379		Ywhag	0.611878	0.0495038
	Lipa	-0.531534	0.832075		Akr1d1	-0.526003	0.72075		Fth1	-0.573375	0.0496544
	Morf4l2	0.523727	0.829734		Bckdhb	-0.546512	0.72075		Mapk1ip1l	0.617202	0.0501573
	Hnrnpa3	0.517328	0.828507		Rpl12	0.482013	0.719142		Sgk2	-0.615852	0.050648
	Lasp1	0.53303	0.827144		Larp4b	0.515531	0.718474		Copb1	0.616053	0.0510878
	Pgrmc1	-0.514394	0.827068		Mbl2	-0.505107	0.716691		Pnpla7	0.583219	0.0513731
	Selenop	-0.512091	0.823751		Dhrs3	-0.509444	0.71341		Suds3	-0.594613	0.0514379
	Ipo7	0.546269	0.816501		Aplp2	-0.522192	0.71341		Tmem120a	-0.608859	0.0516205
	Srp68	0.547114	0.810906		Palld	0.523361	0.712876		Cyp4f14	-0.578167	0.0521645
	Gm10076	-0.531037	0.808746		Ubqln1	0.488879	0.712876		Gjb2	0.574475	0.0534608
	Plin2	-0.510533	0.793973		Gna12	-0.531331	0.708954		Psmb3	0.584963	0.0539702
	Msra	-0.514909	0.788729		Pdia6	0.474443	0.705898		Ephx1	-0.584809	0.054457
	Map2k3	0.525383	0.787648		Cebpa	0.48384	0.705531		H6pd	-0.573837	0.0547901
	Lsr	0.506614	0.772985		Gm2788	-0.544197	0.703689		Prdx6	-0.568101	0.0550799
	Tbcb	0.529055	0.770488		Iigp1	-0.506393	0.703567		Tkfc	0.573079	0.055124
	Xiap	0.525529	0.766371		Slco1b2	-0.49458	0.701413		Psmc2	0.59677	0.0553917
	Ssr2	0.509812	0.766181		Eif3d	0.507349	0.701357		Srsf3	0.591131	0.0560509
	Bcl7c	0.504118	0.764454		Pdia5	0.511115	0.701357		Hnrnph1	0.604857	0.0564572
	Sec24d	0.518294	0.76038		Hgd	-0.495725	0.701357		Acadm	-0.57031	0.0565801
	Ddc	0.515504	0.75788		Acsl5	-0.513703	0.697459		Ero1lb	0.578084	0.0571426
	Hpd	-0.494439	0.757536		Kpnb1	0.513901	0.697183		Perp	-0.586498	0.0576954
	Ppp1r15b	0.527904	0.753802		Tmem167	0.498342	0.696186		Ces3a	0.562162	0.0581803
	Set	0.511649	0.750845		Tmem134	-0.547399	0.696186		Mpdu1	-0.592469	0.0583411
	Cyp2c68	0.492006	0.750845		Retreg2	-0.516728	0.693179		Pgrmc1	-0.559905	0.0585445
	Prlr	-0.523639	0.748562		Abcc6	-0.516426	0.686157		Abcb6	-0.600651	0.0592107
	Dcxr	-0.507514	0.745534		Plpp3	-0.518212	0.684547		Nfib	-0.5916	0.059583
	Fth1	-0.49036	0.74303		Rnf130	-0.547337	0.684547		Cxadr	0.57913	0.0596747
	Serpina11	0.496883	0.738802		Stat3	-0.539006	0.68393		AC149090.1	-0.580625	0.060596
	Mpdu1	-0.5169	0.737268		Lars2	0.497249	0.680045		Rbm8a	0.593157	0.0607064
	Agxt	-0.4926	0.736982		Asgr2	-0.508452	0.679956		Cct3	0.579128	0.0609824
	Slc25a22	-0.525734	0.736982		Ugt2b35	0.479116	0.676633		Cope	0.577368	0.0610327
	Slc35d1	0.506169	0.736252		Adipor2	0.468777	0.676347		Bckdhb	-0.582584	0.0610327
	Mbl2	-0.493214	0.736216		Ssr2	0.481785	0.674063		Aqp1	-0.581233	0.0611291
	Npc1	-0.520459	0.735867		Rplp0	0.464381	0.673891		Crp	-0.556879	0.0612213
	Sec11a	0.497577	0.734971		Osbpl1a	-0.529593	0.668513		Snhg8	-0.576047	0.0617885
	Myo1b	0.497148	0.733027		mt-Nd2	0.458924	0.668513		Pim3	-0.570597	0.0628212
	Cdc34	0.500994	0.733027		Mbnl1	0.490818	0.668243		Cdk5rap3	0.581091	0.0636211
	Cd81	-0.492571	0.732285		Nme1	0.476203	0.66547		Rab6a	0.597592	0.0636638
	Nlrp6	0.499428	0.730247		Npc2	-0.531103	0.661451		Ugt2b36	-0.552973	0.0649912
	Mdh1	-0.487298	0.723859		Rnf103	-0.523945	0.660108		Calu	0.569601	0.065028
	Etfbkmt	0.515475	0.722485		Selenop	-0.478757	0.658769		Hgd	-0.55145	0.065028
	H2afv	-0.518594	0.721908		P4hb	0.454276	0.655185		Cyp2c29	-0.581269	0.065028
	Slc25a42	-0.529591	0.717355		Sdr42e1	-0.523525	0.653808		Crot	-0.552266	0.0650849
	Stom	-0.524322	0.715256		U2af1	0.481676	0.653808		Acad11	-0.5592	0.0652799
	Apoa2	-0.479782	0.711888		Psap	-0.482559	0.652158		Calm1	0.563039	0.0652799
	Abat	-0.490266	0.711371		Srp72	0.490272	0.651208		Etfbkmt	0.594597	0.0656471
	Echs1	-0.485639	0.711363		Cct8	0.470423	0.648574		H2-T23	-0.565401	0.0664013
	Magt1	0.494337	0.710508		Shmt1	-0.49925	0.648388		Pdk2	-0.584788	0.0670938
	Cyp2d26	-0.481029	0.709027		Echs1	-0.483848	0.646368		Preb	0.567514	0.067418
	Aldh1l1	-0.480967	0.708216		Ivns1abp	-0.510894	0.642197		Tubb2a	0.561606	0.067418
	Hbp1	-0.509333	0.701446		Hbp1	-0.522215	0.640555		Rpl4	-0.548229	0.0682046
	Dmac1	0.506896	0.700377		Slc2a2	-0.496853	0.638144		Slc37a4	-0.550807	0.0687451
	Abcb6	-0.512137	0.69833		Pfn1	0.468082	0.638144		Slc39a14	-0.554307	0.0697151
	Mrps18b	0.501471	0.69833		Suclg2	-0.484803	0.63723		Pck1	-0.537399	0.0734539
	Crot	-0.478293	0.69466		Ndrg2	-0.473088	0.636991		Keg1	0.554874	0.073806
	Kyat1	0.485817	0.691803		Hmgcs2	-0.471525	0.634951		Gna12	-0.560584	0.0741351
	Taf10	0.484716	0.690947		Agxt	-0.474849	0.632769		Rpl22	-0.540465	0.0745707
	Klf9	-0.495405	0.688201		Sypl	-0.524101	0.632451		Shmt1	-0.548061	0.0748748
	Acad11	-0.485952	0.688062		Igfals	0.462404	0.632135		Ufm1	0.562859	0.0751343
	Mup12	0.47243	0.687985		Apol9b	-0.497585	0.628202		Adhfe1	-0.558425	0.0755612
	Pex16	-0.499262	0.685869		Stt3a	0.46549	0.627937		Ost4	0.566505	0.0768461
	Fndc3a	0.49824	0.685869		Hadhb	-0.490691	0.622102		Mogs	0.572788	0.0768461
	Sacm1l	0.505427	0.685164		Pbld1	-0.496434	0.62106		Surf4	0.542392	0.0769735
	Ube2f	0.501736	0.683951		Ifnar2	-0.527457	0.619798		Pfdn5	-0.54387	0.0771769
	Ssr3	0.472284	0.681609		Timm10b	0.480998	0.617393		Nars	0.552845	0.0771919
	Dio1	0.471049	0.680588		Letm1	0.465424	0.614145		Rpl9	-0.53689	0.0772803
	Hspb8	0.470877	0.678134		Ubb	0.443832	0.61343		Saa4	-0.538069	0.077316
	Aqp1	-0.495762	0.677261		Adh4	-0.508976	0.607612		Cyb5a	-0.534142	0.0773393
	Hax1	0.495747	0.673513		Hspb8	0.44992	0.606056		Cyb5b	0.544989	0.0777052
	Pdia6	0.464574	0.673159		Mia3	-0.496317	0.602541		1600014C10Rik	-0.553495	0.0780335
	Alb	-0.467178	0.669963		Snd1	0.467985	0.600663		Nudt4	-0.540061	0.0780633
	Nfe2l1	-0.500289	0.669913		Spcs2	0.451075	0.599295		Mbl2	-0.534788	0.0793015
	Cct8	0.471927	0.667109		Pex16	-0.502525	0.595956		Lman2	0.540304	0.0797003
	Tmsb4x	-0.493064	0.667042		Rab9	-0.514157	0.594566		Gstm1	-0.534288	0.0808541
	Rpn1	0.470768	0.666396		Gps1	0.486332	0.593365		Rdx	-0.540909	0.0811027
	Srebf1	0.48289	0.660805		Krt8	0.456355	0.593365		B4galnt1	-0.55087	0.0821325
	Cyp2c67	0.462483	0.660093		Gys2	-0.495904	0.59052		Pdia6	0.530713	0.0832754
	Car8	-0.49134	0.657684		Cct2	0.463687	0.59052		Micos13	-0.537913	0.0845108
	Hadhb	-0.475006	0.65416		Ptges3	0.452788	0.59052		Mug2	-0.522668	0.0862799
	Aadac	-0.466665	0.653866		Sdc1	-0.481014	0.590105		Srpr	0.538446	0.0876892
	Zfand6	-0.482838	0.653866		Cfl1	0.450709	0.590105		Sdr9c7	0.558116	0.0879245
	Cd164	0.461783	0.653866		Pam16	0.476614	0.589063		Sdhd	-0.53286	0.0888754
	Slc2a2	-0.475669	0.653295		Nr0b2	0.474659	0.588453		Agxt	-0.520577	0.0890293
	Ik	0.482358	0.652837		Magt1	0.457338	0.585572		Hdlbp	0.525475	0.0900854
	Hp	-0.461957	0.651238		Slc25a10	-0.483207	0.581649		Ilrun	-0.533175	0.0900855
	Wfdc21	-0.463221	0.650462		Ephx1	-0.478043	0.57991		Rnf130	-0.548385	0.0903242
	Mrps21	0.470608	0.649991		Suds3	-0.488822	0.576723		Fmo5	-0.520646	0.0920462
	Eif3a	0.475174	0.649991		Mydgf	0.44868	0.576566		Hnrnpab	0.530729	0.0929703
	Akr1d1	-0.474094	0.649954		Rpl35	-0.473101	0.574496		St6gal1	-0.553153	0.0929703
	Tkfc	0.462976	0.649769		Trim25	-0.495111	0.569543		Cfl1	0.527296	0.0931886
	Bccip	0.490532	0.646484		Ctsh	-0.468949	0.567821		Vmp1	0.525143	0.0933369
	Rbpms	-0.500664	0.645248		Serinc3	-0.460768	0.561673		Hs6st1	-0.532104	0.094202
	Prxl2c	-0.505967	0.645248		Snhg8	-0.481076	0.55727		Mdh1	-0.515071	0.0943809
	Slc25a17	0.481239	0.645118		Sdf4	-0.480779	0.556501		C2cd2	-0.537215	0.0963537
	Ykt6	0.494531	0.644886		Bphl	-0.467984	0.556438		Egln2	-0.539297	0.0971291
	Yipf5	0.485241	0.64218		Nme2	0.42628	0.556234		Hnrnpa3	0.521611	0.0976397
	Shmt1	-0.470962	0.641401		Gckr	-0.470163	0.555775		C1qb	0.547164	0.0979748
	Wbp1l	-0.470455	0.637429		Gadd45gip1	0.452601	0.555453		Prpsap1	-0.55093	0.0979748
	Rdx	-0.467988	0.636345		Scap	-0.485168	0.550708		Cyp2d22	-0.519811	0.0984575
	Endog	0.483302	0.633912		2900097C17Rik	0.452134	0.549295		Rbpms	-0.540225	0.0992259
	Erp44	0.466429	0.63339		1600014C10Rik	-0.476847	0.546137		G6pc	0.514852	0.099327
	Spcs1	-0.476278	0.631037		Eef1g	0.43472	0.544633		Serpinf2	-0.508126	0.099829
	Cdo1	-0.454643	0.631037		Zfp706	0.432752	0.544428		Slco2a1	0.541891	0.100327
	Eif3d	0.469556	0.630798		Ftcd	-0.450341	0.543612		Asgr1	-0.508979	0.100455
	Maged1	0.468742	0.629067		Hnrnpab	0.43323	0.543612		Taf10	0.529614	0.101053
	Stt3a	0.463119	0.627054		Chpt1	-0.464911	0.539873		Atp6v1g1	0.520041	0.101279
	Tars	0.467289	0.627054		Ost4	0.45565	0.538363		Eif3b	0.531454	0.102531
	Asgr2	-0.465298	0.626964		Fcgrt	-0.466646	0.538363		G0s2	0.551067	0.103062
	Ctsa	-0.467613	0.625415		Eif3g	0.450834	0.537728		Ppp1r15b	0.545896	0.103076
	4931406C07Rik	-0.466915	0.625415		Eps8l2	-0.481849	0.537025		Stat3	-0.527844	0.103204
	Mrpl20	0.463628	0.625034		Hdlbp	0.423079	0.534012		Rps27a	-0.505638	0.103408
	Ctsh	-0.460576	0.624339		mt-Nd1	0.417637	0.531315		Gchfr	-0.512229	0.103571
	Scarb1	-0.464835	0.623701		Gclc	-0.455831	0.530276		Sec13	0.552606	0.103945
	H2-K1	-0.451526	0.621543		Clpp	0.435657	0.530276		Slc33a1	0.523065	0.104338
	Fbxo9	-0.487925	0.618637		Pdcd6	-0.47036	0.529255		Stt3a	0.520241	0.104604
	Tmem50a	-0.465931	0.617867		Gne	-0.474817	0.528724		Hmgcs2	-0.500487	0.106304
	Tmed7	0.45787	0.6147		Cd82	-0.487718	0.527161		Neat1	-0.511305	0.106492
	Trappc5	0.477681	0.61387		Hs3st3b1	0.459965	0.527161		Psen2	-0.504525	0.106596
	B4galnt1	-0.481494	0.613679		Asgr1	-0.437709	0.525833		Hspd1	0.505123	0.108715
	Dpp4	-0.478026	0.612793		Slc22a30	0.421609	0.525833		Arhgdia	0.539078	0.108715
	Rtf2	-0.482103	0.612765		Bola2	0.435967	0.524367		Polr2i	0.535075	0.108809
	Cpox	0.457383	0.612457		Tra2b	0.450424	0.52291		Lasp1	0.524276	0.108809
	Enpp2	-0.482589	0.611968		Psmd12	0.449461	0.521721		Mia3	-0.51568	0.108849
	Gcdh	-0.449618	0.609647		Ces3a	0.409489	0.520216		Hsd11b1	-0.498567	0.108984
	Hnrnpu	0.452052	0.609407		Abca8a	-0.478692	0.514889		Gas5	-0.505131	0.109199
	Tuba1b	0.472625	0.607973		Cyp2c54	-0.444008	0.5131		Ptges3	0.515068	0.109403
	Crp	-0.448921	0.60769		Insr	-0.478487	0.512727		Gnai3	0.526223	0.109473
	Ddt	-0.449542	0.60769		Txnrd1	0.431615	0.51255		Rab1a	0.509527	0.109677
	H6pd	-0.453044	0.603854		Pitpnb	0.44899	0.510615		Tuba1b	0.537021	0.110091
	Ugp2	-0.450516	0.603469		Atf5	0.415901	0.507559		Sec61b	0.505599	0.110354
	Pdk2	-0.481123	0.603469		Acat3	-0.436329	0.507559		Hnrnpl	-0.532476	0.110354
	Slc35e2	-0.484035	0.603331		Rnf128	-0.460917	0.505655		Ik	0.527058	0.110941
	Suclg2	-0.45375	0.603116		Abat	-0.441364	0.504802		Bhmt	-0.495124	0.111565
	Rarres1	0.465485	0.601239		Akr1c13	-0.472102	0.503849		Slc30a9	0.530243	0.112248
	Dhrs3	-0.451344	0.601239		Rpl13a	0.405437	0.503313		Kpnb1	0.528245	0.112248
	Mia3	-0.459962	0.600499		Adh5	-0.434243	0.502304		2-Mar	-0.498092	0.112688
	Sec31a	0.454383	0.600499		Smoc1	-0.471013	0.500595		Ech1	0.506878	0.112737
	Palld	0.472061	0.600499		Oat	-0.446516	0.496503		1-Mar	-0.49575	0.113865
	Psmd6	0.456557	0.599165		Ift20	0.425073	0.496398		Rnf103	-0.512076	0.115364
	Rnasek	0.447218	0.590201		Fdx1	-0.448013	0.495199		Tgm2	0.522701	0.116624
	Igf1	0.435996	0.589153		Eif1	-0.425799	0.495116		Iyd	-0.511921	0.11697
	Chpt1	-0.449455	0.588349		F13b	-0.449954	0.492565		Amy1	-0.502002	0.117417
	Acly	0.459435	0.588349		Phb	0.426075	0.492565		Helz2	0.534594	0.117588
	Bzw1	0.448549	0.579607		Fgl1	0.410702	0.491867		Clu	-0.491082	0.117925
	Acsl5	-0.448796	0.578917		Kynu	-0.448228	0.490857		Mtss1	0.508039	0.119551
	Gpd1	0.435639	0.575762		Ctsa	-0.446974	0.488798		Ctsh	-0.496833	0.120069
	Prdx6	-0.437875	0.575198		Paics	-0.44085	0.488798		Srp68	0.528763	0.120654
	Hist1h1c	0.446576	0.574098		Slc9a3r1	0.415274	0.488798		Btg1	-0.503896	0.122531
	Sf1	0.447697	0.573003		Hspd1	0.404316	0.485418		Scarb1	-0.499227	0.123082
	Rpl9	-0.438618	0.572955		Rpl4	-0.424587	0.484012		Hmgcl	-0.492639	0.12472
	Dap3	-0.472773	0.571075		H2-Q7	-0.452905	0.482934		Rpl35	-0.493274	0.124956
	Acss2	-0.454783	0.570951		Acadl	-0.43924	0.48247		Ugt2b35	0.510798	0.12571
	Gspt1	0.465711	0.570951		Lipc	-0.439174	0.48247		Hsd17b10	-0.50186	0.126696
	Naa50	0.458168	0.56996		Ostc	0.438002	0.48233		Dgat2	-0.486126	0.127019
	Rab43	-0.468093	0.569007		Psmb5	0.411467	0.477665		Serpina3k	0.483345	0.127334
	Psmc5	0.448007	0.56889		Cib1	0.418123	0.476062		Pla1a	-0.511826	0.128401
	Agxt2	-0.441468	0.567618		Cyb5r3	0.401123	0.475924		Scap	-0.502314	0.129188
	Nars	0.442841	0.567618		Sephs2	-0.416885	0.475537		Arf1	0.489995	0.132407
	Wsb2	-0.470528	0.566737		Hpd	-0.415584	0.47552		Tm7sf3	-0.503052	0.132788
	Fggy	-0.455659	0.562479		Rpl41	-0.416777	0.475486		Suox	-0.507149	0.132788
	Ostc	0.452758	0.562442		Surf4	0.403885	0.474643		Ssr4	0.489568	0.134237
	Apoe	-0.429929	0.560818		Gjb2	0.399024	0.472228		Grhpr	-0.481505	0.134377
	Adhfe1	-0.451836	0.559937		Uba52	0.403303	0.471287		Degs1	-0.494701	0.134417
	Uox	-0.432187	0.559874		Fdft1	0.40733	0.468588		Cox5a	-0.478228	0.134995
	Gorasp2	0.439961	0.556974		Aldh1l1	-0.413674	0.467418		Sec24d	0.503783	0.135565
	Glyctk	0.436013	0.556974		Fbxo9	-0.460172	0.464852		Arl1	0.491573	0.136044
	Lmbrd2	0.456658	0.555435		Rpl9	-0.416095	0.4646		Mfsd1	-0.496683	0.136967
	Lgmn	-0.46645	0.552258		Rnasek	0.404162	0.464521		Cth	-0.476589	0.136967
	Egln2	-0.458343	0.551494		Grb7	0.427594	0.462198		Arcn1	0.493012	0.136967
	Neat1	-0.437802	0.551494		Gcdh	-0.412	0.456217		Cd82	-0.504313	0.137039
	Ahsa1	0.447363	0.549988		Ide	0.421212	0.454681		Decr1	-0.486244	0.137039
	Clpp	0.435546	0.547153		Ifi27	0.405446	0.452511		Tmem38b	-0.503669	0.137039
	Tma7	0.433685	0.546333		Dram2	-0.447688	0.449661		Sec31a	0.495329	0.137207
	Ubb	0.41941	0.546333		Rpl22	-0.411852	0.449518		Rpl7l1	0.503247	0.138965
	Psmb3	0.428083	0.544035		Stbd1	0.42806	0.446521		Clec4f	0.49929	0.139287
	Sec63	0.430554	0.543761		Lasp1	0.413182	0.446521		Ifi27	0.484005	0.140188
	S100a10	-0.433832	0.542849		AC149090.1	-0.442578	0.446521		Hrg	-0.471838	0.140248
	Slc9a3r1	0.426389	0.541858		Cps1	-0.403601	0.445831		Apoc3	-0.469568	0.140399
	Eif3b	0.436032	0.541045		H2-D1	-0.405789	0.445036		Rrbp1	0.47589	0.141622
	Edf1	0.422955	0.540503		Cldn3	0.397071	0.444899		Ces2a	-0.484772	0.141673
	Hmgcs2	-0.422868	0.540503		Plin2	-0.407382	0.444558		Pdia5	0.498334	0.141974
	Cxadr	0.445202	0.540503		Spp2	-0.414037	0.443684		Mindy1	-0.495092	0.14377
	Ost4	0.437922	0.53772		Glyctk	0.39463	0.443226		Nme1	0.479996	0.144544
	Rnf114	0.444745	0.536211		Acly	0.398548	0.442082		Mbnl1	0.491859	0.14455
	Tmem214	0.439324	0.535358		Rpsa	0.381822	0.440175		Slc25a17	0.504799	0.144722
	Cdv3	0.438552	0.533339		Bnip3l	-0.44849	0.440175		Spp2	-0.477487	0.14507
	Ddx6	0.438367	0.530297		Grhpr	-0.407423	0.440023		Rpl41	-0.466767	0.146565
	Cct2	0.434373	0.530297		Ndufa12	0.399507	0.440023		Smim14	0.491593	0.14661
	Acadl	-0.428178	0.527285		Mcm10	0.403211	0.438506		Adipor2	0.472359	0.146782
	Bud31	0.42856	0.527085		Eif3a	0.403259	0.438506		Gclc	-0.474058	0.146875
	Gjb2	0.416329	0.527052		Abcg2	0.404499	0.435756		Yipf3	-0.5014	0.147127
	Arcn1	0.432525	0.525305		Hao1	0.387679	0.435267		Ebpl	-0.474966	0.147164
	St3gal1	0.438965	0.524712		Etnk2	-0.408403	0.434257		Tmed2	0.474064	0.148458
	Naa10	0.444626	0.523698		Prdx6	-0.401007	0.4333		Ndufc2	-0.477747	0.148458
	Ythdf3	0.445793	0.523597		Tmem120a	-0.443472	0.430966		Npc1	-0.489081	0.149061
	Snrpd3	0.429202	0.522276		Ube2b	-0.423538	0.430886		Eef1g	0.478813	0.14955
	Eif3c	0.425767	0.521998		Apoa4	-0.433436	0.43006		Fggy	-0.483654	0.150033
	Surf4	0.4147	0.52122		Bhlhe40	0.400853	0.424924		Cebpa	0.472388	0.151272
	Macrod1	-0.453784	0.52122		Pdhb	0.387564	0.42321		mt-Co1	-0.46247	0.151272
	Sucla2	-0.434267	0.518355		Suox	-0.438917	0.423051		Angptl3	-0.467713	0.15168
	Cfl1	0.416724	0.517918		Eif3c	0.396188	0.420738		Aadac	-0.464037	0.151878
	Gpx4	-0.417977	0.517239		Iah1	-0.414354	0.419766		Echs1	-0.46534	0.152108
	Edem1	0.418608	0.514381		Mgll	0.395207	0.419149		Hal	-0.464063	0.152346
	Rpl12	0.409508	0.512718		Rarres2	-0.394741	0.418057		Ipo7	0.499711	0.152859
	Gde1	-0.446998	0.512228		Bet1	0.397178	0.41764		Ppp1ca	-0.472567	0.154195
	Selenbp1	-0.417539	0.510745		Psmc4	0.398554	0.414477		Lect2	-0.495258	0.155261
	Pcbp1	0.413216	0.510745		Scand1	-0.434741	0.414075		Lars2	0.484125	0.155395
	Cox7a2l	-0.426905	0.510514		Apoa5	-0.389831	0.412304		Sec16a	0.490971	0.156627
	Lipc	-0.421154	0.508014		Mrpl38	0.404578	0.411495		Atp5mpl	-0.461189	0.156627
	Abcc6	-0.426836	0.507461		Dus1l	0.400279	0.410497		Pxdc1	0.482694	0.159
	Emc10	-0.434408	0.507223		Ddb1	0.381388	0.409694		Crem	0.49949	0.15969
	Cyp2e1	-0.409668	0.506861		Psme2	-0.433843	0.408192		Hsd17b11	-0.470309	0.159789
	Bphl	-0.418593	0.506781		Etfdh	-0.415095	0.408182		Bud31	0.473877	0.161974
	Cebpa	0.41343	0.505451		Suclg1	-0.399811	0.408182		Fabp1	0.456095	0.162418
	H2-Q10	-0.409415	0.505424		Slc16a2	-0.415969	0.408182		Slc25a10	-0.469084	0.162559
	Creld1	0.426834	0.50531		Igfbp2	-0.3934	0.408098		Gpld1	-0.465486	0.163879
	Slc16a2	-0.430646	0.504561		Copa	0.389615	0.408098		Hadhb	-0.462016	0.165333
	Tprgl	-0.447405	0.503083		Sec22b	0.397144	0.408098		Rpl21	-0.453633	0.166584
	Itm2b	-0.408949	0.502426		Acot13	-0.431934	0.407692		Naca	-0.455749	0.166769
	Rbm8a	0.424684	0.500106		Fggy	-0.422394	0.407553		Acsm3	-0.477193	0.168071
	Hgd	-0.409138	0.498549		Arl5a	0.394562	0.406665		Slc35d1	0.472343	0.168324
	Gsta3	-0.406674	0.496076		Afm	-0.395994	0.403528		Rab9	-0.472496	0.16908
	Gna12	-0.427159	0.494793		Nat8f1	-0.390298	0.402824		Acot13	-0.473427	0.169711
	Spp2	-0.411775	0.493983		Tomm7	-0.405351	0.399269		Apoh	-0.448605	0.170102
	Hypk	0.43045	0.489304		Fgf1	-0.423841	0.398845		Ubr4	-0.475021	0.170427
	Abcg2	0.41256	0.488945		H2-K1	-0.383581	0.39855		Lrp1	-0.452212	0.171098
	Scap	-0.4293	0.488034		Rmnd5a	-0.426565	0.396351		Sec24a	0.466934	0.171185
	Sec11c	0.429941	0.486549		Slc38a2	-0.392343	0.395794		Sord	-0.449236	0.171912
	Apcs	0.413447	0.483911		Pigr	-0.383045	0.394289		Nme2	0.451101	0.171912
	Acot13	-0.428326	0.483911		Cyp4f14	-0.391157	0.393948		Pigr	-0.447101	0.172043
	Commd3	-0.438999	0.475485		Entpd5	-0.40846	0.392189		Decr2	-0.465326	0.1721
	Tex264	-0.4214	0.475485		Mrap	0.397071	0.391067		Krt8	0.462968	0.17252
	Ifi27	0.406365	0.475238		Arf1	0.376946	0.390234		Ugp2	-0.449749	0.172946
	Elob	0.401433	0.47384		Abhd14b	-0.388894	0.387909		Ass1	-0.445166	0.17346
	Ssr4	0.403603	0.471881		Rnf13	-0.401639	0.387268		Cpn2	-0.447641	0.178446
	Insr	-0.43099	0.469712		Ncl	0.382913	0.386859		Cd164	0.451746	0.178462
	Gstt1	-0.401882	0.469712		Apoc3	-0.377122	0.386074		Cyp2d26	-0.442299	0.179151
	Ctsb	-0.399292	0.467406		Sec23a	0.396971	0.386074		Cdc34	0.46835	0.180271
	Ccdc58	0.424781	0.467406		Adhfe1	-0.407848	0.38416		Bche	-0.469172	0.180608
	Ugt2b34	0.394041	0.466491		Cyp2e1	-0.378379	0.38416		Pdcd6	-0.45881	0.180942
	Slc33a1	0.407051	0.462401		Igfbp4	-0.377781	0.383648		Sec24c	0.465309	0.181408
	Cyp4a12a	0.401652	0.460848		Chmp5	-0.419261	0.382812		Selenbp1	-0.446281	0.181597
	Rab9	-0.42681	0.460035		H6pd	-0.385916	0.382812		Dnajb2	0.465623	0.18545
	Mbnl1	0.409135	0.458409		Agxt2	-0.388224	0.382812		Rmnd5a	-0.45812	0.185652
	Kynu	-0.411794	0.458304		Psmd6	0.390518	0.382193		Ubqln1	0.452112	0.185652
	Gstm2	-0.412437	0.457273		Lrrc58	0.391023	0.38196		Sec11a	0.454921	0.185713
	Sdf4	-0.40997	0.456233		Edem1	0.369026	0.380614		Fgl1	0.444926	0.186031
	Pdcd6	-0.412159	0.455798		Lipa	-0.40014	0.379962		Ttc38	-0.467539	0.186813
	Bnip3l	-0.418582	0.455551		Abcb6	-0.420806	0.37907		Dpm1	-0.458177	0.186875
	Hrg	-0.393222	0.455551		Arl1	0.369892	0.37712		Abat	-0.443493	0.187734
	Rarres2	-0.393781	0.455416		Abca8b	-0.421829	0.37712		Pitpnb	0.468785	0.190777
	Timm10b	0.404994	0.455176		Tmem86b	-0.419599	0.376777		Hopx	0.453069	0.191237
	Acaa1a	-0.395839	0.454326		6-Mar	-0.400546	0.375958		Echdc3	-0.457205	0.191269
	Irf3	0.413649	0.453776		Hnrnpu	0.369884	0.375865		Rps9	-0.436353	0.191611
	Mrpl51	0.399159	0.452227		Erg28	-0.403759	0.373652		Tmem30a	0.443176	0.193821
	Sumo2	0.41085	0.452199		Cfhr1	-0.392975	0.373084		Pex7	-0.456272	0.19455
	Hspd1	0.386998	0.449346		Mdh2	0.367798	0.371679		Ubb	0.43488	0.195028
	Scamp3	0.416623	0.449346		Abcb11	-0.37596	0.371608		Hspb8	0.439423	0.195036
	Pttg1ip	-0.398897	0.4476		Calm1	0.366735	0.371608		BC024386	-0.440232	0.195291
	Ywhag	0.403047	0.447182		Cdh2	-0.405632	0.371277		Cdh2	-0.458963	0.196277
	Sdr42e1	-0.415034	0.446726		Ndufa4	-0.372686	0.371163		Cib1	0.452611	0.19632
	Bbox1	-0.407766	0.446488		Mbd3	0.385194	0.369048		Aldh1l1	-0.42995	0.197836
	Uba52	0.387933	0.446071		Abca1	0.366476	0.367748		Amdhd1	-0.433328	0.198422
	Nnmt	-0.398657	0.445907		Agpat3	-0.390877	0.36689		Acadl	-0.437548	0.199486
	Ufm1	0.404043	0.445035		Atp6v1e1	-0.393201	0.365439		Ndufa4	-0.427085	0.202229
	Cyp2d9	-0.387389	0.443218		Sec16a	0.38548	0.36494		6-Mar	-0.441987	0.202588
	Mydgf	0.392736	0.442751		Snrpb	-0.415809	0.363831		Serpina1d	-0.424865	0.20355
	Sec22b	0.401629	0.442331		Amy1	-0.385378	0.363451		Cct8	0.440244	0.204066
	Echdc2	0.390691	0.441121		Pcx	-0.375331	0.362588		Ivns1abp	-0.438319	0.205475
	Gbf1	0.409013	0.440983		Erp44	0.368831	0.362449		Cstb	-0.457413	0.205475
	Preb	0.399474	0.440037		Saa2	-0.77691	0.36006		U2af1	0.442421	0.205475
	Ddx39b	0.411158	0.438747		Fgg	-0.366398	0.359968		Acat3	-0.426992	0.206974
	Ccdc47	0.395504	0.438166		Fam120a	0.382067	0.357789		Rpl12	0.429483	0.208166
	Bola2	0.394848	0.437979		Rnf114	0.378937	0.354961		Ifitm2	-0.434598	0.20999
	Grb7	0.40152	0.437979		Atp5f1	-0.368571	0.354323		Selenos	0.436479	0.21136
	Acad8	-0.41054	0.436924		Ikbkb	0.374306	0.354186		Nr0b2	0.450951	0.212491
	Lrpprc	0.395493	0.436002		Eif3e	0.370737	0.3532		Igfbp2	-0.423655	0.213114
	Blmh	-0.41346	0.435747		Mmp19	0.380343	0.352591		Bzw1	0.438277	0.21383
	Atp6v1g1	0.388109	0.427853		Elob	0.358104	0.352445		Osbpl1a	-0.439525	0.213845
	Fitm2	-0.414249	0.426896		Glud1	0.345751	0.352006		Nlrp6	0.438729	0.21443
	H2-D1	-0.382536	0.426507		Man1a	-0.384923	0.349291		Etnk1	0.449418	0.216931
	Gys2	-0.398956	0.424624		Cox5a	-0.367254	0.347922		Tcea3	-0.443241	0.217541
	Dus1l	0.392955	0.423273		Cyp2d26	-0.361677	0.343064		Anxa5	-0.460988	0.218121
	Cope	0.389184	0.422963		Dera	-0.402592	0.342439		Cyp2j5	-0.419566	0.218301
	Igfbp4	-0.379627	0.42289		Rps27a	-0.361534	0.340363		Snd1	0.43873	0.218844
	Hgfac	-0.396903	0.422766		Aqp9	-0.365673	0.338963		Mydgf	0.427007	0.219329
	Psma2	0.385669	0.422414		Itm2b	-0.359697	0.338477		Copz1	0.427188	0.219992
	Nr0b2	0.388894	0.421422		Ran	0.350074	0.338275		Aldh2	-0.415874	0.220488
	Tomm20	0.389287	0.421422		Ndufv3	0.346934	0.337514		Serpina11	0.426388	0.222252
	Mtch1	-0.40733	0.418813		Iyd	-0.389375	0.337348		Stat1	-0.43618	0.222649
	Ctsd	-0.382136	0.418155		Alb	-0.357345	0.33714		Uba1	0.433499	0.222775
	Cox6b1	-0.380545	0.417084		Atp5mpl	-0.362309	0.335612		Mrpl2	0.449386	0.224912
	Mug2	-0.381285	0.416894		Apon	-0.360879	0.333987		Hax1	0.450413	0.225378
	Cyp2c29	-0.379227	0.416418		Rpl31	0.343152	0.333612		Cox7a2l	-0.425358	0.226178
	Rpl41	-0.3766	0.415993		Sppl2a	0.356264	0.333612		C1qc	0.445621	0.227925
	Lyz2	-0.415034	0.413817		Psmb6	0.34704	0.333612		Lyz2	0.444552	0.228945
	Iyd	-0.402823	0.413669		Ftl1-ps1	0.371182	0.333612		Aplp2	-0.421713	0.229167
	Akr1c13	-0.397906	0.412446		Msra	-0.374242	0.333612		Supt5	0.442517	0.230777
	Ghr	0.371369	0.411824		Rrbp1	0.343796	0.332381		Rps24	-0.412126	0.230826
	Aco1	-0.385063	0.409674		Edf1	0.347373	0.3316		Clptm1l	0.428539	0.232019
	Hmbs	0.386651	0.409304		Qsox1	0.342122	0.331535		Med21	0.44082	0.232266
	Ube2b	-0.385091	0.406458		Emc10	-0.393704	0.331535		Cd59a	-0.43235	0.233227
	C1qb	-0.409669	0.406352		Pex7	-0.390205	0.331535		Rps10	-0.412474	0.233227
	2-Mar	-0.402523	0.405491		Ptbp1	0.359558	0.331535		Pecr	-0.414045	0.234153
	Serinc3	-0.380329	0.404458		Ctsb	-0.358481	0.331535		Atraid	-0.429461	0.236505
	Cd1d1	-0.381106	0.404458		Hrg	-0.356565	0.331535		Mtch1	-0.43464	0.237388
	Tmbim6	-0.372466	0.404458		Micos13	-0.375946	0.331535		Sdc1	-0.413156	0.237844
	Etfdh	-0.382199	0.402413		Hcfc1r1	-0.394719	0.331512		Prdx4	0.418223	0.238016
	Rbm47	0.392124	0.401906		Egln2	-0.398642	0.330673		Mrpl57	0.433505	0.23837
	Gatb	-0.405687	0.401884		Ptms	0.337374	0.33009		Fbxo9	-0.429058	0.239696
	Gck	0.376019	0.401884		Cyb5a	-0.353523	0.329198		Glrx3	-0.422875	0.240327
	Serpinf2	-0.371127	0.401884		Atp6v1g1	0.343982	0.329174		Baat	-0.409219	0.240911
	Mien1	0.380646	0.400986		Rdh7	-0.352654	0.328172		Tlcd2	-0.417709	0.241015
	Car3	-0.369503	0.400934		Ifitm2	-0.376328	0.327932		Atg101	-0.43128	0.242668
	Akap1	-0.396257	0.39998		St3gal4	0.351144	0.327932		Phyhd1	-0.423408	0.249926
	Grn	-0.38054	0.397918		Set	0.357562	0.326873		Slc38a2	-0.405764	0.251088
	Letm1	0.378999	0.397064		Lrpprc	0.346485	0.322569		Insr	-0.420942	0.251095
	Tmem30a	0.371646	0.397064		Phyhd1	-0.392898	0.32243		mt-Nd2	0.401878	0.251507
	Adh4	-0.396634	0.396261		Tmed2	0.342239	0.320191		Msra	-0.406524	0.252042
	2810459M11Rik	0.383677	0.394557		F7	-0.3736	0.320053		Gcdh	-0.400993	0.252181
	Kyat3	0.369361	0.39443		Arcn1	0.35247	0.319421		Lipa	-0.410681	0.252181
	Emc4	0.384987	0.391937		Ube2h	-0.390226	0.319122		BC031181	0.414651	0.252452
	Rpl13a	0.360876	0.391507		Pcbd1	-0.353046	0.319122		Letm1	0.418664	0.253248
	Ndufv3	0.364159	0.390763		Atp5a1	-0.349015	0.318811		Phb	0.417694	0.253248
	Mapkapk2	-0.387025	0.388795		Srebf1	0.352387	0.317523		Aldh1b1	-0.417409	0.254837
	Suclg1	-0.370284	0.385602		Pipox	-0.36325	0.316694		Pcbp1	0.405883	0.254899
	Ttyh2	0.388412	0.385602		Calu	0.343193	0.315614		Slc22a18	-0.418432	0.256851
	Ahr	-0.393102	0.385602		Ccnl2	0.352839	0.313885		Gps1	0.42632	0.25716
	Arf1	0.36799	0.384526		Osbpl9	-0.37786	0.312907		Lmbrd1	-0.423174	0.25747
	Pnpla8	-0.383931	0.383835		Slc26a1	-0.369865	0.312288		Serpina1c	-0.394839	0.258001
	Hao1	0.361878	0.38382		Cdk5rap3	0.349996	0.311297		Atp5k	-0.397606	0.258597
	Lims2	-0.394909	0.383641		Snrpd3	0.344068	0.310607		Ptprf	-0.409152	0.259475
	Apol9a	0.373181	0.382278		Cyp2d22	-0.359507	0.306719		Cox6b1	-0.396536	0.260987
	Ahcy	-0.363542	0.379632		Ilrun	-0.366028	0.305985		Scand1	-0.417934	0.261361
	Tmem97	-0.383595	0.379191		Rexo2	0.352085	0.303401		Abhd14b	-0.400636	0.261531
	Psenen	0.377229	0.378797		Gas5	-0.349169	0.302765		Kynu	-0.402224	0.261564
	Aqp9	-0.363526	0.378718		Pcsk6	-0.379395	0.302765		Pah	-0.395106	0.261564
	mt-Co1	-0.361806	0.378718		Mien1	0.346327	0.30087		Apoc1	-0.392665	0.261788
	Rack1	0.35623	0.377882		Rab18	0.344006	0.300414		Cops5	-0.418761	0.262877
	Coq9	-0.380596	0.377191		Serping1	-0.34496	0.30005		Abca1	0.40853	0.264474
	Atraid	-0.380863	0.3762		Fuca1	-0.376969	0.300023		Pex2	0.410245	0.264685
	Dpy19l1	0.379765	0.37612		Eef2	0.323851	0.299618		Hcfc1r1	-0.418305	0.265119
	Atg101	-0.38782	0.37612		Col18a1	-0.341216	0.298532		mt-Nd1	0.395011	0.265977
	Tedc2	0.373913	0.37612		Glrx3	-0.372224	0.29847		Iah1	-0.399741	0.268114
	Rps10	-0.361248	0.374827		Ddx6	0.345419	0.298364		Atp6v0d1	0.407474	0.269888
	Pitpnb	0.376722	0.374099		Sar1a	0.339497	0.298364		St3gal1	0.415252	0.270241
	Slc1a2	-0.370169	0.37336		Lrp1	-0.342847	0.298364		Mettl7a1	-0.395054	0.270241
	Cyp2d22	-0.365243	0.371611		mt-Co1	-0.338496	0.298364		Eif3a	0.406931	0.273311
	Pcx	-0.360945	0.371576		Txn2	0.329896	0.297049		Psap	-0.390207	0.273836
	Srsf6	0.37044	0.370531		G6pc	0.324245	0.296215		Tomm7	-0.396162	0.274396
	Slco1b2	-0.35668	0.370531		Bud31	0.33768	0.295953		H2-D1	-0.387909	0.275206
	Aprt	0.379619	0.37024		Selenbp1	-0.34212	0.294071		Ss18l2	0.401898	0.275221
	Impa1	0.371523	0.369871		Sigmar1	0.32987	0.293133		Eif4b	-0.400438	0.275221
	Kif1c	0.383378	0.369076		Ywhab	0.339892	0.29295		Psmc4	0.410142	0.275384
	Entpd5	-0.36672	0.368481		Cox17	-0.358392	0.291723		Abcb11	-0.386849	0.278519
	Srpr	0.363086	0.367333		Dgat2	-0.336492	0.290911		Eif3c	0.402152	0.279529
	Arg1	-0.363226	0.367333		Mtpn	0.339892	0.287445		Hao1	0.391367	0.279627
	Mcm10	0.364427	0.366655		Smim14	0.334366	0.287286		Tmem147	0.399355	0.279627
	F9	-0.372152	0.366655		Tmem147	0.32832	0.287286		Acox2	-0.394607	0.279632
	Rrbp1	0.35265	0.36438		Decr2	-0.357179	0.287286		Szrd1	0.415256	0.283534
	Rnf13	-0.366435	0.36438		Os9	0.323684	0.286561		Cyp1a2	0.4029	0.28377
	Apoh	-0.353152	0.363744		Cxadr	0.335515	0.285725		Lrpprc	0.401161	0.28377
	Ndufv1	-0.361759	0.361945		Pex19	-0.37343	0.284965		2900097C17Rik	0.405046	0.28406
	Ndrg2	-0.352287	0.360594		Immt	-0.365505	0.284965		Sephs2	-0.381785	0.285901
	Sar1b	-0.359743	0.359846		Ppm1a	-0.369809	0.284814		Mavs	0.404184	0.289027
	Abca8a	-0.381667	0.357218		Map2k2	0.32185	0.284717		Cox6a1	-0.381762	0.289112
	Pqlc1	0.356994	0.354542		Bdh1	-0.3381	0.284717		Sat1	0.402361	0.291999
	G3bp1	0.373129	0.354085		Rpl22l1	0.325475	0.284535		Entpd5	-0.403069	0.292059
	Glud1	0.343711	0.354085		Eif3b	0.331858	0.284535		Selenoo	-0.405326	0.292317
	1600014C10Rik	-0.36315	0.352145		Mettl7a1	-0.336735	0.284102		Eno1	-0.39614	0.295001
	Lamp1	-0.35142	0.351948		Pcyox1	0.322379	0.281161		Psmd4	0.392784	0.295053
	Eng	-0.384334	0.351674		Vwa8	-0.354229	0.280433		Tspan12	-0.388107	0.295631
	Apom	0.346473	0.350391		Nr1h3	0.319442	0.278458		Ddx6	0.398983	0.295817
	Ech1	0.34726	0.350202		Grn	-0.342544	0.27818		Cct2	0.397106	0.295817
	Diaph1	0.371495	0.350202		Eif4g1	0.317487	0.278106		Tfr2	-0.379545	0.296061
	Col18a1	-0.348502	0.348454		Chp1	0.322033	0.277928		Hpx	0.377645	0.296101
	Copa	0.357163	0.347959		Atp13a3	0.331356	0.277928		Pdhb	0.38584	0.298759
	Actr2	0.363463	0.347959		Dpm1	-0.362098	0.277092		Mrap	0.40329	0.29967
	Atp5a1	-0.347152	0.347516		Cd164	0.316007	0.276443		Eif1	-0.375302	0.299853
	Cldn3	0.351184	0.347475		Psmd4	0.317192	0.276025		Aldh1a7	-0.382672	0.300967
	Coq8a	-0.34858	0.347014		Sucla2	-0.348727	0.275043		Hnf4a	-0.378619	0.301348
	Ugt2b36	-0.347109	0.347014		Copb1	0.343165	0.274624		Ctnnb1	0.383618	0.303165
	Higd1a	0.34632	0.34687		Ppp1r15b	0.33338	0.273624		Abcb4	-0.38353	0.304148
	Gadd45gip1	0.35777	0.345806		Mpc2	-0.325578	0.271063		G3bp1	0.402622	0.304862
	Eci1	-0.35366	0.345352		Fmo5	-0.325352	0.271023		Ywhah	0.40013	0.305935
	Mrps14	0.3604	0.345292		Eif2s2	0.324168	0.270735		H2-K1	-0.370099	0.306593
	Tmem248	0.360609	0.343686		Cct6a	0.318229	0.270612		Pgk1	-0.376715	0.306593
	Acads	-0.348434	0.342946		Ghr	0.309209	0.270444		Cfhr1	-0.379632	0.307173
	Cdh2	-0.357343	0.341788		Map2k3	0.336104	0.269616		Hoga1	-0.386258	0.307173
	Mmp19	0.360884	0.339177		Slc17a3	0.322477	0.269209		Gcgr	-0.374389	0.307244
	Ppdpf	0.344708	0.33823		Iscu	-0.340626	0.26876		Ddx3x	0.385303	0.307399
	Fam214a	0.352312	0.33823		Sec61b	0.31263	0.268154		Qdpr	-0.371944	0.307623
	Tgfbi	-0.376985	0.337966		Slc25a1	0.311224	0.267072		Tex264	-0.393212	0.30808
	Atp6v1h	0.356065	0.337416		Cyb5b	0.309842	0.266578		Rbpms2	-0.397779	0.309613
	Rpl4	-0.343634	0.336962		Acad8	-0.351772	0.265551		Timd2	-0.384414	0.309613
	Bet1	0.348871	0.33679		Copz1	0.313656	0.264456		Acad8	-0.385854	0.313188
	Slc39a14	-0.357939	0.336587		Clta	-0.342664	0.263467		Edf1	0.37537	0.313275
	Rplp2	-0.344437	0.336071		Huwe1	0.334593	0.263		Naa50	0.393161	0.313275
	Met	-0.375951	0.333395		BC031181	0.310067	0.257757		Tm9sf1	0.397828	0.313594
	Lman2	0.339641	0.332396		Sdc4	-0.315476	0.254945		Mbd3	0.396223	0.315319
	Selenos	0.34788	0.331904		Sf1	0.311347	0.254351		Clpp	0.38292	0.316123
	Eif3g	0.354602	0.328241		Rdx	-0.330291	0.253954		Mapk14	-0.387898	0.31638
	Gm42418	-0.34205	0.327342		Mcee	-0.342077	0.25374		Eif4g1	0.372952	0.318313
	Hsd17b4	-0.340115	0.327342		Iqgap2	0.306087	0.25374		Psenen	0.392293	0.319536
	Slc25a13	-0.34577	0.326382		Slc25a20	-0.341441	0.252763		Hnrnpf	0.373934	0.319875
	Igkc	1.48154	0.326146		Mettl7b	0.29644	0.252431		Grcc10	-0.374976	0.32006
	Stx5a	0.349776	0.325762		Fabp1	0.293826	0.251359		Ttc36	-0.364477	0.320121
	Hnrnpul2	0.357678	0.325762		Hist1h1c	0.312877	0.250734		Sfxn1	-0.37692	0.322413
	Rpl35	-0.34287	0.32576		Pgm1	-0.327995	0.248486		Eva1a	-0.371465	0.322584
	Hnrnpf	0.340065	0.324518		Prdx4	0.303961	0.248486		Srp9	0.370616	0.323666
	Atp6v1e1	-0.347274	0.323689		Apoh	-0.308757	0.248437		Hamp	0.370628	0.324929
	Mrpl2	0.356599	0.321247		Aldh9a1	-0.327725	0.248278		Psmd12	0.385837	0.325193
	Adh5	-0.337721	0.321051		Tmx2	0.323754	0.248238		Slc2a2	-0.367103	0.326157
	P4hb	0.328198	0.321051		Tmed7	0.301819	0.246041		Gorasp2	0.374355	0.326538
	Cct6a	0.342411	0.320305		Ormdl2	0.311657	0.245593		Mdh2	0.369843	0.327455
	Otc	-0.336982	0.319951		Gchfr	-0.315954	0.245573		Sidt2	-0.377943	0.328365
	Dcn	-0.343845	0.319787		H13	0.302595	0.245573		Ftl1-ps1	0.385576	0.330235
	Mfsd4b1	-0.362369	0.319514		Tmem30a	0.303037	0.245573		Serpinf1	-0.360499	0.331125
	Gnai3	0.344102	0.317448		Hsd17b4	-0.312485	0.245573		Rps4x	-0.360506	0.333035
	Pdhb	0.33828	0.317448		Pafah2	0.306652	0.244778		Bphl	-0.365695	0.333234
	Aldh4a1	-0.335939	0.317373		Hnrnpf	0.295778	0.241787		Clec2d	-0.369501	0.334709
	Ddx3x	0.341197	0.316272		Gm16286	-0.347152	0.241293		Col18a1	-0.356858	0.336363
	Suds3	-0.351266	0.316096		Ndufa8	0.298933	0.240887		Atp5a1	-0.356323	0.336363
	Abca3	-0.360085	0.31599		Cept1	-0.335462	0.239422		Paics	-0.36084	0.338313
	Rps14	-0.332942	0.313432		Furin	-0.324279	0.239222		Pnpla8	-0.371655	0.338612
	Dhrs4	-0.338783	0.31238		Fkbp2	0.296155	0.237759		Riok3	0.383997	0.339071
	Vti1b	-0.3608	0.311731		Ube2m	0.315747	0.237609		Hgsnat	-0.380743	0.339613
	Glrx3	-0.347861	0.309925		Mapk14	-0.339676	0.237049		Bmp1	-0.368512	0.339884
	Decr2	-0.342843	0.3099		Lamp2	-0.305396	0.236981		Srp72	0.373988	0.341989
	Pfdn6	0.348628	0.309393		B2m	-0.302606	0.236006		Plin2	-0.355402	0.343021
	Asgr1	-0.329878	0.309341		Rpl10	-0.309107	0.235792		Pam16	0.37625	0.346137
	Mrps7	0.335126	0.307318		Pon1	-0.30375	0.235363		Zfp207	0.382113	0.346426
	Copb1	0.345887	0.30729		Pcbp1	0.295601	0.235361		Ndufb8	-0.357978	0.346751
	Ap1b1	0.343665	0.306814		Dad1	0.294838	0.235247		Hnrnpul2	0.377423	0.348567
	Rnf128	-0.347155	0.306709		Qdpr	-0.305671	0.234851		Rp9	0.379668	0.348695
	Eif1	-0.327161	0.303743		Slc25a23	0.295855	0.234705		Mcee	-0.365575	0.351942
	Cib1	0.333371	0.303201		Abcc2	-0.32132	0.234663		Atp5f1	-0.351078	0.352366
	Uqcc2	0.335931	0.302837		Cox6b1	-0.30492	0.233427		Arhgef12	-0.374723	0.352842
	Srp9	0.326834	0.302455		Slco2b1	-0.326685	0.233127		Paqr9	0.356815	0.352842
	Chp1	0.327032	0.302455		Naca	-0.306736	0.233127		Endog	0.375619	0.353099
	Sec61b	0.325271	0.302455		Cd5l	-0.33213	0.231925		Uqcrh	-0.350866	0.353099
	Dgcr6	-0.345918	0.302455		Rps10	-0.30427	0.231291		Abcg2	0.372434	0.353788
	Slc49a4	-0.349644	0.30127		Mavs	0.30869	0.230271		Dpyd	-0.351574	0.354924
	Dram2	-0.346415	0.301199		Rplp2	-0.304162	0.229543		F7	-0.3595	0.354924
	Gfer	0.336456	0.300302		Rpl36al	0.285274	0.22776		Lsr	0.355725	0.355423
	Bst2	0.323667	0.299711		Uqcrh	-0.302276	0.22771		Klkb1	-0.351685	0.355868
	Stard5	-0.353768	0.299393		Rpl28	0.284664	0.227603		Aldh7a1	-0.35138	0.355868
	Abhd14b	-0.328959	0.299352		Akap1	-0.331516	0.227008		Serinc3	-0.353276	0.356045
	Ube2r2	-0.34026	0.297584		AU022252	-0.334916	0.226428		Glud1	0.349344	0.356269
	Acadsb	0.327313	0.294391		Vtn	0.281154	0.226428		Ythdf3	0.374742	0.358635
	Mrpl34	0.333692	0.294391		Dhrs1	0.290124	0.226428		Ift20	0.36129	0.360624
	Nfil3	-0.352859	0.294391		Degs1	-0.321987	0.224839		Mrpl38	0.369516	0.361034
	Amacr	0.321879	0.294391		Baat	-0.301563	0.224839		Hbs1l	-0.368778	0.362136
	Rab1a	0.322041	0.293882		Nlrp6	0.294807	0.224839		Chchd1	-0.364462	0.363735
	Serping1	-0.321798	0.293192		Gfer	0.306053	0.224839		Agpat3	-0.351741	0.367678
	Pex19	-0.344636	0.292763		Ddx3x	0.293473	0.224839		Pfdn6	0.370051	0.369943
	Cct5	0.325495	0.292408		Clec4f	-0.326234	0.223535		Kyat3	0.347284	0.370211
	Pon1	-0.318538	0.291758		Bmp1	-0.317608	0.223464		Saa2	-0.687324	0.370211
	8-Mar	-0.345956	0.289489		Nfkbia	-0.322959	0.223373		Ccdc107	-0.359051	0.370334
	Tmem176b	-0.328014	0.289478		Tspan12	-0.312372	0.222811		Ugt2b34	0.350208	0.370334
	Sephs2	-0.317697	0.287858		Ywhae	0.289411	0.2223		Tspan31	0.346802	0.375704
	Ormdl2	0.328685	0.287858		Ctnnb1	0.284207	0.222168		Eif3g	0.363283	0.37605
	Arpc4	0.326674	0.286918		Keg1	0.283206	0.222168		Uqcc3	-0.362649	0.376978
	Pigr	-0.318546	0.285569		mt-Nd3	0.278574	0.222126		Gsto1	-0.363859	0.377649
	Pex11g	-0.336158	0.285279		Ik	0.301541	0.22005		Khk	-0.340927	0.378614
	Tmem238	0.333759	0.282227		Dpyd	-0.296475	0.219856		Cbr1	-0.360771	0.378614
	Dld	-0.333492	0.282227		Pex11g	-0.323456	0.218531		Cycs	0.344911	0.379225
	Sat1	-0.337968	0.282227		Sqstm1	-0.294582	0.218531		Golph3	0.356111	0.379225
	Agpat3	-0.322709	0.28097		Txnl1	0.281701	0.218325		Sdc3	0.368901	0.380043
	H2-Q7	-0.330448	0.280092		Arg1	-0.292262	0.217421		Lmbrd2	0.363993	0.380131
	Yme1l1	0.331887	0.279771		Ube2r2	-0.31825	0.21686		Arhgap42	0.365813	0.380327
	Selenoi	0.335212	0.2787		Acss2	-0.313787	0.216501		Psmb5	0.349738	0.380569
	Acsm3	-0.332178	0.277537		Gtf2i	0.294824	0.216265		Cd74	-0.356146	0.381773
	Rhou	-0.334438	0.276624		Tfr2	-0.293714	0.215249		Ptbp1	0.357815	0.381845
	Pglyrp2	-0.325039	0.276624		Atp5k	-0.291482	0.214561		Pcx	-0.339745	0.382271
	Baat	-0.315828	0.274717		Gsta3	-0.288869	0.213507		Mettl7b	0.338899	0.38294
	Plpp3	-0.317927	0.272689		Tmem205	0.274056	0.213507		Tmem134	-0.362105	0.383902
	Rps9	-0.311655	0.272543		Ephx2	-0.289246	0.213507		Ube2b	-0.345173	0.38491
	Nfkbia	-0.330728	0.27105		Rnf187	0.282887	0.21121		Clta	-0.348299	0.38554
	Slc37a4	-0.319556	0.270945		Abcb4	-0.304945	0.210765		Atp6v0c	0.341168	0.38554
	Rpl22l1	0.311531	0.270262		Otc	-0.288434	0.210093		Echdc1	0.357215	0.386747
	Arl1	0.316134	0.270063		Serf2	0.273583	0.210015		Gpi1	0.349231	0.387764
	Ces3a	0.302048	0.270053		Ufm1	0.287895	0.207144		9530068E07Rik	-0.344083	0.388779
	Gabarapl2	-0.324053	0.270053		Stat1	-0.323585	0.206036		Mup20	0.337362	0.389421
	Snd1	0.316396	0.269822		Gabarapl2	-0.311455	0.206036		Ebp	0.337605	0.390641
	Pepd	-0.331299	0.268724		Rpl3	0.274476	0.205641		1810058I24Rik	-0.349821	0.390743
	Gaa	-0.324594	0.267693		Rab1a	0.278094	0.20446		Slc25a1	0.339771	0.390743
	Ubxn6	-0.336666	0.267673		Chmp2a	0.281164	0.20353		Rpl22l1	0.342144	0.39209
	Micos13	-0.315325	0.26673		Fn1	-0.28251	0.203299		Jund	0.341241	0.394024
	Sdc4	-0.307512	0.266227		Cox6a1	-0.283812	0.202342		Slc16a2	-0.348286	0.394343
	Acat3	-0.311301	0.26523		Eif3l	0.284814	0.201908		Dad1	0.343153	0.395906
	Rps24	-0.306888	0.265214		Gck	0.271256	0.201451		Rplp0	0.335488	0.395926
	Fam210a	-0.330848	0.265214		Ncoa4	0.278183	0.2013		Echdc2	0.339812	0.397338
	Gcn1	0.320883	0.26447		Ptprd	-0.308312	0.201083		Aspg	-0.337032	0.397724
	Lamp2	-0.306533	0.26447		Gpld1	-0.296846	0.201083		S100a1	-0.33939	0.39869
	Clta	-0.317844	0.264068		Sumo2	0.287407	0.199288		Tmem19	0.343035	0.400091
	Ubqln1	0.308082	0.263687		Saa4	-0.2829	0.198255		Sypl	-0.350015	0.400493
	Grb14	0.322389	0.262961		Sec24d	0.287067	0.197695		Ube2k	0.352398	0.401169
	Abca8b	-0.333798	0.262688		Rsrp1	0.26928	0.197545		Ormdl2	0.345417	0.401302
	Ikbkb	0.31711	0.262275		Ndufb8	-0.287277	0.197084		Rnf13	-0.338256	0.401421
	Eif3e	0.316401	0.262104		Blvrb	0.270966	0.196017		Bola2	0.344893	0.401753
	Golph3	0.31569	0.26149		Eci1	-0.296709	0.195273		Mia2	-0.337067	0.402615
	Rps27a	-0.304241	0.261488		Serpina1c	-0.276585	0.194997		Tmem86b	-0.346618	0.402978
	Ndufa4	-0.303308	0.261142		Psma1	0.270085	0.194739		Sec23a	0.354129	0.403777
	Ephx2	-0.303005	0.260327		Snrpd2	0.284495	0.193547		Tmem183a	-0.342549	0.406792
	Hcfc1r1	-0.324186	0.260018		Tecr	0.270224	0.192764		Slc10a1	-0.32823	0.408435
	Abhd17c	-0.319236	0.259368		Tpt1	0.26035	0.190873		Rbp4	-0.325179	0.409106
	Tut7	0.319676	0.258964		2-Mar	-0.277077	0.189937		Pipox	-0.332071	0.409865
	Adipor2	0.29935	0.258007		Gorasp2	0.270927	0.189294		Tmx2	0.348302	0.41
	Ctsz	-0.306107	0.256981		Gm42418	0.261731	0.189108		Ube2r2	-0.339784	0.41
	Atp5k	-0.302456	0.256942		Lsr	0.264964	0.18774		Hmbs	0.348353	0.410903
	Uba1	0.308778	0.256338		Dnaja3	0.271112	0.185612		Mat2a	0.35179	0.412234
	Cstb	-0.3334	0.256019		Selenow	0.265924	0.179908		Lamp2	-0.324946	0.413721
	2310039H08Rik	-0.31893	0.254914		Pten	0.273094	0.179687		H2-Q7	-0.333615	0.414125
	Slc30a9	0.320659	0.254654		Sec62	-0.291294	0.179184		Hnrnpu	0.331822	0.415321
	Gcgr	-0.302734	0.254269		Slc16a10	0.266431	0.179		Rps14	-0.325257	0.415321
	Ndufa12	0.306956	0.253611		Fam173a	0.276071	0.178458		Fn1	-0.323251	0.415912
	Rps4x	-0.301785	0.253364		Romo1	0.258884	0.1783		Ccnl2	0.33724	0.417057
	S100a1	-0.311846	0.253328		Gcgr	-0.272975	0.176168		Ftcd	-0.324432	0.417601
	Ndufs7	0.30326	0.253328		Grpel1	0.257935	0.175502		Eps8l2	-0.339142	0.418079
	Rdh7	-0.299174	0.252993		Cuta	0.267111	0.175502		Slc25a15	-0.324987	0.418079
	Pex7	-0.317115	0.25272		Azgp1	-0.267533	0.175486		Glyctk	0.330302	0.418079
	Ewsr1	0.312749	0.252057		Srsf6	0.269494	0.174437		Snx3	0.333023	0.418079
	Prpf8	0.311325	0.25125		Sra1	0.267312	0.174209		Dcn	-0.334871	0.418079
	Fdx1	-0.303674	0.249492		Tmem183a	-0.291239	0.174174		Sucla2	-0.332618	0.418079
	Apeh	0.315975	0.2494		Gcsh	-0.289916	0.174174		Apol9b	-0.330524	0.418079
	Cyb5a	-0.296187	0.24882		Uqcrfs1	-0.270943	0.174174		Glyr1	0.347633	0.418079
	Rnf103	-0.314941	0.247889		Nedd8	0.258992	0.172488		Pcbd1	-0.321674	0.418179
	Mccc2	-0.32314	0.246387		Jund	0.262671	0.172186		Aldh4a1	-0.323543	0.418559
	Ppp2r5a	-0.304005	0.245797		Ppia	-0.268239	0.172186		Rnasek	0.331887	0.418873
	Zfp706	0.298267	0.244391		Eif5a	0.255484	0.172186		Psma2	0.331546	0.419224
	Slco1a1	0.291203	0.244058		Prdx5	0.25677	0.172186		Azin1	0.337926	0.419224
	Lmbrd1	-0.316699	0.24203		Acads	-0.270884	0.171898		Lrrc58	0.341866	0.420232
	Aldh7a1	-0.296958	0.24203		Emg1	0.269617	0.171898		Snrnp70	0.346431	0.421167
	Bdh1	-0.29789	0.241777		Rpl27	0.254378	0.171898		Map2k2	0.329502	0.421403
	Immp2l	-0.324156	0.2417		Aurkaip1	0.264767	0.171499		Dus1l	0.344768	0.421403
	Aurkaip1	0.300236	0.237705		Clec2d	-0.286073	0.171499		Igfbp4	-0.318313	0.421692
	Hint3	-0.317023	0.237705		H2-Q10	-0.263762	0.171499		Furin	-0.32622	0.422752
	Ndufa8	0.294973	0.236193		Coq9	-0.290073	0.171316		Rab8a	0.336887	0.425276
	St3gal4	0.300236	0.236193		Rbx1	0.260961	0.170423		Slc22a7	0.331729	0.426628
	Ptbp1	0.300236	0.236193		Cdv3	0.266918	0.170371		Set	0.333417	0.428827
	Dnaja3	0.300236	0.236193		Eprs	0.271751	0.169631		Atf5	0.32015	0.428827
	Tnfaip8l1	-0.310512	0.236193		Glrx5	-0.280936	0.169631		Arpc4	0.334987	0.430272
	Prdx5	0.289908	0.236193		Mindy1	-0.294151	0.169083		Serpina10	0.321274	0.430693
	Degs1	-0.30612	0.23532		Rps9	-0.266243	0.169083		Hebp1	-0.318771	0.431264
	Ubr3	0.302539	0.235153		Pfdn5	-0.278565	0.169058		Txn1	0.319612	0.431288
	St3gal3	-0.307514	0.235153		Tmem135	-0.292092	0.168952		Pex19	-0.336628	0.431473
	C1ra	0.289296	0.235153		Ndufs7	0.253567	0.168752		Vamp8	-0.319373	0.431473
	Mgll	0.297357	0.233764		Ubr3	0.268364	0.168177		Dld	-0.325663	0.431603
	Mgst1	-0.288204	0.233436		Pter	-0.287227	0.166954		Rmdn3	-0.333956	0.432779
	Rnf181	0.296818	0.233168		Aqp1	-0.287841	0.166793		Gls2	-0.314	0.434442
	Arhgap42	0.305839	0.227866		Stard7	-0.2854	0.164564		Hypk	0.337465	0.435116
	Akt2	-0.306727	0.227478		Ppdpf	0.250251	0.164374		Sar1a	0.325991	0.435116
	Galm	-0.307108	0.225151		S100a10	-0.27455	0.163653		Npc2	-0.327286	0.436463
	Igfbp2	-0.295019	0.225122		Sdha	-0.264478	0.162856		Fdx1	-0.319842	0.436987
	Sdha	-0.287978	0.225122		Eloc	0.26273	0.160845		Prr13	-0.33445	0.437249
	Eif2s2	0.291804	0.224436		Kyat3	0.250038	0.160845		Ide	0.331131	0.439157
	Mrpl38	0.296155	0.224359		St3gal1	0.265342	0.159988		Slirp	0.331289	0.441658
	Gm13775	-0.292904	0.223798		Dynll2	0.250402	0.157031		Mrpl12	-0.316303	0.441832
	Ncoa4	0.290629	0.22301		Slc6a13	0.252928	0.156898		Hist1h1c	0.331797	0.441968
	Bmp1	-0.297469	0.222489		Chdh	-0.286558	0.156361		Ndufa6	-0.310914	0.441992
	Phyhd1	-0.305485	0.22191		Sec24c	0.258675	0.156249		Cldn3	0.32163	0.442113
	Celf1	0.300236	0.22191		S100a1	-0.274287	0.155173		C1qa	0.327036	0.445844
	Npr2	0.297606	0.22191		Tex264	-0.282612	0.154593		Enpp2	-0.322336	0.447224
	Cnot1	-0.308223	0.221113		Fads2	-0.260445	0.153965		Grb7	0.326956	0.448224
	Tat	-0.283376	0.220527		Aldob	-0.254128	0.153283		Mien1	0.321001	0.449617
	Ywhaz	0.288959	0.220279		Echdc3	-0.287992	0.151678		Ddrgk1	-0.315343	0.44966
	Gckr	-0.291023	0.220001		Atraid	-0.281939	0.151452		Faah	-0.31761	0.450308
	Cyp2c54	-0.285861	0.219314		BC024386	-0.261875	0.151025		Sumo2	0.324987	0.450349
	Stoml2	0.293135	0.218108		Selenos	0.247571	0.150099		Tmed7	0.318008	0.450349
	Tcp1	0.28601	0.216108		Pop5	0.258909	0.149789		Fuca1	-0.320642	0.451448
	Hnrnpa0	0.297475	0.215646		Apoe	-0.251444	0.148671		Rsrp1	0.309732	0.451559
	Cyp2j6	-0.293055	0.215098		Mettl26	0.245388	0.147706		Ube2h	-0.324361	0.451559
	Pgls	-0.293119	0.214671		Mrpl52	0.245762	0.147144		Atp5l	-0.307075	0.451559
	Mrap	0.291571	0.214671		Aldh6a1	-0.256061	0.146358		Spr	-0.313042	0.451631
	Gm2a	-0.302428	0.214321		Gc	-0.250123	0.146117		Ndufb9	-0.307729	0.452346
	Ppp1ca	-0.286822	0.214321		Dcn	-0.272173	0.146117		Pcyox1	0.31587	0.452615
	Eef2	0.274705	0.214254		Hnrnpc	0.249019	0.145788		Myl12a	0.324027	0.453148
	Itih4	-0.278825	0.214114		Cox7a2l	-0.269074	0.145788		Elob	0.312006	0.453409
	Tpt1	0.272906	0.212517		Higd1a	0.244992	0.145495		Ccdc47	0.319964	0.455086
	Naca	-0.281719	0.212164		Tm7sf2	0.24442	0.145495		Suclg2	-0.307439	0.457122
	Uck1	-0.299093	0.211901		Mcfd2	0.242563	0.145411		Ppa1	0.30876	0.457916
	Fuca1	-0.294187	0.211901		AI182371	-0.252021	0.14501		Cd302	-0.305179	0.459121
	Psmc2	0.282089	0.211901		Cs	0.247241	0.144813		Actg1	0.305572	0.459145
	Rplp0	0.272966	0.211901		Serpina1d	-0.248369	0.144813		mt-Nd3	0.304519	0.459145
	Cyp2a5	0.281634	0.211901		Adk	-0.250626	0.144813		Rpl37a	-0.302356	0.460459
	Atf5	0.276886	0.211901		Itih4	-0.249226	0.144813		Derl1	0.30903	0.461342
	Pipox	-0.282609	0.211901		Mthfd1	-0.264468	0.144688		Gspt1	0.325904	0.46213
	Nags	0.285568	0.211901		Gns	-0.275452	0.144085		Cyp2c23	-0.305515	0.462509
	Cenpx	0.292623	0.211901		Dgcr6	-0.28105	0.143808		0610005C13Rik	-0.304118	0.463874
	Sdc1	-0.285724	0.211901		Srp9	0.241912	0.143631		Bag6	0.320803	0.464254
	Slc17a3	0.282837	0.211901		Dynlrb1	0.241784	0.143631		Slco2b1	-0.312621	0.466021
	Cltb	0.289706	0.211901		Mrpl53	0.256869	0.143631		Steap4	0.312816	0.468345
	Vwa8	-0.289023	0.211901		Ftl1	-0.247463	0.143631		Emc10	-0.316036	0.468745
	Slc22a1	-0.278221	0.211901		Atp5l	-0.250345	0.143631		Os9	0.308458	0.469138
	Cox5a	-0.277374	0.211809		Ahsa1	0.253063	0.143631		Lamtor1	0.321498	0.47143
	Mettl26	0.274439	0.211809		Tmbim6	-0.248733	0.143631		Tmem37	0.309728	0.472563
	Ugt3a2	-0.277254	0.211356		Tcp1	0.24348	0.143631		Mrpl13	-0.311623	0.472935
	Dgat2	-0.275607	0.211301		Actr2	0.250544	0.142465		Igfals	0.30638	0.472935
	mt-Cytb	-0.27484	0.211301		Slc10a1	-0.249165	0.141967		Agt	-0.295219	0.474794
	Aldh9a1	-0.280417	0.209701		Gpi1	0.246656	0.141931		Psmd6	0.314166	0.474794
	Atp9a	-0.296255	0.209084		Capzb	0.247818	0.140789		Cltc	0.303217	0.475175
	Optn	-0.299641	0.207795		Apoc1	-0.244742	0.139977		Slc22a30	0.3	0.475175
	Nsmf	0.280485	0.207149		Rpl21	-0.24777	0.13896		Mcfd2	0.299951	0.475956
	Ftcd	-0.278326	0.20698		Fermt2	0.240777	0.138503		Gadd45gip1	0.310821	0.476321
	Cpq	-0.292958	0.206615		Cat	-0.243871	0.137783		Sdc4	-0.294735	0.478419
	B2m	-0.270769	0.206369		Serpina1a	0.229456	0.137783		Polr2m	-0.313403	0.478608
	Ndufb8	-0.277133	0.205712		Aldh8a1	-0.24981	0.137387		Dgcr2	-0.313744	0.4791
	F13b	-0.28073	0.205502		Ahcy	-0.247254	0.137016		Vwa8	-0.306292	0.479308
	Avpr1a	0.282606	0.205502		Cp	-0.24666	0.13677		Slc9a3r1	0.300799	0.479397
	Zcchc24	0.279175	0.205502		Ap3m1	-0.269249	0.136288		Fmc1	-0.306897	0.48081
	Ndufs3	-0.278268	0.205459		Alas2	0.242193	0.136157		Rplp2	-0.29497	0.48081
	Igfals	0.274851	0.205369		C1qc	-0.277615	0.136031		Glrx5	-0.300362	0.481721
	Nfe2l2	0.284026	0.205215		Sdc2	-0.258214	0.13514		Aldh9a1	-0.298816	0.481823
	Ivd	-0.276289	0.205215		Ugt3a2	-0.247247	0.134861		Rack1	0.295195	0.481823
	Cept1	-0.288593	0.205215		Vmp1	0.236936	0.134797		Dynlrb1	0.303321	0.483289
	Snhg8	-0.286132	0.205215		Pex5	0.244905	0.134406		Ak3	-0.299214	0.483871
	Khk	-0.273155	0.205215		Tspan31	0.234291	0.134406		Pole4	-0.310053	0.485651
	Dmgdh	-0.271611	0.205215		Ndufb9	-0.246195	0.134371		Fam214a	-0.304565	0.487119
	Msrb1	-0.270216	0.204777		Srpr	0.235479	0.134064		Hexa	-0.308816	0.48737
	Otulin	0.278767	0.204148		Golph3	0.243559	0.133996		Ywhaz	0.302855	0.488168
	Mrpl42	0.279932	0.204117		Tat	-0.242158	0.133848		Rdh7	-0.289621	0.488824
	Bag6	0.282503	0.203949		Rps24	-0.24297	0.133366		Bdh1	-0.295862	0.488824
	Rexo2	0.274334	0.203778		Cst3	-0.24764	0.133123		Itm2b	-0.289518	0.489999
	Eny2	0.275551	0.203778		Ndufb7	0.236191	0.133123		Il1rap	-0.292828	0.489999
	Mbd3	0.27961	0.203767		Clptm1	0.242703	0.13268		Mthfd1	-0.294747	0.490615
	Idh3g	-0.288884	0.201789		Pah	-0.241847	0.13268		Acp5	0.29664	0.492054
	Cops6	-0.275826	0.201423		Slc39a7	0.237679	0.13217		Tm7sf2	0.300635	0.492054
	Osbpl1a	-0.284726	0.200484		Agpat2	0.232296	0.132165		Cyp2c70	0.292338	0.492054
	Gas5	-0.27018	0.200289		Sec63	0.231605	0.131455		Ergic1	0.307103	0.495472
	Aldob	-0.264981	0.199234		Abcf1	0.242615	0.131355		Rpl10	-0.290581	0.495472
	Psma1	0.267583	0.198928		Itih3	-0.241063	0.130258		Etfdh	-0.296276	0.496025
	Cyp2f2	-0.275069	0.19892		Cox6c	-0.239722	0.129189		Gaa	-0.302877	0.496225
	Pcsk6	-0.280598	0.19892		Stub1	0.24221	0.128644		Rpl29	-0.28998	0.49854
	Nme2	0.261129	0.19892		Il1rap	-0.2459	0.128641		Snrpd2	0.305004	0.500396
	Azin1	0.272366	0.198845		Gpx4	-0.241978	0.128366		Agxt2	-0.292199	0.500561
	Eif4h	0.270382	0.198444		Ufc1	0.231091	0.128043		Tmsb10	0.333666	0.500569
	Grcc10	-0.272362	0.198444		Echdc2	0.233781	0.127878		Rpl7	-0.286274	0.502167
	Tm7sf3	-0.287686	0.19834		C2cd2	-0.258829	0.127878		Slc6a12	-0.299358	0.503631
	Azgp1	-0.264427	0.198314		Mocs1	0.239439	0.127878		Abhd17c	-0.29467	0.503814
	Timd2	-0.281106	0.197558		Eif3m	0.23684	0.127837		Atp6v1e1	-0.291127	0.50594
	Nat8f1	-0.266122	0.197515		Car8	-0.262243	0.127794		Ap1b1	0.302621	0.506422
	Prkaca	0.280099	0.197515		Slc25a15	-0.24077	0.127744		Apoa4	-0.292504	0.507663
	mt-Atp6	-0.265149	0.197515		Gabarap	-0.24111	0.127744		Erap1	-0.301031	0.51014
	Tmed2	0.265038	0.197505		Nrn1	0.227191	0.127744		Hbp1	-0.296297	0.510168
	Pm20d1	-0.283032	0.197476		Tomm70a	0.233793	0.127109		Naprt	-0.294359	0.51237
	Rab18	0.272076	0.196974		Ctsd	-0.239883	0.126645		Sptssa	-0.300526	0.51357
	Mapk14	-0.282324	0.196896		Pecr	-0.239915	0.126498		Bnip3l	-0.29682	0.51357
	Iscu	-0.271328	0.196379		Ube2v1	0.228575	0.126498		Cct5	0.290886	0.51426
	9130016M20Rik	0.27214	0.1958		Ybx1	-0.254108	0.126498		Sc5d	0.282375	0.515238
	Serpina1d	-0.261521	0.194015		Znhit1	0.237467	0.126498		Suclg1	-0.283316	0.515728
	Ccdc107	-0.273104	0.193965		Ap2s1	0.229011	0.126498		Itih4	-0.279326	0.516338
	Acsm5	-0.279637	0.192624		Mgat1	-0.256203	0.126498		F13b	-0.288771	0.51661
	Bloc1s1	0.271707	0.191401		Pnpla8	-0.257832	0.126498		Crls1	-0.296772	0.51751
	Txn1	0.258881	0.190824		Atp6v0c	0.225662	0.126498		Ppp1r3c	-0.290434	0.51773
	Aldh2	-0.260409	0.190824		Cyp2c50	-0.235074	0.126498		Eif3d	0.296114	0.51876
	Immt	-0.276725	0.190824		C130074G19Rik	-0.25546	0.126443		Pgm1	-0.285026	0.518878
	Tfpi2	-0.2819	0.190561		Ppp2r5a	-0.248987	0.126205		AU022252	-0.294598	0.518878
	Qdpr	-0.262122	0.19013		Dmgdh	-0.235791	0.126205		Sf1	0.29086	0.519703
	Ube2m	0.269126	0.19013		Cpn2	-0.236199	0.125322		St3gal4	0.290543	0.520983
	Stat3	-0.282704	0.189934		Tomm6	0.22057	0.124099		Ppm1b	-0.287172	0.520983
	AC149090.1	-0.278488	0.189545		C1qbp	0.231326	0.123876		Pex11g	-0.29316	0.521375
	Usp10	0.275097	0.189091		Akt1s1	0.234436	0.123856		Ctsa	-0.285896	0.522082
	Psma4	0.262399	0.188842		Capns1	0.224835	0.123624		Sgta	-0.295701	0.522477
	Slco2b1	-0.271845	0.188734		Mmadhc	-0.258944	0.122674		Hsd17b4	-0.280223	0.523165
	Arl5a	0.266569	0.188557		Polr1d	-0.254969	0.122199		Dpp4	-0.293932	0.523791
	6-Mar	-0.268864	0.187851		Lamp1	-0.23143	0.122199		Myo1b	0.286243	0.525404
	Gpld1	-0.265821	0.187816		Atp11c	0.219725	0.121349		Ephx2	-0.276266	0.525599
	Iigp1	-0.263471	0.187125		Ube2l3	0.225282	0.121129		Gm16286	-0.292645	0.525599
	Qprt	-0.265505	0.185272		Mrpl20	0.224057	0.120444		Smoc1	-0.290035	0.525981
	Adipor1	-0.276795	0.185117		Ppp6r1	-0.256879	0.120145		Aldh8a1	-0.278616	0.526148
	Cyp4f14	-0.260293	0.183815		Cyp2c67	0.222686	0.119985		Pcbd2	-0.291044	0.527892
	Qsox1	0.254823	0.183543		Mrpl15	-0.23244	0.118454		Tmem33	0.288824	0.527994
	Snx3	0.261322	0.183275		Hibch	-0.254236	0.118454		Alas2	0.286578	0.528354
	Eif4ebp1	-0.277769	0.182702		Ndufs1	-0.247543	0.118454		Rps3a1	-0.274776	0.52907
	Txnl1	0.258731	0.182702		Ndufa10	0.207068	0.118454		Cox6c	-0.274158	0.52907
	Gchfr	-0.259285	0.182456		Adipor1	-0.238655	0.118454		Hsd3b7	-0.27592	0.529889
	Ifitm2	-0.266804	0.18163		Cd302	-0.213627	0.118454		Bckdha	-0.276559	0.530368
	Sgta	-0.274915	0.18163		F2	-0.206519	0.118454		Hsbp1	-0.283082	0.531893
	Lars2	0.262552	0.181553		Sord	-0.206838	0.118454		Tecr	0.281001	0.533363
	Dera	-0.273755	0.180503		Tgm2	0.21083	0.118454		Ces1c	-0.271711	0.534221
	Pex2	0.259792	0.180288		Ctsz	-0.228043	0.118454		Ccpg1	-0.291738	0.535325
	Fgg	-0.252469	0.180288		Csde1	0.210892	0.118454		Rpsa	0.273934	0.535325
	Afm	-0.259191	0.180288		Gnai3	0.225541	0.118454		Cct6a	0.284191	0.536181
	Apoc3	-0.252581	0.180288		Dhcr24	-0.210099	0.118454		Ppm1a	-0.287187	0.537758
	Pemt	-0.254641	0.180288		Tcea3	-0.235459	0.118454		Irf3	0.289793	0.538034
	Dcaf11	-0.256679	0.180288		Aldh4a1	-0.211759	0.118454		Rpl37	-0.271497	0.538116
	Serpina1a	0.246613	0.179668		Rpl6	0.215689	0.118454		Rnf181	0.283429	0.540847
	Ncl	0.258087	0.179545		Tfpi2	-0.245483	0.118454		Akr7a5	-0.274093	0.542032
	Ociad2	-0.275624	0.178656		Ndufa5	-0.224355	0.118454		Adh5	-0.271631	0.543674
	Ift20	0.25829	0.178464		Fmc1	-0.241279	0.118454		Cyp2d10	-0.269227	0.544714
	Bscl2	0.259879	0.177801		Hnrnpa2b1	0.198074	0.118454		Apoe	-0.267565	0.545376
	Bsg	-0.252702	0.177761		Arpc4	0.215349	0.118454		Urah	-0.270171	0.54588
	Micos10	0.251417	0.177654		Slc6a12	-0.241838	0.118454		Gtf2i	0.286714	0.546917
	Clec2d	-0.261233	0.177571		C1s1	-0.21135	0.118454		Tma7	0.277215	0.547692
	Psma7	0.253276	0.1773		Mlf2	0.212664	0.118454		Rpl32	-0.268525	0.548481
	Echdc3	-0.272448	0.17682		Hebp1	-0.218466	0.118454		Selenof	0.274118	0.549134
	Amfr	0.250417	0.174594		Mgst1	-0.219024	0.118454		Itih3	-0.266169	0.552551
	Eif5a	0.2475	0.174214		Slco1a1	0.204944	0.118454		Eprs	0.282579	0.552839
	Tspan12	-0.255709	0.172439		Hpn	-0.229503	0.118454		Crk	0.286758	0.552839
	Bckdha	-0.250593	0.172439		Abhd17c	-0.234914	0.118454		Dap	-0.269789	0.552839
	Nr1h4	-0.262378	0.172439		Ndufc2	-0.22364	0.118454		Snrpe	-0.281637	0.553484
	Serpinf1	-0.250474	0.172439		Mettl9	0.212758	0.118454		Park7	-0.268844	0.554396
	Selenoo	-0.269714	0.172439		Cd81	-0.226858	0.118454		Pbld1	-0.271241	0.556664
	Cldn1	-0.266281	0.172439		Slc22a18	-0.248894	0.118454		Ppp2ca	0.275075	0.556871
	Cyp2c50	-0.248918	0.172439		Herpud1	-0.205999	0.118454		Cst3	-0.268768	0.559631
	Abcc2	-0.255338	0.172439		Lcat	-0.228823	0.118454		Adra1b	-0.279792	0.561744
	Phb	0.254131	0.172366		Hp	-0.220145	0.118454		Pebp1	-0.263764	0.564298
	Ndufb7	0.24961	0.172244		Cox7a2	-0.229284	0.118454		C130074G19Rik	-0.273946	0.566004
	Sec16b	0.255966	0.170654		Rps12	0.204777	0.118454		Actn4	0.276021	0.566004
	Apoa1	-0.246155	0.170558		Timm13	0.208187	0.118454		Gpx4	-0.263526	0.566004
	Net1	0.259594	0.170379		Tmem19	0.201038	0.118454		Mgst1	-0.260514	0.566044
	Eif1a	0.25341	0.169525		Apof	-0.213557	0.118454		Cept1	-0.273875	0.566699
	Gps1	0.256895	0.169441		Sar1b	-0.227747	0.118454		Fam32a	-0.276877	0.566811
	Bgn	-0.262437	0.168669		Tmem256	-0.222365	0.118454		Ddx17	0.272635	0.567695
	C130074G19Rik	-0.259481	0.168396		Txndc17	-0.235613	0.118454		Cdc42	0.268951	0.567831
	Sord	-0.242355	0.168396		Lgals9	-0.212062	0.118454		Akr1c20	-0.273918	0.567831
	Nfib	-0.268047	0.168396		Cltc	0.200266	0.118454		Ifnar2	-0.27608	0.567831
	1810058I24Rik	-0.250386	0.168396		Atp5g1	0.213212	0.118454		Ghr	0.264306	0.56881
	Spr	-0.249228	0.168396		Nfe2l1	-0.248395	0.118454		Cpt2	-0.264644	0.572429
	Tprkb	-0.255526	0.168396		Rpl19	0.196468	0.118454		Slc39a7	0.272523	0.573358
	Plbd1	-0.261992	0.168396		Mrps7	0.215795	0.118454		Hnrnpc	0.269503	0.57336
	2200002D01Rik	0.251956	0.168396		Dcxr	-0.241903	0.118454		Man1a	-0.266097	0.573404
	Slc22a18	-0.257573	0.168396		Psma6	-0.224194	0.118454		Ubxn1	-0.265963	0.573404
	Nedd4	0.251136	0.168396		Dapk1	-0.240182	0.118454		Raf1	0.275772	0.573411
	Hbs1l	-0.265447	0.168396		Cox7c	-0.217195	0.118454		Rnf128	-0.268601	0.574234
	Wdr18	0.250196	0.168396		Btf3	-0.217419	0.118454		Hpn	-0.25848	0.578064
	Ppia	-0.24508	0.168396		Il6st	0.204484	0.118454		Chchd2	-0.256719	0.578489
	Emc6	0.245788	0.168396		Chchd1	-0.241791	0.118454		Atp1a1	-0.260187	0.579549
	Srr	-0.265361	0.168396		Zcchc24	0.215523	0.118454		Cyb5r3	0.257507	0.583962
	Iah1	-0.250173	0.168396		Dhrs4	-0.230898	0.118454		Glmp	0.26967	0.58551
	Sec24c	0.252448	0.168396		Gulo	0.196602	0.118454		Sec11c	0.271559	0.587629
	Tomm6	0.245511	0.168396		Polr2k	-0.239309	0.118454		Dnaja3	0.265269	0.588563
	BC031181	0.249109	0.168396		Rpl8	0.196162	0.118454		Mocs2	-0.261925	0.588654
	Gm16286	-0.263324	0.168396		St13	0.206029	0.118454		Slc26a1	-0.261165	0.588888
	2-Mar	-0.242652	0.168392		Ttc38	-0.243292	0.118454		F5	-0.255254	0.589101
	Atp1a1	-0.248003	0.168269		Pim3	-0.225927	0.118454		Leap2	-0.254945	0.58986
	Esrp2	0.256995	0.168269		Plxnb2	0.204955	0.118454		C4b	-0.251918	0.590134
	Psmd12	0.248772	0.168269		Eif4b	-0.234212	0.118454		Vps35	0.270401	0.591995
	Atp13a3	0.247769	0.168269		Cldn1	-0.237551	0.118454		Cnot1	-0.268331	0.591995
	Sugct	-0.261643	0.167676		Msrb1	-0.216886	0.118454		Actr2	0.266996	0.591995
	Txn2	0.241024	0.167676		Cyp4f13	0.213894	0.118454		Slc25a20	-0.263965	0.594135
	Tex2	-0.255566	0.166888		Hnrnpm	-0.253889	0.118454		Mccc2	-0.265812	0.59423
	Litaf	-0.254492	0.166888		Lrg1	0.214006	0.118454		Atp13a3	0.265018	0.597531
	Hdlbp	0.237876	0.166031		Xdh	-0.244274	0.118454		Kng1	-0.248708	0.59801
	Lcat	-0.244519	0.16573		Aldh7a1	-0.228163	0.118454		Msrb1	-0.250554	0.59801
	Glul	0.244635	0.165248		Ndufv1	-0.231439	0.118454		Cox4i1	-0.249198	0.598111
	Sra1	0.246829	0.165248		Ganab	0.219594	0.118454		Ly6g2	-0.269942	0.59872
	Prdx4	0.243606	0.164305		Fads1	-0.215617	0.118454		Uox	-0.248414	0.599094
	Psmc4	0.245589	0.164244		Rbp4	-0.205207	0.118454		Psma6	-0.255685	0.599817
	Fn1	-0.23886	0.164219		Hoga1	-0.244654	0.118454		Rpl35a	-0.248829	0.599931
	Nsun2	0.253649	0.163452		Chuk	0.214413	0.118454		Tmbim6	-0.248678	0.601436
	Sar1a	0.245612	0.162899		Uba1	0.221734	0.118454		Ncl	0.257689	0.602772
	Fam173a	0.244969	0.162261		mt-Co2	0.195271	0.118454		Slc19a2	-0.261337	0.602772
	Huwe1	0.24944	0.162261		Khk	-0.208989	0.11827		Arl5a	0.256665	0.602772
	Mavs	0.245959	0.161915		Reep6	0.194242	0.117786		Arfgap2	0.255049	0.602772
	Serpina10	0.238799	0.161587		Myo1b	0.196532	0.117722		Emc4	0.258658	0.602772
	Pgm1	-0.242304	0.16147		Rnf181	0.203088	0.117301		H13	0.251917	0.602772
	Pnp	0.240514	0.160541		Uqcc2	0.202766	0.117233		Sdf4	-0.25455	0.602772
	C2cd2	-0.248802	0.160541		Mapkapk2	-0.227276	0.116958		Afm	-0.243808	0.602772
	Kng1	-0.234835	0.158246		Sod2	-0.210465	0.116665		Acads	-0.245134	0.602772
	mt-Nd4	-0.236474	0.158189		Chchd2	-0.203802	0.114621		Clptm1	0.26255	0.602772
	Grpel1	0.236375	0.157937		Qprt	-0.21837	0.114621		Pgls	-0.258206	0.602772
	Cyb5r3	0.232837	0.157937		Mlycd	-0.223151	0.114621		Apof	-0.241295	0.602772
	Atp11c	0.236409	0.157872		Nipsnap1	-0.209446	0.114621		Sar1b	-0.251475	0.602772
	Tgm2	0.24418	0.157354		Masp1	0.200519	0.114621		Vdac1	-0.253034	0.602772
	Ptms	0.231021	0.157238		Slc40a1	-0.230644	0.114016		Tmem256	-0.249708	0.602772
	Rpl31	0.231653	0.157189		Fis1	-0.22003	0.114016		Eif5a	0.246714	0.602772
	Lpgat1	0.239268	0.157189		Otulin	0.205714	0.114016		Psmb6	0.250511	0.602772
	Fmo5	-0.235804	0.157189		Cyp2d40	0.199123	0.114016		Grn	-0.247059	0.602772
	Ifnar2	-0.255883	0.157189		Hsd3b7	-0.203834	0.113773		Rps7	-0.246764	0.602772
	Atp5f1	-0.235393	0.15697		Arpp19	0.192634	0.113315		Aldh6a1	-0.248898	0.602772
	Riok3	0.24856	0.156132		Cycs	0.197183	0.113286		Slc17a3	0.252417	0.602772
	Glrx5	-0.240259	0.155701		Tma7	0.194833	0.112777		Btf3	-0.245224	0.602772
	Gne	-0.243627	0.155131		Psma7	0.192532	0.112586		Glo1	-0.24258	0.602772
	Chchd1	-0.249652	0.155131		Kng1	-0.200795	0.112327		Paip2	-0.254821	0.602772
	Pja1	0.244131	0.15444		Psmc1	0.192605	0.111701		Ddb1	0.24842	0.602772
	Slc6a12	-0.247805	0.154402		Rpn2	0.193636	0.111003		Acsl5	-0.251448	0.602772
	Slc35a3	0.243854	0.153974		Hdgf	0.200742	0.110937		Hint2	-0.246006	0.603119
	Pfdn2	0.242771	0.152789		Nono	0.20676	0.110609		Rpl36a	-0.243379	0.603705
	Dhrs1	0.233441	0.152789		Rpl5	0.189679	0.110119		Pink1	-0.245639	0.605466
	Psmb5	0.234191	0.152586		Atl3	0.201503	0.109963		Napa	0.251641	0.605536
	Fam210b	0.237272	0.152313		C1qb	-0.228005	0.109397		Ncoa4	0.251462	0.607515
	Dhdh	-0.240428	0.152063		C4b	-0.198512	0.109344		Mettl9	0.254289	0.608554
	Ndufa11	0.235289	0.151761		Rad23b	0.192593	0.109109		Chdh	-0.251475	0.608905
	Ergic1	0.240662	0.151427		Scarb2	-0.214638	0.109109		Dram2	-0.251381	0.608991
	Lrp1	-0.233121	0.151327		Pla2g12b	-0.22092	0.108826		Lcat	-0.242178	0.608991
	Ctdsp1	-0.243427	0.15107		Txn1	0.189442	0.108821		Ube2l3	0.25043	0.608991
	Trim25	-0.247121	0.15107		Abcd3	-0.201193	0.108667		Rps5	-0.23892	0.613935
	H2-T23	-0.242684	0.149684		Acaa1a	-0.201556	0.108667		Rnf114	0.254429	0.614399
	Fbxo3	-0.242471	0.149677		Rpl23a	0.187873	0.106406		Ftl1	-0.235343	0.614399
	Apol9b	-0.2428	0.149535		Aspdh	0.188969	0.105806		Eef1a1	-0.235201	0.614399
	Rnaseh2c	0.236187	0.148689		C1ra	0.187413	0.105364		Stard7	-0.246204	0.615599
	Ppa2	-0.250676	0.148533		F9	-0.212388	0.105279		Rnaseh2c	0.25089	0.617675
	Faah	-0.236384	0.148086		Ubxn1	-0.2092	0.103883		Tedc2	-0.244082	0.618394
	Rpl27	0.226236	0.148007		Pnpo	0.186398	0.103745		Ndufa11	0.243294	0.618415
	Atp5l	-0.229736	0.147678		Cct5	0.185308	0.102921		Fcna	0.249526	0.618659
	Timm23	0.23351	0.146848		Snx3	0.187001	0.102472		Tapbp	-0.245442	0.618772
	Ube2k	0.239354	0.146792		Ap2a2	0.188121	0.102054		Fgg	-0.233215	0.619746
	Tmem243	0.235736	0.145919		Ppp1cb	0.189013	0.100949		Ahsa1	0.249533	0.619857
	Ttc36	-0.227287	0.145258		Actn4	0.193463	0.100728		Adipor1	-0.244848	0.620054
	Chuk	0.233217	0.143441		Trp53inp2	0.185332	0.097941		Rad23b	0.243591	0.622129
	Ccni	-0.243843	0.143042		Ptprf	-0.204948	0.097941		Cd5l	0.243202	0.62353
	Paqr9	0.223801	0.142782		Gatd3a	-0.205286	0.097941		Naa38	0.250664	0.623683
	Slc25a15	-0.229185	0.142616		Tbca	-0.206905	0.097941		Serping1	-0.23408	0.62376
	Cfh	0.222188	0.142498		Tm9sf3	0.179892	0.097941		Slc17a2	-0.236379	0.624206
	H13	0.226404	0.141847		Rabac1	0.184532	0.09644		Rheb	0.249199	0.624468
	Aspscr1	-0.237967	0.141837		Rps25	0.177645	0.0957779		Slc25a13	-0.238217	0.624596
	Rab8a	0.23355	0.141807		Rhou	-0.209703	0.0948012		Rpl36	-0.231716	0.624829
	Tomm22	0.229328	0.141807		Ppm1b	-0.203652	0.0948012		Tat	0.231921	0.625511
	Tmed5	0.234259	0.141684		Prodh	-0.200866	0.0945245		Ndufa7	-0.234051	0.626805
	Akr1c14	0.224358	0.141684		Gpam	0.183165	0.094402		Serf2	0.232607	0.626854
	Pcca	-0.241685	0.141684		Cyp2j6	-0.205057	0.0943912		Ybx1	-0.236937	0.628495
	Ddb1	0.227198	0.141684		Naxd	0.180595	0.0927967		Usf2	-0.23914	0.628592
	Gulo	-0.225267	0.141251		Mrps34	0.186715	0.0925128		Rpl30	-0.230641	0.629592
	Ap2m1	0.226732	0.140421		Fam210b	0.181156	0.0917779		Dazap2	-0.236585	0.629889
	Aldh6a1	-0.226068	0.140187		Vamp8	-0.190632	0.0917779		Prxl2a	-0.241335	0.633918
	Atp5g1	0.223041	0.139941		Dpm3	0.181681	0.0915233		Chmp2a	0.239826	0.635461
	Lonp1	-0.231639	0.139941		Mrpl34	0.186398	0.0909451		Tspo	-0.238381	0.636431
	Tmem33	0.23007	0.139815		Mrpl13	-0.20791	0.0895676		2810459M11Rik	-0.239187	0.637086
	Cd82	-0.241206	0.139527		Aldh2	-0.182457	0.0878413		Aco1	-0.232691	0.638853
	Ubxn1	-0.228902	0.139051		H3f3b	-0.185026	0.0876738		Blvrb	-0.237374	0.639479
	C1qa	-0.245657	0.1385		Ces1c	-0.181367	0.0867871		Ctsz	0.229839	0.639743
	Rpl22	-0.224053	0.138308		Nadk2	0.176496	0.085551		Mup12	-0.228537	0.640372
	Oaf	-0.224233	0.13827		Mpeg1	-0.201397	0.085551		Selenop	-0.2249	0.640882
	Sec23a	0.234371	0.138027		Acp5	0.170118	0.0853087		St13	0.232237	0.641324
	Mlf2	0.225505	0.137895		Hmgn1	0.177115	0.0852411		Apon	-0.225791	0.642057
	Polr2f	0.232139	0.137891		Hs6st1	-0.196344	0.0846344		Higd2a	-0.234356	0.644897
	Ces1c	-0.220614	0.137388		Aldoa	0.179222	0.0846344		Copb2	0.235927	0.645533
	Mthfd1	-0.227262	0.137388		Lamtor2	0.173618	0.084623		Cps1	-0.222354	0.648614
	Ly6e	0.222753	0.137388		Tmsb4x	-0.186132	0.0836532		Adh4	0.235273	0.648726
	Sppl2a	0.228786	0.137201		Uqcrb	-0.182416	0.0836088		Dynll2	0.228421	0.648955
	Mrpl33	0.22367	0.13641		Pex2	0.17479	0.0830169		Mtus1	-0.232565	0.649126
	St13	0.223353	0.13603		Ddx17	0.177729	0.0828947		Mrps21	0.230216	0.652867
	Hsdl2	-0.237484	0.135921		Hmbs	0.182231	0.0821917		Mcl1	0.23116	0.652941
	Cela1	-0.22414	0.135079		Rpl37a	-0.17922	0.0819266		Ran	0.230259	0.652941
	Ddx17	0.226045	0.13429		Cldn2	0.17328	0.0817744		Chmp5	-0.234956	0.653139
	Mrps10	0.232065	0.13429		Pet100	0.175855	0.0815333		Rab18	0.23244	0.653557
	Pex5	0.224704	0.134129		Evi5	-0.199482	0.0811092		Tkt	0.237839	0.653949
	Rpl21	-0.220127	0.133735		Coasy	-0.191647	0.0802209		Uba52	0.225089	0.656007
	Gtf2i	0.224245	0.133667		Ndufa11	0.168971	0.079971		Bsg	-0.222333	0.656281
	Lamtor1	0.229502	0.133646		Tapbp	-0.196076	0.0795029		Higd1a	0.224904	0.65689
	Pid1	-0.22684	0.133481		Mup12	0.167031	0.0793783		Dhdh	-0.22752	0.658904
	Ywhae	0.222557	0.133481		Slc19a2	-0.194043	0.07806		Ccdc58	0.23642	0.659428
	Cdk5rap3	0.222857	0.133481		Hsbp1	-0.191802	0.0777609		4931406C07Rik	-0.229087	0.659444
	Mpc2	-0.220171	0.133479		Ndufa1	-0.187079	0.0767566		Txnrd1	0.229582	0.659444
	Amy1	-0.222803	0.132851		Lypla2	0.175467	0.0765194		Scp2	0.219058	0.660126
	Abcd3	-0.220268	0.132851		Kdelr1	0.165775	0.0765194		Ewsr1	0.234607	0.660126
	Strap	0.227974	0.132851		Tmem208	-0.19954	0.0765194		Hint1	-0.219911	0.660126
	Lhpp	-0.227304	0.132421		Mst1	0.169639	0.0765194		B2m	-0.216993	0.661817
	Slirp	0.225673	0.131179		Wbp2	-0.191586	0.0765194		Stard10	-0.217684	0.662232
	Rpl37a	-0.217918	0.131175		Sh3bgrl	0.168894	0.0765194		Atp5h	-0.219349	0.662301
	Ubl3	-0.235324	0.130385		Emc6	0.164642	0.0760938		Slc40a1	0.231284	0.663262
	Zfp207	0.229293	0.13026		C1d	-0.194387	0.0757551		Rpl13a	0.218193	0.663452
	Rpl28	0.212751	0.129683		Chchd10	0.161311	0.0754967		Tmed10	0.223396	0.664677
	Gm2788	-0.232313	0.129625		Nisch	-0.191678	0.0750869		Pnpo	0.225564	0.665064
	Mst1	0.218353	0.129625		Apol9a	0.165982	0.074196		Dcaf8	-0.22626	0.665159
	Pcbd1	-0.218094	0.129625		Klkb1	-0.175506	0.0737343		Timm10b	0.229905	0.665944
	Rpsa	0.21187	0.128588		Morf4l1	-0.183394	0.0737343		Ganab	0.22487	0.667523
	Txndc15	-0.224388	0.128588		Arfgap2	0.163568	0.0733362		Ctdsp1	-0.22435	0.667923
	Gc	-0.213762	0.128148		Akt2	-0.192531	0.0733362		Psma7	0.223455	0.667923
	Tmem176a	-0.218755	0.127596		Bzw1	0.165832	0.0730428		Mocs1	-0.229063	0.670316
	Sigmar1	0.218207	0.127436		Usp9x	0.167641	0.0725622		Hibadh	-0.217838	0.67293
	Llph	0.222931	0.127181		Laptm4a	-0.184357	0.0719273		Aldoa	0.225846	0.673392
	F2	-0.212817	0.125894		H3f3a	-0.174072	0.0714903		Psmd7	0.227672	0.673755
	Atg9a	-0.234993	0.123055		Psmb7	0.159823	0.0714903		Tmsb4x	0.219683	0.673755
	Gng5	0.212132	0.12279		Cfi	-0.171254	0.0714903		Gabarapl2	-0.223893	0.674156
	Lap3	-0.213621	0.122677		Slc25a13	-0.182936	0.0714903		Ndufa1	-0.216178	0.675751
	Gamt	-0.214865	0.122171		Dld	-0.187261	0.0714903		Fermt2	0.223341	0.676037
	Ppm1a	-0.227276	0.121919		Dnajb6	0.16481	0.0703579		Pbld2	-0.216117	0.67821
	Tapbp	-0.224889	0.121708		Clptm1l	0.16352	0.0703517		Rbx1	0.222278	0.67821
	Atl2	-0.226379	0.121231		Ivd	-0.180061	0.0700947		Eci1	-0.219037	0.678794
	Gpi1	0.216536	0.121153		Hgfac	-0.180061	0.0690559		Rpl23	-0.211458	0.68104
	Ddrgk1	-0.216406	0.120963		Scly	0.165974	0.0683254		Acsl1	-0.210794	0.682311
	Psmb4	0.209306	0.120963		Emc7	0.162447	0.0681034		Ndufaf8	-0.224398	0.682311
	Fabp1	0.205328	0.120963		4931406C07Rik	-0.181128	0.0678291		Vps4b	-0.223425	0.682756
	Snf8	0.220509	0.120086		Aco1	-0.179916	0.0676958		Lypla2	0.225556	0.682766
	Fis1	-0.217403	0.120027		Aifm1	-0.190476	0.0676958		Ugt3a2	-0.21271	0.682791
	Actn4	0.218876	0.120027		Cct4	0.157452	0.0676907		Rbis	0.225366	0.68558
	Herpud1	-0.209671	0.1194		Rps14	-0.167215	0.0675462		Ugt2a3	-0.212797	0.68558
	Mrpl12	-0.212953	0.118639		Mia2	-0.178763	0.0673431		Atp5g2	-0.213356	0.68558
	Il6st	-0.222641	0.118153		Mrps21	0.158006	0.067212		Adi1	-0.214238	0.686269
	Metap1d	0.221165	0.117186		Acsm1	0.15482	0.067212		Tcp1	0.217595	0.686707
	Vtn	0.203249	0.117186		Rbm39	-0.182336	0.0668983		Pcbp2	-0.212718	0.686854
	Os9	0.209781	0.117153		Adi1	-0.177688	0.0667426		Gatd3a	-0.212807	0.689287
	Ybx1	-0.215353	0.117062		Igf1	0.153157	0.0656917		Calm2	0.218042	0.689662
	Rbp4	-0.206316	0.116827		Vdac2	-0.184886	0.0656917		C1s1	-0.20824	0.691507
	Uqcc3	0.213431	0.116196		Timd2	-0.181648	0.0656391		Zpr1	0.223953	0.691991
	Hebp1	-0.209328	0.116086		Akr1c20	-0.178789	0.0656391		Zfp706	0.213143	0.692767
	Pgam1	-0.212361	0.116086		Mtch1	-0.185769	0.0653107		Eef2	0.207861	0.693148
	Pygl	0.204677	0.115811		Steap4	0.155857	0.0642133		Cyhr1	-0.22047	0.693148
	Rmnd5a	-0.222286	0.115071		Hsd3b3	0.156592	0.0641501		Gabarap	-0.2087	0.693211
	Ndufb9	-0.208032	0.115071		Rab5if	-0.177251	0.0628536		Eif2s2	0.216492	0.693568
	1810037I17Rik	0.215574	0.114527		Serpinc1	-0.161357	0.062473		Cfh	0.207283	0.69454
	Wdr83os	0.215272	0.113552		Timm23	0.15262	0.0617701		Hacd2	-0.217803	0.69454
	Iqgap2	0.207614	0.113552		Atp5j	0.151138	0.0612967		Ywhae	0.213844	0.69473
	Rbx1	0.208234	0.113512		Nedd4	0.15462	0.060456		Carhsp1	-0.217337	0.695245
	Paics	-0.209484	0.113479		D8Ertd738e	0.148985	0.0603816		Atg3	-0.214415	0.697154
	Ncln	0.21263	0.113287		Rpl13	0.149463	0.0603816		Sugct	-0.217388	0.6972
	Atp5mpl	-0.205889	0.11318		Hagh	0.152026	0.0603816		Ccni	-0.219744	0.69734
	Nr1h3	0.206976	0.112606		Rps4x	-0.162541	0.0603816		Srp14	0.21812	0.69736
	Nhp2	0.212469	0.112606		Ghitm	-0.162707	0.0602162		Aldh16a1	-0.216383	0.697746
	Ran	0.20467	0.112101		Prdx3	-0.180816	0.0602162		Mpnd	-0.216047	0.70048
	Tmem86b	-0.223193	0.111935		F11	0.153169	0.0590032		Ppp1cb	0.214352	0.701642
	Cps1	-0.205763	0.111476		Scp2	0.145914	0.0588081		Ptms	0.20486	0.703331
	Fam162a	0.209606	0.110971		Rps3	0.149901	0.0582203		Gcsh	-0.210687	0.704799
	Ppm1b	-0.21252	0.110871		Ube2d3	0.149604	0.0575182		Cdc37	0.217291	0.705944
	Atp5g2	-0.206512	0.110459		Idh3b	-0.172821	0.0574333		Ndufa5	-0.20546	0.706101
	Esd	-0.205045	0.110332		Lgals3bp	-0.176661	0.0574328		Fam173a	0.215213	0.706588
	Emg1	0.210255	0.110271		Crip2	0.15145	0.0559966		Rab10	0.21811	0.707484
	Pfdn5	-0.206023	0.110271		Copb2	0.152513	0.0554227		Fis1	-0.209168	0.707697
	Mindy1	-0.215975	0.109742		Gaa	-0.172952	0.0548418		Tle1	-0.213826	0.70815
	Map2k2	0.202551	0.109301		Cpox	0.149354	0.0547239		Rps15a	-0.202499	0.70816
	Tkt	-0.218729	0.109301		Psmb4	0.148674	0.0543094		Galm	-0.212347	0.708168
	Mrpl28	-0.212949	0.1088		Cox14	-0.176979	0.0541471		Sec63	0.208427	0.708427
	Man2b1	-0.218637	0.10852		Tardbp	0.151298	0.0539364		Coasy	-0.206555	0.709437
	Slc10a1	-0.200897	0.107739		Fbxo3	-0.173591	0.0538696		Qsox1	0.202393	0.711035
	Thrsp	-0.206724	0.107621		Tax1bp1	-0.168746	0.0537507		Rpl36al	0.201776	0.711035
	Tmx2	0.206161	0.107476		Rpl39	0.144315	0.053235		Cox7c	-0.19999	0.711035
	Rp9	0.208481	0.107476		Eif4h	0.144445	0.0526969		Dhcr24	-0.202285	0.712358
	AI182371	-0.201455	0.107412		Dlst	-0.170598	0.0525101		Akt2	-0.210178	0.713961
	Rida	-0.200347	0.106948		Acox2	-0.165647	0.051707		Akap1	-0.210689	0.714985
	Calm1	0.199981	0.106381		Plg	-0.152788	0.0514583		Tomm6	0.204254	0.714995
	Upb1	-0.200005	0.106155		Atg3	-0.170426	0.0507863		Plxnb2	0.204475	0.715021
	Selenof	0.199162	0.105718		Mrpl51	0.143156	0.0505423		Stub1	0.210491	0.715021
	Tmem147	0.202476	0.105536		Vps35	-0.173903	0.0505423		Gcat	0.206591	0.715276
	Snrpg	0.203595	0.105484		Rab11a	0.148545	0.0505423		Abcf1	0.213125	0.716286
	Gapdh	-0.198659	0.105198		H2-Ke6	0.142781	0.0505423		Impa1	0.210265	0.717799
	Ppp1cb	0.202261	0.104867		Atp5md	-0.153507	0.0505423		Prkd3	-0.204753	0.719074
	Pcmtd1	0.203264	0.10423		mt-Cytb	-0.151726	0.0505423		Pm20d1	-0.205954	0.722068
	Srp14	0.204817	0.104095		Irgm1	0.154534	0.0502782		BC005537	-0.200014	0.722831
	Jund	0.198608	0.103823		Habp4	0.147414	0.0489503		Isoc1	-0.205743	0.72383
	Gabarap	-0.199942	0.103823		Rps6	0.141055	0.0483414		Hibch	-0.206897	0.725082
	Ergic3	-0.214337	0.102851		Park7	-0.153881	0.0483304		Tpt1	0.195791	0.725906
	Acat1	-0.196457	0.10003		Dap	-0.153934	0.0481841		Pmpcb	-0.202618	0.726998
	Usp9x	0.199611	0.0999632		Ndufs8	0.140851	0.048169		Trim25	-0.204352	0.727175
	Cox20	0.204255	0.0999149		Sidt2	-0.167098	0.0475271		Cat	-0.192965	0.728994
	Sdc2	-0.200068	0.0999149		Aamp	-0.150521	0.0468914		Ube2v1	0.201676	0.728994
	Glyr1	0.204918	0.0999149		Ctdsp1	-0.162669	0.0468914		Bloc1s1	0.208033	0.728994
	Nedd8	0.196168	0.099024		Pm20d1	-0.163044	0.0468914		Sdha	-0.194944	0.730254
	Rab5if	-0.202172	0.0987226		Mrps14	0.139527	0.0468914		Kdelr1	0.199769	0.732318
	Plpbp	-0.212412	0.0981614		F5	-0.148596	0.0468914		Sppl2a	0.200691	0.733156
	Cfhr1	-0.199041	0.0980705		F11r	-0.148089	0.0468914		Atp5d	-0.193336	0.734701
	Serpinc1	-0.192909	0.0980705		Bpnt1	0.12887	0.0468914		Srrm2	0.203696	0.73484
	Ephx1	-0.199335	0.0980705		Lpgat1	0.130434	0.0468914		Mrps7	0.200774	0.735859
	Fga	0.188901	0.0980705		Rapgef4	-0.152629	0.0468914		Poldip2	0.202674	0.737292
	Uqcrh	-0.194783	0.0980705		Psmc3	0.138362	0.0468914		Slc22a1	-0.195171	0.737292
	Cox6a1	-0.194591	0.0980705		Srp14	0.135253	0.0468914		Dpm3	0.20144	0.737815
	Naxd	0.197849	0.0980705		Rps27	-0.132908	0.0468914		Spint2	-0.198577	0.737815
	Adk	-0.193607	0.0980705		Cers2	-0.138677	0.0468914		Ece1	-0.195759	0.738087
	Pdcd5	0.202261	0.0979699		H2afz	-0.154533	0.0468914		Ndufs7	0.196283	0.739146
	Hibch	-0.208255	0.0970641		Selenof	0.133183	0.0468914		Gckr	-0.194226	0.740972
	Pmvk	0.202573	0.096975		Hadha	0.128045	0.0468914		Fbxo3	-0.199472	0.741181
	Hsd17b12	-0.195255	0.0960174		Pebp1	-0.138537	0.0468914		Uqcrb	-0.190919	0.741404
	Mrpl54	0.200251	0.0949193		Cnbp	-0.132155	0.0468914		Taldo1	0.194842	0.742409
	Pi4k2a	0.199763	0.0943219		Grcc10	-0.148747	0.0468914		Iqgap2	0.196815	0.742525
	Eprs	0.198412	0.0940764		Sult2a8	0.132131	0.0468914		Tomm20	0.198118	0.743052
	Serf2	0.186646	0.0932273		Apoc4	0.124794	0.0468914		Cuta	0.199715	0.744157
	Rps27l	0.186661	0.0932273		Bckdha	-0.143218	0.0468914		Srsf6	0.198253	0.744273
	Ier3ip1	0.198474	0.093095		Nucb1	-0.158165	0.0468914		Cops6	-0.195195	0.74536
	Derl2	0.18976	0.0921222		Ldha	0.128832	0.0468914		Grsf1	-0.200945	0.745726
	Apoc4	0.184211	0.0919596		Rps17	0.132038	0.0468914		Gamt	-0.190762	0.746996
	Eif4g1	0.187247	0.0907706		Cyp4v3	0.124632	0.0468914		Mttp	0.193046	0.748297
	Stard7	-0.200689	0.0904761		Pgls	-0.158578	0.0468914		Agpat2	0.19043	0.748709
	Plxnb2	0.189338	0.0904374		Smim7	0.127351	0.0468914		Tmed5	0.201045	0.748709
	Rpl10	-0.189822	0.0894056		Dnaja2	0.129592	0.0468914		Pon2	-0.197247	0.748709
	Rela	0.195394	0.0887944		Lonp2	-0.134878	0.0468914		C1d	-0.196525	0.748709
	Fam120a	0.196366	0.0881841		Amfr	0.129685	0.0468914		Ninj1	-0.191588	0.748709
	Ptpmt1	-0.194327	0.0881718		Atp6v0d1	0.127484	0.0468914		Acaa2	-0.186338	0.74925
	Deptor	0.19347	0.0881076		Psmd7	0.135838	0.0468914		Rpl31	0.188382	0.749456
	Psmc6	0.190785	0.0872827		Ldhd	0.134506	0.0468914		Ywhab	0.197115	0.749456
	Mrpl15	-0.191676	0.0869126		Tcf25	0.138867	0.0468914		Ndufb2	-0.1868	0.749456
	Mrpl30	0.172754	0.0869126		Ubl5	0.133764	0.0468914		Ikbkb	0.197646	0.749456
	Ndufs1	-0.177032	0.0869126		Ttc36	-0.137796	0.0468914		Mvb12a	0.197693	0.749456
	Trip12	0.172686	0.0869126		Eef1a1	-0.135572	0.0468914		Man2b1	0.19995	0.749456
	Vps4b	-0.200701	0.0869126		Rpl29	-0.136204	0.0468914		Cdv3	0.19722	0.749456
	Etnk2	-0.176011	0.0869126		Rpl14	0.134346	0.0468914		Ncln	0.199319	0.749456
	Cfhr2	0.17042	0.0869126		Upb1	-0.135601	0.0468914		Nr1h4	-0.191627	0.749456
	Tmco1	-0.188237	0.0869126		Tle5	0.129344	0.0468914		Gstz1	-0.187138	0.749456
	Pmpca	0.185858	0.0869126		Nr1h4	-0.149135	0.0468914		Rps23	-0.186772	0.749456
	Arpc5l	0.174046	0.0869126		Myl6	0.13703	0.0468914		Txn2	0.190113	0.749456
	Cd302	-0.185338	0.0869126		Canx	0.119118	0.0468914		Mrpl28	-0.196061	0.749456
	Abcb11	-0.186149	0.0869126		Gm2a	-0.149896	0.0468914		Pex6	-0.191909	0.749456
	Gss	0.176722	0.0869126		Serpinf1	-0.139801	0.0468914		mt-Co2	0.186518	0.749456
	Cp	-0.186525	0.0869126		Poldip2	0.141934	0.0468914		Syngr2	-0.195389	0.749486
	Dpm3	0.171982	0.0869126		Rpl23	-0.133583	0.0468914		Rpn2	0.188269	0.749536
	Chmp5	-0.191434	0.0869126		Rab5c	0.129565	0.0468914		Ndufb6	-0.187597	0.749735
	Rad23b	0.186663	0.0869126		Coa3	0.142209	0.0468914		Sigmar1	0.191147	0.750335
	Atp6v0b	-0.176897	0.0869126		Nbr1	-0.154656	0.0468914		Phyh	-0.183108	0.751131
	Ptprf	-0.191799	0.0869126		Actg1	-0.133252	0.0468914		Tmem205	0.185091	0.751131
	Akr7a5	-0.178905	0.0869126		Pygl	0.135425	0.0468914		Polr2k	-0.192853	0.751131
	Sdhb	-0.172504	0.0869126		Serpina10	0.129216	0.0468914		Fetub	-0.184013	0.751131
	Kif1b	-0.194433	0.0869126		Gdi2	-0.142836	0.0468914		Tmem70	0.197666	0.751651
	Tomm7	-0.1855	0.0869126		Akr1c14	0.139892	0.0468914		Txndc17	-0.192728	0.752941
	Mrfap1	0.173907	0.0869126		Psma2	0.124481	0.0468914		Adtrp	-0.187465	0.753845
	Slc26a1	-0.180108	0.0869126		Slc17a2	-0.14921	0.0468914		Psme2	-0.192097	0.756805
	Pop5	0.180121	0.0869126		Txndc15	-0.155617	0.0468914		Vkorc1	-0.183266	0.757836
	Pebp1	-0.16851	0.0869126		Lect2	0.132056	0.0468914		H3f3b	-0.18291	0.757836
	Sem1	0.175525	0.0869126		Rps23	-0.136081	0.0468914		Pdcd4	0.187539	0.758767
	Wasl	-0.199969	0.0869126		Ang	0.138546	0.0468914		Tmbim4	-0.190958	0.758867
	Hnrnpa2b1	0.174073	0.0869126		Amacr	0.128462	0.0468914		Abcd3	-0.182943	0.759471
	Pcyox1	0.187696	0.0869126		Ywhaz	0.12386	0.0468914		Apob	0.181246	0.7602
	Selenow	0.173169	0.0869126		Derl1	0.14114	0.0468914		Fah	-0.180475	0.761342
	Tmem160	0.172275	0.0869126		Grina	0.128503	0.0468914		Coq9	-0.188308	0.761342
	Snrpd2	0.168992	0.0869126		Smdt1	0.123947	0.0468914		Dctn2	-0.187972	0.761715
	Blvrb	0.184497	0.0869126		Ndufa6	-0.143471	0.0468914		Polr2f	0.195428	0.761715
	Anpep	0.173324	0.0869126		Atg101	-0.16641	0.0468914		Txndc15	-0.185817	0.762056
	Rps17	0.175736	0.0869126		Litaf	-0.15581	0.0468914		Fam120a	0.192639	0.763212
	Rpl27a	0.161906	0.0869126		Serpind1	-0.135799	0.0468914		Ptp4a2	0.189097	0.766918
	Mettl9	0.175931	0.0869126		Ndufa7	-0.145394	0.0468914		Ndufv1	-0.183147	0.766986
	F7	-0.178127	0.0869126		Csnk2b	0.131329	0.0468914		Hist1h2bc	-0.178858	0.767295
	Mtus1	-0.175707	0.0869126		Myl12b	0.123887	0.0468914		Slc25a23	0.184909	0.767295
	Lsm6	0.168905	0.0869126		Paip2	-0.148371	0.0468914		Lactb2	0.181556	0.767304
	Got2	-0.181921	0.0869126		Ube2d2a	0.132521	0.0468914		Sdhb	-0.180454	0.767304
	D230025D16Rik	-0.183169	0.0869126		B3gat3	0.134346	0.0468914		Prpf8	0.190377	0.767304
	Cog4	-0.193393	0.0869126		Cyp2c23	-0.141149	0.0468914		Rps18	-0.178569	0.767304
	Hsbp1	-0.191034	0.0869126		mt-Nd5	0.137274	0.0468914		Usp9x	0.188172	0.767304
	Rps25	0.178008	0.0869126		Ddrgk1	-0.139915	0.0465518		Pdha1	0.186333	0.767304
	Imp3	0.170407	0.0869126		Prkar1a	-0.143298	0.0463453		Grpel1	0.182665	0.767792
	Anapc13	0.17784	0.0869126		Sem1	0.122176	0.0461031		Gc	-0.176299	0.768024
	Rhoa	-0.186135	0.0869126		Ak3	-0.138981	0.0461031		C4bp	0.177421	0.77197
	Slc25a20	-0.185504	0.0869126		Ak2	0.12204	0.0457823		Fkbp2	0.182077	0.77197
	Ctnnb1	0.180389	0.0869126		H1f0	-0.139154	0.0457088		Ssu72	0.187127	0.771985
	Rps12	0.178107	0.0869126		Hp1bp3	-0.147031	0.0449795		Mbl1	0.180028	0.77247
	Echdc1	-0.183107	0.0869126		Lactb2	0.120531	0.0446353		Ndufa8	0.180875	0.77305
	Man1a	-0.187954	0.0869126		Glo1	-0.127071	0.0444922		Sod2	-0.177583	0.773278
	Reep3	-0.186283	0.0869126		Apol7a	-0.14378	0.0442819		Lamtor4	-0.178573	0.777027
	Sumo3	0.190612	0.0869126		0610005C13Rik	-0.129233	0.0442489		Sec62	-0.179915	0.777345
	Lsm7	0.177435	0.0869126		Cnn3	-0.139733	0.0436558		Csde1	0.18052	0.777345
	Gns	-0.177242	0.0869126		Cald1	0.1125	0.0435003		Psmb2	0.183528	0.778497
	Adra1b	-0.191278	0.0869126		Gcat	0.114851	0.0435003		Atl2	-0.180807	0.779338
	Sec24a	0.186605	0.0869126		Kyat1	0.111598	0.0423723		Tbca	-0.177888	0.781767
	Ormdl3	-0.184506	0.0869126		Uqcrc1	0.115631	0.0418782		Sf3b2	-0.182005	0.782679
	Rab5c	0.170176	0.0869126		Tst	0.117281	0.0416625		Pygl	0.173817	0.783796
	Laptm4a	-0.178431	0.0869126		Ppp1r3c	-0.135417	0.0413785		Cd47	-0.179685	0.784641
	Rps7	-0.165197	0.0869126		Pabpc1	0.116065	0.0412288		Rpl27	0.173489	0.786628
	Rpl36al	0.181585	0.0869126		Pdcd4	-0.136734	0.0412288		Ap2m1	0.175654	0.786628
	Psma3	0.185833	0.0869126		C1rl	-0.135389	0.0404847		Snrpd3	0.178731	0.787376
	Cox16	-0.193434	0.0869126		Cox16	-0.137418	0.0404847		Adk	-0.170638	0.787514
	Akr1c20	-0.180585	0.0869126		Myl12a	0.117736	0.0404101		Pemt	-0.171197	0.788801
	Uqcrfs1	-0.17387	0.0869126		Rab1b	0.11464	0.0397291		Ndufb10	-0.172624	0.788801
	Pcbd2	-0.183913	0.0869126		Mocs2	-0.133637	0.0394717		F2	-0.168971	0.78924
	Mrpl36	0.185594	0.0869126		Lap3	-0.123302	0.0392187		M6pr	0.179479	0.78924
	Erap1	-0.198366	0.0869126		Pemt	-0.12188	0.0387155		Nipsnap1	-0.172479	0.78924
	Hmgcs1	0.183541	0.0869126		Tars	0.110831	0.0387155		Dusp1	0.177951	0.791227
	Gnpnat1	0.188086	0.0869126		Pnp	0.113598	0.0386955		Gdi2	-0.171073	0.79256
	Dad1	0.172461	0.0869126		Rps15a	-0.121865	0.0383561		Acaa1a	-0.170144	0.796676
	Mrpl52	0.1637	0.0869126		Rps3a1	-0.120577	0.0382671		Haao	-0.16845	0.796943
	Pabpc1	0.171213	0.0869126		9530068E07Rik	-0.132831	0.0382671		Aamp	-0.171767	0.799649
	Eif3l	0.172452	0.0869126		Aco2	-0.135607	0.0382671		Eloc	0.166751	0.800093
	Pim3	-0.176713	0.0869126		Gtf2h5	0.116679	0.0382671		Idh1	0.163089	0.800093
	Mettl7a1	-0.177548	0.0869126		Ndufb6	-0.124206	0.0381564		Mapkapk2	-0.161248	0.800093
	Copz1	0.167503	0.0869126		Atp5c1	-0.121369	0.0375193		Gm4788	0.153296	0.800093
	Naa60	0.184955	0.0869126		Ndufa2	-0.120084	0.0374045		Cfhr2	0.14973	0.800093
	Trap1	-0.170865	0.0869126		Ebp	0.109925	0.0371733		Serpinc1	-0.145028	0.800093
	Ube2l3	0.18628	0.0869126		Apoa1	-0.117264	0.0364855		Ndufs2	-0.160386	0.800093
	Psmd2	0.18613	0.0869126		Ap2m1	0.105715	0.0364855		Lpgat1	0.157452	0.800093
	Masp1	0.180142	0.0869126		Pbld2	-0.127233	0.036367		Pter	-0.156523	0.800093
	Ndufb4	0.165272	0.0869126		Prpf19	0.113965	0.0362734		Nsmf	0.163091	0.800093
	Hmgn1	0.178246	0.0869126		Mttp	0.105512	0.0360298		Entpd8	-0.159205	0.800093
	Mrpl18	0.169928	0.0869126		Agmat	-0.128959	0.035273		Fpgs	-0.17088	0.800093
	Atp6v0c	0.178292	0.0869126		Saa1	0.124474	0.0347391		Psmb7	0.170818	0.800093
	Mcrip2	0.187702	0.0869126		9130016M20Rik	0.107419	0.0347391		Dnajc19	-0.149102	0.800093
	Cuta	0.190162	0.0869126		Ly6g2	-0.134283	0.0346864		Gclm	-0.153331	0.800093
	Hnrnpm	-0.18039	0.0869126		Sdhb	-0.119375	0.0345579		Adh1	-0.150631	0.800093
	Ndufa7	-0.182064	0.0869126		Hpx	0.104627	0.0345579		Rps20	-0.162107	0.800093
	Slc39a7	0.177225	0.0869126		Eif1a	0.107105	0.0345579		Pafah2	0.162127	0.800093
	C4b	-0.179181	0.0869126		Epn1	0.103693	0.0343641		Rpl11	-0.164915	0.800093
	Lrg1	0.176171	0.0869126		Cyp2c29	-0.121103	0.0342746		Iscu	-0.151447	0.800093
	Slc25a23	0.186097	0.0869126		Ndfip1	-0.117128	0.0340465		Azgp1	-0.157645	0.800093
	Fgf1	-0.185884	0.0869126		Rela	0.111583	0.0334548		Tmem176b	-0.152563	0.800093
	Dpp3	0.17208	0.0869126		Dcaf11	-0.116947	0.0332438		Hnrnpa2b1	0.150024	0.800093
	Trmt112	0.191115	0.0869126		Tmem176b	-0.126372	0.0330706		Immt	-0.164037	0.800093
	Atl3	0.188887	0.0869126		H2afy	-0.131724	0.0330706		Mlf2	0.159166	0.800093
	Mpeg1	-0.19325	0.0869126		Mrfap1	0.102609	0.0329777		H2afj	-0.149021	0.800093
	Keg1	0.186033	0.0869126		Hnf4a	-0.116802	0.0320331		Ppp6r1	-0.162382	0.800093
	Zfand5	-0.179095	0.0869126		Nckap1	0.105669	0.0319151		Ube2m	0.169484	0.800093
	Ide	0.180566	0.0869126		Prdx2	-0.123259	0.0319151		Prodh2	-0.155003	0.800093
	Cyp2c23	0.17695	0.0869126		Ccdc47	0.105767	0.0319151		Tmem135	-0.174066	0.800093
	mt-Nd2	0.180345	0.0869126		BC005537	-0.122882	0.0319151		Picalm	0.153682	0.800093
	Pdzk1	-0.176202	0.0864229		Eif4a2	-0.115039	0.0319151		Polr2l	-0.155277	0.800093
	Acp5	0.164233	0.0861241		Srrm2	0.106725	0.0319151		Ap2a2	0.160032	0.800093
	Myl12b	-0.17361	0.0861032		Hspa9	0.103125	0.0319151		Mrpl23	-0.159896	0.800093
	Rcbtb1	-0.177043	0.08491		Arpc2	0.105669	0.0317918		Lamp1	-0.160193	0.800093
	Srrm2	0.165708	0.0847439		Faah	-0.123788	0.0315355		F11	0.165657	0.800093
	Naa38	0.167906	0.0847349		Creb3l3	-0.113145	0.0315355		Nr2f6	-0.150529	0.800093
	Higd2a	0.164827	0.0840957		Sumo3	0.107293	0.0314155		Tmem208	-0.173989	0.800093
	Scand1	-0.174865	0.083922		Ninj1	-0.121454	0.0314155		Tcf25	0.154138	0.800093
	Apob	0.157853	0.083922		Sec16b	0.10573	0.0312809		Ubl5	0.155837	0.800093
	Mmadhc	-0.175605	0.0836917		Rap1a	-0.126836	0.0310406		Hacd3	-0.174427	0.800093
	Dync1h1	0.168426	0.0835514		Atp5g2	-0.114333	0.030951		Cox7a2	-0.156041	0.800093
	Psme1	-0.168494	0.083372		Fgb	-0.109638	0.0304759		Mst1	0.16933	0.800093
	Rplp1	-0.161031	0.0830108		Ccdc107	-0.123539	0.030284		Pla2g12b	-0.170864	0.800093
	Psmb7	0.16207	0.0829383		Rtraf	-0.12266	0.0295503		Upb1	-0.153362	0.800093
	Hpx	0.156903	0.0828672		Vkorc1	-0.110877	0.0290645		Mif	-0.162211	0.800093
	Nop53	-0.171069	0.082742		Prdx1	0.0978346	0.0287034		Creb3l3	-0.145759	0.800093
	Fkbp8	-0.164501	0.0826335		mt-Atp6	-0.108547	0.0284303		Ndufa12	0.164067	0.800093
	Eif5	0.160458	0.0815479		Gfra1	-0.123809	0.0283659		Ppia	-0.166015	0.800093
	Rps21	-0.16025	0.0814458		Cops9	-0.111275	0.0283347		Canx	0.162212	0.800093
	Osbpl9	-0.168596	0.0814458		Esd	-0.110756	0.0280876		Anxa6	-0.166333	0.800093
	Tmem135	-0.171452	0.0814458		Mrps33	-0.122691	0.027972		Vtn	0.154368	0.800093
	Ogdh	-0.166096	0.0814458		Fah	-0.108084	0.0278968		Spop	0.168879	0.800093
	Acox2	-0.16427	0.0814458		Fam162a	-0.124541	0.0278606		Wbp2	-0.151765	0.800093
	Rab1b	0.160921	0.0814458		Cwc15	0.101225	0.02774		Nfkbia	0.157953	0.800093
	Cyhr1	-0.173583	0.0808687		Bsg	-0.10878	0.0273102		Sgpp1	-0.150985	0.800093
	Rab5a	-0.174872	0.080514		Serpina1b	-0.106555	0.0272981		Erg28	-0.160324	0.800093
	Tm7sf2	-0.164921	0.0804888		Mtfr1l	0.100756	0.0268325		Serpina1b	-0.152785	0.800093
	Dnajb2	0.161498	0.080301		Ppp2ca	0.0957652	0.0264129		Lgals8	0.164446	0.800093
	Nat9	-0.172645	0.0801239		Bst2	0.0982482	0.026067		Srd5a1	-0.163455	0.800093
	Ghitm	-0.160277	0.0798005		Imp3	0.0978374	0.026067		Ndufs6	-0.160612	0.800093
	Timm8b	0.161384	0.0793857		Nags	0.100207	0.026067		Bhmt2	0.158881	0.800093
	Serpina1c	-0.157274	0.0793857		Gnas	0.0965281	0.0259645		Rtraf	-0.167514	0.800093
	Trp53inp2	0.158727	0.0790537		Azin1	0.0977921	0.0259645		Vdac2	-0.160423	0.800093
	Cideb	-0.16171	0.0790537		Igfbp7	-0.116764	0.0248934		Timm23	0.171457	0.800093
	Spint2	0.15905	0.0784888		Use1	0.0992694	0.0248934		Nedd8	0.151292	0.800093
	Cyb5b	0.155396	0.0782367		Cox4i1	-0.105089	0.0248934		Sub1	0.163682	0.800093
	Atp5d	-0.158108	0.0782367		Rex1bd	0.0957045	0.0248921		Cpq	-0.177137	0.800093
	Paip2	-0.165555	0.0782367		Rpl10a	0.0962999	0.0248921		Apol9a	0.155002	0.800093
	Sema4g	0.157759	0.0779333		Dars	0.0960205	0.0246198		Eif3l	0.150232	0.800093
	Mia2	-0.161792	0.0775053		Akr1c6	0.0935197	0.0246198		Rpl3	0.155894	0.800093
	Gm4788	0.156471	0.0765314		Atp5d	-0.105433	0.0240878		Cox17	-0.169912	0.800093
	Nipsnap1	-0.158596	0.0763703		mt-Co3	0.0926607	0.0239053		Hmgn1	0.162906	0.800093
	Derl1	0.156104	0.0761477		Rpl7a	0.0937441	0.0233542		Plg	-0.145318	0.800093
	Rps2	-0.155529	0.0761167		Trip12	0.095687	0.0227842		Rps2	-0.163363	0.800093
	Sult2a8	0.151541	0.0759965		Ambp	0.0912376	0.0227199		Uqcc2	0.165827	0.800093
	Adh1	-0.154986	0.0759284		Man2a1	-0.112746	0.0224617		C3	-0.164249	0.800093
	F5	-0.156125	0.074838		Atp5o	0.0936738	0.0221369		Ndfip1	-0.15763	0.800093
	Nadk2	0.155527	0.0747426		Hibadh	-0.104672	0.022059		Rpl17	-0.16446	0.800093
	Ganab	0.157682	0.0744343		Npm1	0.0938282	0.0219958		Rela	0.167867	0.800093
	Pet100	0.155077	0.0740904		Atp5e	0.0910782	0.0218061		Prdx5	0.158412	0.800093
	Ubl5	0.154615	0.0740904		Ndst1	-0.118803	0.0217916		Zfand5	0.155292	0.800093
	Lgals9	-0.154434	0.0740904		Rpl24	0.0915677	0.0214448		Gldc	-0.143722	0.800093
	Gdi2	-0.156447	0.0740904		Orm1	-0.101414	0.0204515		Ndufb11	-0.150133	0.800093
	Ccs	0.152233	0.0740904		Acsl1	-0.100593	0.0200263		F9	-0.151029	0.800093
	Ulk2	0.16026	0.0739718		Gstm1	-0.101043	0.01979		Bgn	-0.155414	0.800093
	Mrps18c	-0.167543	0.0734675		Sod1	0.0894614	0.0197119		Sh3bgrl	0.174557	0.800093
	Arpc5	0.154967	0.0733171		C1qa	-0.115873	0.0194402		Psmc3	0.149375	0.800195
	Mdh2	0.152138	0.0724992		Zfand5	-0.11457	0.0188886		C1qbp	0.150473	0.800195
	Tmem70	0.159306	0.0719692		Pgam1	-0.109242	0.0188886		Serinc1	-0.145713	0.800585
	Hagh	0.149775	0.0719692		Tedc2	0.0919472	0.0187509		Emg1	0.15156	0.800964
	Sqstm1	-0.152589	0.0719492		Impa1	0.0930503	0.0187182		Dapk1	-0.149439	0.800964
	Ube2d3	0.150272	0.0719221		Lypla1	0.0857994	0.0184868		Cmpk1	0.149214	0.802043
	Ldhd	0.151271	0.0717507		Hint2	0.0880407	0.0184868		Phb2	-0.144157	0.802892
	Pdha1	-0.156937	0.0717507		Stra6l	-0.110422	0.0184868		Cnih1	0.149261	0.803493
	Apoc1	-0.150208	0.0716611		Cdc42	0.0829143	0.0184868		Rpl34	-0.140753	0.804323
	Ugt2b5	0.146793	0.0707633		Brk1	-0.110582	0.0184868		Tm9sf3	0.145233	0.804396
	Slc19a2	-0.155313	0.0702174		Uqcrc2	-0.0976333	0.0184868		H2afz	-0.14622	0.804564
	Tfr2	-0.15156	0.0702128		Itgb1	0.0874118	0.0184868		Hnrnpa0	0.151816	0.804893
	Rpl19	0.146341	0.0698261		Acat1	-0.0992673	0.0184868		Fh1	0.143254	0.805301
	Eif4g2	0.147337	0.0692374		Mrpl42	0.0916669	0.0184868		Tomm70a	0.148135	0.805301
	Dars	0.149331	0.0691594		Psmd3	-0.108288	0.0184868		Sdc2	-0.141692	0.806635
	Dynlrb1	0.148124	0.0691594		Apob	0.0856032	0.0184868		Gcn1	0.15017	0.807091
	Romo1	0.147079	0.0691594		Hist1h2bc	-0.0976783	0.0184868		Ndufa2	-0.139555	0.807671
	Naxe	-0.162498	0.0691594		Rnase4	-0.0951801	0.0184868		Aup1	-0.143552	0.808803
	Hsd3b3	0.144481	0.0691594		C3	-0.0949192	0.0184868		Ndufb5	-0.140361	0.809292
	Csde1	0.145378	0.0691594		Acaa2	-0.0971948	0.0184868		Fga	0.136616	0.809292
	Ndufb6	-0.151532	0.0691594		Rpl17	-0.096255	0.0184868		Mrpl20	0.145331	0.809292
	Hint2	-0.147382	0.0691594		Cox8a	-0.0976144	0.0184868		Mtpn	0.144639	0.809292
	Pink1	-0.150315	0.0691594		Sema4g	0.0884244	0.0184868		Ethe1	-0.143084	0.809292
	Tardbp	0.149397	0.0691594		Slc25a5	-0.0995911	0.0184868		Anapc13	-0.142007	0.809292
	Cyp51	0.145415	0.0691594		Acadsb	0.0838611	0.0182974		Rpl38	-0.136643	0.809292
	Capza2	-0.158462	0.0691594		Ubr4	-0.109003	0.0179011		Habp4	-0.144508	0.809292
	Tpi1	-0.145189	0.0691594		Tex2	-0.107172	0.0178491		Gnpnat1	0.143342	0.809292
	Rabac1	0.150731	0.0691594		M6pr	0.084212	0.0172742		Reep3	-0.141875	0.810694
	Gclc	-0.151674	0.0691594		Cox7b	0.0833755	0.0172354		Gm2a	0.1417	0.811729
	Pla2g12b	-0.15531	0.0691594		Fech	-0.103407	0.0172159		Kyat1	0.137887	0.813288
	Stk11	-0.158224	0.0691594		Pdcd6ip	-0.106072	0.0170811		Masp1	0.142256	0.81376
	Rab21	0.151145	0.0691594		Rps5	-0.0941047	0.0166418		Yme1l1	0.144647	0.816061
	Mettl7b	0.145211	0.0691594		Skp1a	0.0789645	0.0162939		Mif4gd	-0.141495	0.816276
	Canx	0.142989	0.0691594		Mrpl28	-0.105671	0.0157469		Btd	-0.141912	0.816439
	Dynll2	0.143805	0.0691594		Mrps24	0.0805009	0.0155338		Ufc1	0.138153	0.817639
	Wbp2	-0.153915	0.0691594		Tmco1	-0.102479	0.0153033		Osbpl9	-0.1392	0.81773
	Setd3	-0.162107	0.0691594		Tufm	-0.102222	0.0152568		Timm8b	0.138178	0.81773
	Chdh	-0.159195	0.0691594		Gucd1	-0.101908	0.0152568		Akt1s1	0.144009	0.818809
	Hnrnpc	0.152679	0.0691594		Rpl37	-0.0910373	0.0147362		Acbd5	-0.135496	0.819038
	Krt8	0.14861	0.0691594		Rpl27a	0.0798902	0.0143074		Tex2	-0.139823	0.819751
	C2	0.155067	0.0691594		Ndufa9	-0.101154	0.0140176		Cs	0.139953	0.821267
	Mocs1	0.147501	0.0691594		Mrpl30	0.0787109	0.0136499		Rtn3	-0.135812	0.821808
	Mpnd	-0.156142	0.0691594		Cluh	0.082448	0.0129615		Commd1	-0.138793	0.822262
	Acaa2	-0.146166	0.0691594		Fam32a	0.0808169	0.012498		Ugdh	-0.136853	0.822939
	Fah	-0.143218	0.069076		F12	0.079099	0.012498		Ivd	-0.134056	0.823479
	Gatd3a	-0.147372	0.0690311		Fcna	-0.100626	0.0120006		Ctsb	-0.13009	0.825399
	Ppa1	0.142452	0.0689734		Ppa1	0.0802761	0.0120006		Lgals9	-0.130166	0.825577
	Hpn	-0.14395	0.0689216		Gnpnat1	0.078079	0.0120006		Znhit1	0.139316	0.825656
	Sec62	-0.147953	0.068906		Rpl35a	-0.0878546	0.0120006		Uqcrfs1	-0.130368	0.825903
	Ndufs2	-0.145109	0.0686836		Rpl32	-0.088018	0.0119407		Gm42418	0.130862	0.826574
	Urod	0.145583	0.0686836		Etfb	0.0772361	0.0116197		Nsun2	0.138638	0.827423
	Arl8b	-0.156708	0.0679567		Lsm6	0.077319	0.0116197		Akr1c14	0.132436	0.827583
	Eloc	0.146324	0.0675517		Eif4g2	0.0782759	0.011448		Raly	-0.136754	0.828015
	Rps6	0.139029	0.0674179		Usf2	-0.0985199	0.0113191		Pex5	0.137808	0.828853
	Ndufc2	-0.146859	0.0673835		Tmem259	0.0773603	0.0113191		Slc25a11	-0.135557	0.828853
	Psmd4	0.142292	0.0673379		Tmem150a	0.0730265	0.0109969		Rps8	-0.128151	0.830051
	Polr2k	0.145877	0.066821		Dctn2	-0.0972574	0.0109969		Bag1	-0.134681	0.830868
	Ndst1	-0.153846	0.066821		Ogdh	-0.0957676	0.0105492		Cnn3	-0.133667	0.831273
	Slc25a3	0.138955	0.0665868		Cpn1	0.0773813	0.0105492		Chuk	0.1364	0.831799
	Clptm1l	0.142521	0.0665868		Prkcsh	-0.0953339	0.0104683		Bcap31	-0.131181	0.831799
	Acsm1	0.137694	0.0665401		Ddx5	-0.0863596	0.0104683		Stra6l	-0.129955	0.833106
	Ece1	-0.145678	0.0662514		Psmd2	0.0717669	0.0103014		Imp3	-0.134079	0.833106
	Pecr	-0.142344	0.0657883		Carhsp1	-0.0975078	0.0102178		Cct4	0.132757	0.833106
	Aldh8a1	-0.14243	0.0657883		Dstn	-0.0866047	0.0100573		Rpl19	0.128137	0.833106
	Prkd3	-0.145132	0.0654922		Glmp	0.0752839	0.0100573		Hsd3b3	0.129886	0.834018
	Calu	0.14322	0.0654331		Spr	-0.0937288	0.0100573		Arl6ip1	0.129932	0.834645
	Hectd1	0.141713	0.0654331		Bola3	-0.0950653	0.00993486		Ier3ip1	0.135405	0.835327
	Dap	-0.141652	0.0648696		Ece1	-0.0935503	0.00949117		Cnbp	-0.127376	0.835985
	Epn1	-0.1432	0.0645941		Mrpl24	0.0725218	0.00869254		Chp1	0.130461	0.836145
	Ppp2ca	0.141539	0.0645521		Uqcr10	0.0735812	0.00869254		Lgmn	-0.133175	0.836243
	Irgm1	0.146459	0.0644794		Rps2	-0.0834076	0.00857078		Pfdn2	0.135995	0.836889
	Etf1	-0.153275	0.0640153		Adh1	-0.0828809	0.00855413		Ddx5	-0.126181	0.836982
	Rab11a	0.139772	0.063746		Cops6	0.0710624	0.0085496		Rpl18a	-0.126088	0.837402
	Scp2	0.13255	0.0632897		Arl6ip1	0.0754315	0.00849		BC004004	0.133678	0.837783
	Mrpl23	0.141183	0.0631277		Ecm1	-0.0859198	0.00800319		Ndufa10	0.127796	0.837873
	mt-Co2	-0.13788	0.0631277		Rgn	-0.0825203	0.00784838		Gtf2h5	-0.13273	0.837873
	Rheb	0.143707	0.0630118		Gltpd2	0.070162	0.00749216		Ahsg	-0.123982	0.838627
	Crls1	-0.148843	0.0628697		Vcp	0.0722791	0.00747872		Trf	0.124909	0.838756
	Apol7a	-0.145344	0.0628592		Oaf	-0.0825573	0.00739873		Rpl10a	-0.125823	0.839372
	Leap2	0.134058	0.0628056		Sub1	-0.0928928	0.00711378		Rpl18	-0.125157	0.840208
	Plg	-0.135602	0.0625697		Acy3	-0.0938686	0.00706422		Nrn1	-0.126984	0.840208
	Cox4i1	-0.135426	0.0617866		Ndufab1	-0.0894472	0.00705777		Rexo2	0.132237	0.84421
	Hibadh	-0.137203	0.0616382		Hnrnpk	-0.0828286	0.00691321		Rex1bd	-0.129524	0.844358
	4732465J04Rik	-0.146595	0.0604765		Tm9sf2	-0.0906578	0.00676347		Dhrs1	0.129786	0.844358
	Sntb1	0.137875	0.0594653		Tor1aip2	-0.0915664	0.00645226		Sardh	-0.122754	0.84441
	Fmc1	-0.143172	0.059332		2810459M11Rik	0.0701472	0.00644107		Dcaf11	-0.123752	0.844493
	Snrpe	-0.144493	0.0588722		Atp6v0b	-0.0895402	0.00644107		Lonp1	-0.127231	0.844852
	Stat1	-0.146551	0.0587451		Aldh16a1	0.0708698	0.00644107		Shmt2	-0.125201	0.8454
	Rpl30	-0.133133	0.0585216		Vdac1	-0.0911375	0.00644107		Mapk1	0.130449	0.849189
	Mat2a	0.139772	0.0582381		Leap2	0.0702832	0.00644107		Tmem259	0.125935	0.850174
	Sf3b1	0.135849	0.0578513		Dnajc19	-0.0891655	0.00622426		C8g	-0.11984	0.851813
	Prdx2	-0.135525	0.0578513		Mcl1	0.0660833	0.00622426		Vapa	0.125293	0.851972
	Dnajb6	0.134014	0.0574565		Rpl34	-0.0781367	0.00622426		Strap	0.128357	0.852152
	Smim14	0.13344	0.0574565		Capza2	0.069221	0.00622426		Ifitm3	-0.120092	0.852152
	Babam1	0.135809	0.0574565		Ndufb2	-0.0801835	0.00622426		Coa3	0.126346	0.852804
	Tysnd1	0.136221	0.0574565		Anapc13	0.0648412	0.00622426		Noct	-0.12791	0.853629
	Atp5g3	-0.130989	0.0573406		Rpl30	-0.0783922	0.00622426		Ube2d3	0.121627	0.853907
	Bcar3	0.136443	0.0572738		Ctnna1	0.0685264	0.00622426		Mlycd	-0.123153	0.855278
	Saraf	-0.135616	0.0572738		Bcap31	-0.0880092	0.00622426		Sult2a8	0.119989	0.855449
	Rtn3	-0.13552	0.0561996		Tmbim4	-0.0896622	0.00589608		Rnf11	0.124489	0.856942
	C1qbp	0.131637	0.0560871		Ahsg	-0.0763012	0.00576934		Ceacam1	-0.12465	0.856942
	Tm9sf3	0.130432	0.0554603		Slc25a39	0.0678237	0.00574091		Rps15	-0.118435	0.856942
	Polr1d	-0.137392	0.0552756		1810058I24Rik	-0.0870412	0.00569077		Cox8a	-0.118173	0.85714
	Mxd4	0.133987	0.0545644		Emc3	-0.0880032	0.00514759		Ap2s1	0.123564	0.857286
	Bpnt1	0.132211	0.0543265		Cops5	-0.0881864	0.00438234		Selenow	-0.12321	0.857458
	Stub1	0.130075	0.0542813		Cfh	0.065357	0.00438234		Nit2	-0.119153	0.859293
	Rpl3	0.126462	0.0541682		Ndufs2	-0.0772306	0.00438234		Apoa5	-0.116176	0.859949
	Prdx1	0.124202	0.0538195		Nop53	-0.087837	0.00438234		Rplp1	-0.115999	0.860529
	Rhbg	-0.144374	0.0520454		Trf	0.0642515	0.00438234		Tmem97	0.126753	0.860529
	Ap2s1	0.128638	0.0519278		Ndufb4	0.0629815	0.00438234		Nsa2	-0.123262	0.860529
	Psmd7	0.12898	0.0513194		Cfb	0.065531	0.00438234		Atp5j	0.117426	0.860758
	Camk2n1	-0.138101	0.0510377		Rnf11	0.0643419	0.00365296		Sqstm1	-0.116327	0.862412
	Arfgap2	0.127117	0.0510245		Dazap2	-0.0836952	0.00342892		Wdr26	-0.123341	0.862587
	Csnk2b	0.125906	0.0501052		Prodh2	0.065847	0.00294965		Myl6	0.116672	0.863769
	Ndufab1	-0.128577	0.0499961		Atox1	-0.0750062	0.00261495		Slc31a1	-0.117441	0.865039
	Commd6	0.128803	0.0496716		Cnih1	0.0636029	0.00241316		Ndufs3	-0.116899	0.866214
	Mrps18a	0.12799	0.0495933		Cbs	0.0641837	0.00241316		Mup3	-0.113327	0.866432
	Cfi	-0.125971	0.0495006		Mtus1	0.0608371	0.00185603		Atp5g3	-0.113975	0.866866
	Tmem150a	0.124496	0.0494626		Sec14l2	0.0634165	0.00185603		Hadha	-0.115817	0.866965
	Rnf11	0.125952	0.0490686		Rps29	0.0630734	0.00185603		Prelid1	-0.115673	0.867413
	Dstn	-0.126028	0.0489278		Tmed10	0.0592531	0.00185603		Mrpl33	0.120424	0.868197
	Tomm70a	0.124195	0.0489247		Coa5	0.0651461	0.00143301		Gucd1	-0.116329	0.868439
	Mcfd2	0.122365	0.0487311		C4bp	0.0622387	0.00140582		Acy3	-0.118247	0.869599
	Slc25a5	-0.122854	0.046638		Ccs	0.0646819	0.00111949		Rps29	0.113803	0.869889
	Tufm	-0.126643	0.046485		Ndufs5	0.0649051	0.00107718		Herpud1	0.11323	0.869893
	Sgpp1	-0.131022	0.0463969		Trap1	-0.0817361	0.000728564		Tprkb	-0.117858	0.870566
	Gfra1	-0.128921	0.0462978		Pcmtd1	-0.000263753	0		Pnp	-0.117728	0.871969
	Tmem183a	-0.130869	0.0459975		Rpl7	-0.0550726	0		Eny2	0.117033	0.872055
	Ahcyl1	-0.13148	0.045893		Cox5b	0.0249026	0		Emc3	-0.117821	0.872716
	Fermt2	0.122503	0.045893		Sf3b1	-0.0612253	0		Sorbs2	0.122283	0.872716
	Tmbim4	-0.130114	0.0456928		Aox3	0.0341182	0		Pi4k2a	0.120397	0.873899
	Habp2	0.121284	0.0456305		Ndufb3	0.00274491	0		Pcca	-0.117772	0.87424
	Mrps34	0.120913	0.0450671		Eef1b2	0.0450237	0		Rnase4	-0.112102	0.874543
	Tmem59	-0.122479	0.0450523		Idh1	0.0452759	0		Nbr1	-0.113116	0.875925
	Dnaja2	0.121517	0.044477		Pnkd	0.0100212	0		Ndst1	-0.117006	0.876289
	Pmpcb	-0.125405	0.0444256		Stk16	-0.0566948	0		Mrps17	-0.116606	0.876419
	Tmem259	0.122069	0.0443532		Pid1	-0.0736624	0		Cyp2f2	-0.109839	0.876644
	Akr1c12	-0.130679	0.0438951		Dbi	-0.0603144	0		Atp5g1	0.112127	0.876948
	Dpm1	-0.129202	0.0438552		Gm4788	0.0342894	0		Eif3e	0.117336	0.877005
	Hsd3b7	-0.118012	0.0424527		Cfhr2	-0.0150673	0		Rps13	-0.110169	0.878846
	Idh1	-0.117579	0.0422891		Arpc5	-0.0458852	0		G3bp2	0.117698	0.87898
	Nucb1	-0.125505	0.0422891		Sdhc	0.0352296	0		Rab5c	0.115808	0.880894
	Itgb1	-0.123749	0.0422891		Dcaf8	-0.0680584	0		Eef1d	-0.112529	0.880894
	Mrps24	-0.12381	0.0422891		Fh1	-0.0537268	0		Atp5o	0.110356	0.880894
	Hint1	0.114337	0.0422891		Kmo	-0.0229886	0		Dstn	-0.11012	0.88241
	Vmp1	0.115812	0.0422891		Phyh	-0.0584828	0		Psmd2	0.112395	0.882462
	Ly6g2	-0.128753	0.0422891		Itih2	0.00623551	0		Atp6v0e	-0.114918	0.882645
	mt-Nd1	0.114828	0.0422891		Acbd5	-0.0233988	0		Tars	0.111909	0.882867
	Nat8f2	0.112354	0.0419786		Entpd8	0.026153	0		Psmc6	0.113175	0.883605
	Ugdh	-0.119734	0.0418047		C8g	-0.0429816	0		Slc6a13	0.110092	0.884462
	Cat	-0.114537	0.0415317		Sardh	-0.0358554	0		Rps27	-0.107295	0.88464
	Cisd3	-0.12507	0.0413885		Rxra	0.00348214	0		Ddx39b	0.116669	0.88468
	Serpina1b	-0.114188	0.0413885		Swi5	-0.0216887	0		Tmem150a	0.110658	0.884761
	Eif3i	-0.126161	0.0406606		Fpgs	-0.0409991	0		Nisch	-0.111769	0.884761
	Park7	-0.116172	0.0406309		Rab14	-0.0491684	0		Ang	0.110145	0.884802
	Rpl36a	-0.115312	0.0405652		Atp5g3	-0.0395499	0		Hspa9	0.107929	0.884802
	Ssu72	0.115622	0.040471		Mtch2	-0.0463915	0		Cops9	-0.107979	0.885275
	Hs6st1	-0.121682	0.0402816		Ndufs3	-0.0692892	0		Atl3	0.116011	0.885275
	Rpl5	0.110707	0.0401015		Ptpmt1	-0.079896	0		H3f3a	-0.107523	0.887217
	Il1rap	-0.115859	0.0399281		Hsd17b12	0.0406482	0		Nadk	-0.109488	0.887217
	Hoga1	-0.121227	0.0397945		Caprin1	-0.0254151	0		Arpc2	0.111674	0.887896
	Stard10	-0.112793	0.0394727		Nop10	-0.0159101	0		AI182371	-0.102533	0.887896
	Dlst	-0.120501	0.039421		Pxmp4	0.0471125	0		Car3	0.10482	0.887896
	Cers2	-0.113808	0.0389364		Trpc4ap	-0.076903	0		Aldob	-0.102597	0.887896
	Timm13	0.110836	0.0388889		Rps21	-0.0461266	0		Atp6v0b	-0.107746	0.887896
	Psmb6	0.112039	0.0388889		Car3	-0.0599612	0		Mrfap1	0.10812	0.887896
	B3gat3	0.11477	0.0388889		Ndufb5	-0.0232642	0		Arf5	-0.106171	0.887896
	Entpd8	0.114257	0.0388792		Larp1b	-0.00229149	0		Tmem176a	0.108696	0.887896
	Ndufb2	-0.114262	0.0388792		Ndufc1	-0.0251437	0		Mgll	0.110623	0.887896
	Bhlhe40	-0.121772	0.0388792		Selenot	-0.02749	0		Ndufa13	-0.105865	0.887896
	Saa4	-0.112647	0.0388792		Fga	0.0522612	0		Npm1	-0.109287	0.887896
	Cycs	0.1115	0.0386346		Jtb	-0.0513396	0		Cox16	-0.109701	0.887896
	Ube2g2	0.11679	0.038542		Gclm	-0.0659218	0		Serpina1a	0.10379	0.887896
	Fam32a	-0.122257	0.0383894		Gng5	0.0297344	0		Psme1	-0.111114	0.887896
	Rpl37	-0.11085	0.0375418		Rps20	0.0447853	0		Prdx3	0.110021	0.887896
	5-Mar	-0.118294	0.0375418		Rab2a	0.0306862	0		Cxcl12	0.104404	0.888247
	Chmp2a	0.109614	0.0368597		Bag1	-0.0707334	0		Il11ra1	0.109633	0.88853
	Ftl1	-0.109936	0.0368597		Nipsnap3b	-0.0245193	0		Reep6	0.102833	0.889105
	Irf2bp2	-0.11419	0.0368232		Mup3	-0.0623143	0		Idh3b	-0.10447	0.889211
	Mcee	-0.117921	0.036775		Slc31a1	-0.0459586	0		Cyp4f13	-0.108121	0.88924
	Ndufs6	-0.111221	0.036775		Tle1	-0.0636899	0		Orm1	0.102137	0.889583
	Clptm1	0.110304	0.0367054		Tmem59	-0.0472616	0		Sema4g	0.104123	0.88962
	Eef1a1	-0.109263	0.0364302		Cpt2	0.0341038	0		Ube2g2	0.108043	0.890269
	Psmd8	-0.113793	0.0361509		Cmpk1	-0.0735361	0		Bpnt1	0.110623	0.890689
	Hprt	-0.118305	0.0352208		Akr1a1	-0.0375239	0		Fech	-0.103631	0.890689
	Ces2a	-0.111035	0.0348276		Rps8	0.0499107	0		Ppp4r3a	0.109946	0.891114
	Eif4b	-0.11289	0.033918		St3gal3	-0.0750588	0		H2-Q10	-0.0997513	0.891632
	Rpl7a	0.104892	0.033908		Psmb2	-0.071347	0		Cyp2a12	-0.100319	0.891736
	Slc13a3	0.110651	0.033908		Ptp4a2	0.0229064	0		Tmprss6	-0.100579	0.893
	Stau1	-0.120163	0.033908		Rpl11	-0.00571718	0		Got2	-0.0998658	0.894958
	Saa1	-0.118344	0.033908		Pink1	0.0267971	0		Proc	-0.0985866	0.894958
	Smim7	0.107168	0.0332948		Micos10	0.0127148	0		Rps12	0.0988299	0.895124
	Lamtor4	0.10634	0.0327347		Akr7a5	-0.0539133	0		Proz	-0.0976246	0.897643
	Hnrnpl	-0.117829	0.0327347		Ddi2	-0.0288169	0		Nadk2	0.100038	0.898193
	Pdcd6ip	0.107338	0.0327347		Masp2	-0.04234	0		Rnh1	-0.101334	0.898752
	Mif4gd	0.107591	0.0323307		Rer1	-0.0136496	0		Dhrs4	-0.0987839	0.899131
	Pcdh1	0.109481	0.0323103		Nadk	-0.0534107	0		Dmgdh	-0.0967268	0.899245
	Rtraf	-0.110845	0.0316378		Pmpcb	-0.064681	0		Cpox	-0.101554	0.899245
	Vdac3	0.105344	0.0315687		Mrpl33	0.0583786	0		Tle5	0.0972043	0.900475
	Rps3a1	-0.105766	0.0314927		Ugdh	-0.0319488	0		Hdgf	-0.0999995	0.900559
	Pon2	-0.114801	0.0313899		Tmem33	0.0529229	0		Ddi2	-0.0979136	0.900559
	Rbis	0.109032	0.0313138		Ociad1	-0.0265857	0		Dnajb6	0.101634	0.900559
	Rmdn3	0.106045	0.0308803		Ugt2b5	-0.0570754	0		Capns1	0.100423	0.900559
	Idh3b	-0.109003	0.0308803		Ugt2a3	-0.0375993	0		Qprt	-0.0974657	0.900559
	Gucd1	-0.108444	0.0308063		Arpc3	-0.0478964	0		Acat1	-0.0962461	0.900559
	1300017J02Rik	-0.105392	0.0307843		Mrps17	-0.0293363	0		Ndufs8	0.0996322	0.900737
	Puf60	0.105611	0.0307843		Mlxipl	-0.00564808	0		Fads2	-0.0957737	0.901258
	Kmo	-0.10735	0.0306959		Gnb2	-0.0381573	0		Eif3m	0.101008	0.901408
	Itih2	0.100532	0.0306959		Lamtor4	0.0233497	0		Gpam	0.0969222	0.902846
	Fcna	-0.113211	0.0306959		Rac1	0.0146637	0		Rab11a	-0.10042	0.903277
	H2afj	0.105099	0.0306959		Atp5j2	0.0375446	0		Evi5	0.0998116	0.90356
	Ppp6r1	0.105632	0.0306959		Pomp	0.019943	0		Acss2	0.0967975	0.904465
	Apon	-0.104001	0.0306959		Hmgb1	-0.0271673	0		Setd3	-0.0989925	0.904465
	Larp1	0.103344	0.0306959		Arf5	-0.000299412	0		Tmed4	0.100824	0.905954
	Psmc1	-0.107489	0.0306959		Atp6v1f	-0.0399147	0		Psma1	0.0965935	0.906487
	Slc17a2	-0.106868	0.0306959		Chchd3	-0.0641703	0		Apol7a	-0.0979887	0.906487
	Prodh	-0.10505	0.0306959		Tmem176a	0.0452885	0		Mprip	-0.0988728	0.907141
	Eif4a2	0.103291	0.0306959		Serbp1	0.0285572	0		Camk2n1	-0.0985248	0.907859
	Cox8a	-0.104359	0.0306959		Aup1	0.0488296	0		Gltpd2	0.0967601	0.907859
	Cldn2	-0.107732	0.0306959		Nat8f2	0.0204196	0		Cyp4v3	0.0925632	0.910349
	Pten	0.10487	0.0306445		Tprkb	0.00398714	0		C2	0.0967975	0.9104
	Mgam	-0.111031	0.0299962		Snrpg	0.0579159	0		Romo1	0.0941239	0.91051
	Dctn2	-0.106416	0.0299962		Rab7	0.017916	0		Pabpc1	0.0932289	0.911397
	Nrn1	0.0987867	0.0299214		Cxcl12	-0.0268966	0		Cfb	0.0913956	0.91173
	Sidt2	-0.108201	0.0298827		Mug1	0.0367347	0		Psmc1	-0.0946864	0.91285
	Gphn	-0.111722	0.0298827		Phb2	0.0417577	0		Opa1	0.0977703	0.91298
	Myl12a	0.100229	0.0295499		Tpi1	-0.0393184	0		Arg1	0.0905634	0.91307
	Son	0.103044	0.0294938		Gapdh	0.00164623	0		Atp5md	-0.0901279	0.913664
	Cct4	0.101815	0.029226		Tnfrsf1a	-0.0069685	0		Esd	-0.0910107	0.913946
	Hacd3	-0.105938	0.0291676		Pzp	0.0103599	0		Glyat	-0.0900872	0.91464
	Rnase4	-0.0999747	0.0291386		Smim10l1	-0.0464484	0		Gnb2	0.0923316	0.915678
	Cox17	-0.1044	0.0291386		H2afj	0.0379359	0		Tfpi2	0.0952425	0.915761
	Cox6c	-0.0999999	0.0288792		Ndufa3	0.0268098	0		Jtb	-0.0938619	0.916718
	Hnrnpk	0.0987237	0.0288624		Napa	-0.0577	0		Tmem59	-0.0904381	0.916972
	Ube2l6	-0.110909	0.0285591		Ethe1	-0.0625621	0		Apoa1	-0.0879299	0.917637
	Tor1aip2	-0.105469	0.0280508		Rps19	0.0329973	0		Smim10l1	0.096173	0.917914
	Dnajc15	-0.108229	0.027699		Rps16	0.0012454	0		Ndufv3	0.0901234	0.917914
	Cpb2	0.0970733	0.0276665		Eif3k	0.0626027	0		Rab5if	-0.0922095	0.918818
	mt-Co3	-0.0987199	0.0275447		Psmd8	-0.0397907	0		Nfe2l1	-0.0929564	0.918818
	Rpl23a	0.0960013	0.0268153		Spint2	-0.0810043	0		Uqcrc2	-0.0888938	0.91984
	Atp5j	0.0952161	0.0267972		Fxyd1	0.0404742	0		Rps27l	-0.0875935	0.91984
	Chchd2	-0.0978546	0.0266114		Rps11	-0.00824641	0		Cox14	-0.0910107	0.920429
	Use1	0.0979095	0.0266114		Dhdh	-0.0643961	0		Prpf19	0.0932566	0.920983
	Vapa	0.098833	0.0264329		Rpl18	0.0489344	0		Nol7	0.094748	0.921205
	Atox1	-0.0980475	0.0259164		Stard10	-0.00760744	0		mt-Cytb	-0.0861567	0.921946
	Hdgf	-0.104731	0.0258002		Mrpl17	-0.00689984	0		1810008I18Rik	-0.0910107	0.922264
	Fkbp2	0.0973305	0.0258002		Eif3f	-0.00831327	0		Usp4	0.0930091	0.923488
	Clec4f	0.101407	0.0255136		Rps13	0.0224075	0		Cpb2	0.0873891	0.923488
	Cox7c	-0.0969699	0.0255057		Urah	-0.0642773	0		Sra1	0.0906684	0.923793
	H2-Ke6	0.0980051	0.0255057		Psmd13	-0.0756369	0		St3gal3	-0.0910107	0.924192
	Cbs	0.0940741	0.0253636		Ifitm3	-0.0501276	0		Hnrnpm	-0.0893457	0.924192
	Znhit1	0.0987057	0.0251959		Rnh1	-0.0511544	0		Ndufs1	-0.0887189	0.925576
	Sod2	-0.0983655	0.0251589		Taldo1	-0.0128019	0		Scarb2	-0.0874485	0.925576
	Map1lc3a	-0.103024	0.0246343		Polr2l	0.00531542	0		Rpl27a	-0.0843577	0.925576
	Ddi2	0.0957089	0.0246343		F10	-0.0187008	0		Vdac3	0.0906417	0.925576
	Capzb	0.0968114	0.0246227		Proz	0.023864	0		Chchd10	0.0852893	0.925576
	Ccpg1	-0.105374	0.0242491		Vdac3	0.0585594	0		Rassf3	-0.0892798	0.925576
	Rbm39	-0.102295	0.0241405		Ido2	-0.013675	0		Rpl23a	0.0863959	0.925576
	Ndufa5	-0.0983131	0.0239011		Tm2d2	-0.0654821	0		Grina	0.0879798	0.925576
	Cops5	-0.103569	0.0235534		Saraf	-0.0346945	0		Stoml2	0.0905961	0.92558
	Pter	0.0948477	0.0235534		Ndufa13	-0.0199904	0		Eif4ebp2	-0.0859397	0.92558
	Psmd14	0.0949624	0.0235534		Fkbp8	0.0092374	0		5-Mar	-0.0880513	0.925998
	Rpn2	0.0932607	0.0235534		Rpl18a	-0.0318454	0		Ldha	-0.0824914	0.926485
	Larp1b	0.0948757	0.0235534		Nr2f6	0.0579324	0		Gss	0.0889574	0.927158
	Mrpl24	0.0964229	0.0235534		Mvb12a	0.0136158	0		Mtfr1l	-0.0873859	0.927331
	Tmem205	0.0906111	0.0235534		Trir	-0.0637667	0		Ido2	-0.0860502	0.92852
	Serpind1	-0.0947406	0.0235534		Got2	-0.026073	0		Eif3k	-0.0859457	0.928704
	mt-Nd3	0.0914234	0.0235534		Ces2a	-0.0569155	0		Cideb	-0.0843122	0.9289
	Slc6a13	0.0929329	0.0234719		Irf2bp2	-0.0416393	0		Rer1	0.0854614	0.928949
	Smim10l1	-0.102728	0.0234719		Tomm20	0.0510996	0		F11r	-0.0857213	0.930563
	Cs	0.0945992	0.0234719		Sc5d	-0.0449016	0		Fam210b	0.0864773	0.930834
	Atp5h	-0.0945873	0.0232372		Timm8b	-0.0253398	0		Mrpl34	0.0876105	0.930834
	Poldip2	0.0925237	0.0228455		Psma4	0.0457781	0		Derl2	0.082955	0.930834
	Rpl13	0.0897938	0.0227813		Etfa	-0.0440001	0		Rab1b	0.0857566	0.930834
	Cpn2	-0.0949465	0.0227813		Rplp1	-0.0346621	0		Rnf187	-0.0843959	0.930915
	Agpat2	0.090557	0.0221273		Hacd3	0.0326434	0		Srebf1	0.0838792	0.931917
	Rpl29	-0.093112	0.0213916		Rps27l	-0.0178619	0		Prkcsh	0.083217	0.932034
	Gstz1	-0.0922401	0.0213556		Fam214a	-0.0290815	0		Polr1d	-0.0840913	0.932718
	Ywhab	0.0926001	0.0212715		1300017J02Rik	-0.0258112	0		C1rl	-0.0826107	0.932725
	Cdc37	0.0934701	0.021208		Rhoa	-0.023093	0		Hagh	0.0803664	0.934088
	Kdelr1	0.0919402	0.0210978		Usp4	-0.054988	0		Ndufb3	-0.0813547	0.934534
	Rps29	0.0884378	0.0210978		Serinc1	-0.0370705	0		Psmd3	-0.0824079	0.934867
	Tm9sf2	-0.094591	0.0210978		Eif4ebp2	0.0346301	0		Nags	-0.0836406	0.934867
	Pex6	-0.0952402	0.0210978		Reep3	-0.018425	0		Smdt1	-0.080204	0.934867
	Rnpepl1	0.0930198	0.0208163		Mif	-0.0175985	0		Man2a1	-0.0806952	0.934867
	Atp6v1f	0.0899345	0.0204484		Gamt	-0.0503114	0		B3gat3	0.0845813	0.93522
	mt-Nd5	-0.0946233	0.0202608		Rps15	0.0567436	0		F10	-0.078396	0.935576
	Akt1s1	0.0931106	0.0201092		Uqcr11	0.00805631	0		Tmco1	-0.0804736	0.935793
	Ptov1	0.0909125	0.0198585		Slc25a3	0.023107	0		Alb	0.0778004	0.936483
	Ugt2a3	-0.0914939	0.0197645		Lyz2	-0.0217123	0		Cela1	0.0820135	0.936483
	Rer1	0.0912894	0.0197265		Shmt2	-0.0642248	0		Mrpl18	-0.0815857	0.936703
	Nisch	-0.0968184	0.0196012		Atp5b	0.0284665	0		Pid1	-0.0810696	0.937101
	Cox14	0.0900968	0.0193272		Cnpy2	-0.0109154	0		Pcmtd1	0.0824057	0.93834
	Nono	0.0906324	0.0193119		Rps26	0.0524202	0		Slco1a1	0.0782288	0.938687
	Ak2	0.0887739	0.0192243		Uqcrq	0.0437495	0		Habp2	-0.0794614	0.938737
	Taldo1	0.0884883	0.0192243		Hint1	-0.0470308	0		Pcdh1	-0.0817922	0.938955
	Coasy	-0.0922862	0.0192243		Larp1	-0.00659128	0		Mrpl52	0.0784829	0.940555
	Rap1a	0.0891297	0.018806		Rpl26	0.0609313	0		Pomp	-0.0772757	0.94078
	Syngr2	0.0881998	0.0185325		Acadvl	0.00637815	0		Eif3h	-0.0791659	0.942103
	Rpl6	0.0857627	0.0183464		Slc25a11	-0.0215989	0		Dnajc15	-0.080943	0.942312
	Hspa9	0.0857517	0.0183464		Derl2	0.0381876	0		Cyp2d40	0.080834	0.943452
	Prdx3	0.0886506	0.0183125		Tmem97	0.0281519	0		Rabac1	-0.0789826	0.94445
	Vps35	0.0880261	0.0182761		Psmd11	-0.038743	0		Lamtor2	-0.0778152	0.944999
	Fdft1	-0.0916787	0.0182761		Ormdl3	-0.0356466	0		Mgam	-0.0784888	0.945711
	C3	-0.087846	0.0182761		Rpl38	-0.0469183	0		Irgm1	0.0802458	0.945711
	Atp5md	0.0857167	0.0182761		Atp5h	-0.0634043	0		Pten	0.0797604	0.945711
	Prpsap1	-0.0967266	0.0181635		Syngr2	-0.0102141	0		Eif4g2	0.0755939	0.946068
	Ndufa2	-0.0884591	0.0178912		Mrpl12	-0.062983	0		Nat8f2	-0.0744806	0.946429
	Cyp2c37	-0.0887495	0.0171351		Pcyt2	0.0160434	0		Tomm22	0.0781808	0.94797
	Mrps16	-0.0972072	0.0171031		Aspscr1	0.0237571	0		Pcyt2	-0.0736738	0.9484
	Lypla2	0.0888484	0.017007		Rps7	-0.039025	0		Ndufa3	-0.0736464	0.949727
	Psma6	-0.0898189	0.0169078		Acp1	0.0565244	0		Ambp	0.0732339	0.950145
	Ndufv2	0.0871703	0.0166393		Hectd1	-0.0536709	0		Dync1h1	0.0785104	0.950145
	Rpl15	0.0844582	0.0166181		Psma3	0.0197138	0		Bst2	0.0746218	0.950671
[truncated: 431 more rows]

## Sheet: S7 FigC
S7 Fig.C Violin plots displaying the enriched genes across the zonation of the livers
	ChATCre+AAVrg-Flex-tdTomato			ChATCre+AAVrg-Flex-dtA
Scd1	PC	Mid	PP	PC	Mid	PP
Max	6.9657	7.066	7.7	3.5849	4.5849	5.5545
q3	4.4914	5.4594	5.9772	2	2.5849	3.8073
Median	4.038	4.9068	5.4594	1	2	3.3249
mean	4	4.8957	5.4435	1.2779	1.8263	3.2338
q1	3.5849	4.3219	4.9541		1	2.8073
min	1	2.8073	2.5849	0	0	0
	ChATCre+AAVrg-Flex-tdTomato			ChATCre+AAVrg-Flex-dtA
Fabp4	PC	Mid	PP	PC	Mid	PP
Max	3.3219	2.5849	3	2.5849	1.5849	2.3219
q3	1.5849	1	1	1
Median	1	0	0	0	0	0
mean	0.7858	0.3512	0.3815	0.4596	0.1206	0.1814
q1	0
min
	ChATCre+AAVrg-Flex-tdTomato			ChATCre+AAVrg-Flex-dtA
Cd36	PC	Mid	PP	PC	Mid	PP
Max	3.5849	2.8073	3.1699	2.3219	2	2.3219
q3	2.3219	1.5849	1			1
Median	2	1	0.7225	0	0	0
mean	1.8233	0.8408	0	0.1761	0.1806	0.3363
q1	1.5849	0
min	0
	ChATCre+AAVrg-Flex-tdTomato			ChATCre+AAVrg-Flex-dtA
Lpin1	PC	Mid	PP	PC	Mid	PP
Max	3	3.8073	4.5235	2.3219	1.5849	3
q3	2	2.5849	3.1699			1
Median	1.5849	2	2.8073	0	0	0
mean	1.5396	1.9575	2.749	0.2268	0.233	0.5567
q1	1	1.5849	2.3219
min	0	0	0
	ChATCre+AAVrg-Flex-tdTomato			ChATCre+AAVrg-Flex-dtA
Nampt	PC	Mid	PP	PC	Mid	PP
Max	2.5849	2.5849	2.8073	2	2	2.3219
q3	1			1	1	1
Median	0	1	1	0	0	0
mean	0.5665	0.6913	0.7583	0.3945	0.3007	0.499
q1		0	0
min
	ChATCre+AAVrg-Flex-tdTomato			ChATCre+AAVrg-Flex-dtA
Fgf21	PC	Mid	PP	PC	Mid	PP
Max	1.5849	1	2	1.5849	2.3219	2.584
q3						1
Median	0	0	0	0	0	0
mean	0.0258	0.0278	0.0705	0.1285	0.1832	0.3813
q1
min
	ChATCre+AAVrg-Flex-tdTomato			ChATCre+AAVrg-Flex-dtA
Trib1	PC	Mid	PP	PC	Mid	PP
Max	2.8073	2.5849	2.5849	3.8073	3.9068	4.2479
q3	1.5849	1	1	2.5849	2.3219	3
Median	1	0.756	0.7064	2	2	2.5849
mean	0.9445	0	0	2.0182	1.9258	2.5177
q1	0			1.5849	1.5849	2
min				0	0	0
	ChATCre+AAVrg-Flex-tdTomato			ChATCre+AAVrg-Flex-dtA
Nr1i2	PC	Mid	PP	PC	Mid	PP
Max	2.5849	3	3	2.5849	2.5849	2.5849
q3	1.5849	1.5849	1.5849	1	1	1
Median	1	1	1	0	0	0
mean	0.8682	0.8741	1.044	0.4296	0.3847	0.446
q1	0	0	0
min
	ChATCre+AAVrg-Flex-tdTomato			ChATCre+AAVrg-Flex-dtA
Me1	PC	Mid	PP	PC	Mid	PP
Max	3	2.5849	2.8073	2	1	2
q3	1.5849
Median	1	1	1	0	0	0
mean	1.0562	0.6428	0.7117	0.1841	0.0226	0.1647
q1	0	0	0
min
	ChATCre+AAVrg-Flex-tdTomato			ChATCre+AAVrg-Flex-dtA
Insr	PC	Mid	PP	PC	Mid	PP
Max	2.8073	3	3.1699	2.3219	2.3219	2.5849
q3	1.5849	1.5849	1.5849		1
Median	1	1	1	1	0	1
mean	0.9372	1.0809	1.2047	0.6751	0.5459	0.7424
q1	0	0	0	0
min
	ChATCre+AAVrg-Flex-tdTomato			ChATCre+AAVrg-Flex-dtA
Irs1	PC	Mid	PP	PC	Mid	PP
Max	2	1.5849	2	2.3219	2	2
q3				1	1
Median	0	0	0	0	0	0
mean	0.2722	0.2071	0.2052	0.4643	0.2809	0.1839
q1
min
	ChATCre+AAVrg-Flex-tdTomato			ChATCre+AAVrg-Flex-dtA
Irs2	PC	Mid	PP	PC	Mid	PP
Max	2.5849	2	2	2.3219	2	2
q3	1	1		1
Median	0	0	0	0	0	0
mean	0.4034	0.3338	0.2558	0.2974	0.2123	0.2464
q1
min
	ChATCre+AAVrg-Flex-tdTomato			ChATCre+AAVrg-Flex-dtA
Anxa2	PC	Mid	PP	PC	Mid	PP
Max	2.5849	2	1.5849	2	1.5849	2.3219
q3	1
Median	0	0	0	0	0	0
mean	0.421	0.1922	0.2072	0.2575	0.1135	0.1509
q1
min
	ChATCre+AAVrg-Flex-tdTomato			ChATCre+AAVrg-Flex-dtA
Lum	PC	Mid	PP	PC	Mid	PP
Max	2.3219	2	2	2.3219	1.5849	2
q3	1
Median	0	0	0	0	0	0
mean	0.3135	0.1841	0.1272	0.2153	0.117	0.1236
q1
min
	ChATCre+AAVrg-Flex-tdTomato			ChATCre+AAVrg-Flex-dtA
Sds	PC	Mid	PP	PC	Mid	PP
Max	3.1699	4.8073	6.0223	2	2.3219	4.0874
q3	1.5849	3.1699	4.7548		1	2.3219
Median	1	2.5849	4.4594	0	0	2
mean	1.141	2.4138	4.381	0.2479	0.3081	1.7244
q1	0	1.5849	4.0874			1
min		0	2			0

## Sheet: S7 FigD
	S7 Fig.D Plots diaplaying the top GO terms in biological process and mammalian phoenotype across the zonation of the livers
	Pericentral	p-value		Midlobular	p-value		Periportal	p-value
	cotranslational protein targeting to membrane (GO:0006613)	2.25e-75		cotranslational protein targeting to membrane (GO:0006613)	2.33e-79		cotranslational protein targeting to membrane (GO:0006613)	3.3394e-77
	protein targeting to ER (GO:0045047)	3.66e-70		SRP-dependent cotranslational protein targeting to membrane (GO:0006614)	1.92e-73		SRP-dependent cotranslational protein targeting to membrane (GO:0006614)	1.9065e-71
	SRP-dependent cotranslational protein targeting to membrane (GO:0006614)	1e-69		protein targeting to ER (GO:0045047)	4.59e-71		protein targeting to ER (GO:0045047)	2.8594e-70
	cytoplasmic translation (GO:0002181)	1.07e-66		cytoplasmic translation (GO:0002181)	6.33e-67		cytoplasmic translation (GO:0002181)	1.3797e-66
	cellular protein metabolic process (GO:0044267)	1.34e-63		cellular protein metabolic process (GO:0044267)	1.05e-59		cellular protein metabolic process (GO:0044267)	4.6488e-62
	abnormal liver physiology MP:0000609	2.7e-20		abnormal lipid homeostasis MP:0002118	3.05e-19		abnormal lipid homeostasis MP:0002118	2.2484e-19
	abnormal lipid homeostasis MP:0002118	6.24e-20		abnormal liver physiology MP:0000609	6.69e-19		preweaning lethality, complete penetrance MP:0011100	2.6729e-18
	preweaning lethality, complete penetrance MP:0011100	6.23e-17		hepatic steatosis MP:0002628	9.22e-17		abnormal liver physiology MP:0000609	7.9343e-18
	hepatic steatosis MP:0002628	1.04e-15		abnormal circulating amino acid level MP:0005311	1.69e-15		hepatic steatosis MP:0002628	2.621e-17
	abnormal hepatocyte morphology MP:0000607	1.81e-15		preweaning lethality, complete penetrance MP:0011100	1.36e-14		abnormal hepatocyte morphology MP:0000607	1.7173e-15

## Sheet: S8 Fig A
S8 Fig.A changes in body weight of the control and experimental groups during high-fat diet feeding.
ChATCre+AAVrg-FLEX-tdTomato	Sample1	Sample2	Sample3	Sample4	Sample5	Sample6	Sample7	Sample8	Sample9	Sample10	Sample11	Sample12	Sample13
-1*	22.8*	21.5*	21.4*	21.4*	21.5*	19.5*	21.4*	21.7*	20.8*	20.4*	19.9*	19.2*	19.9*
0	22.9	22.1	21.7	22.6	21.9	20.7	21.8	22	22.7	22.2	21.2	20.8	21
1	23.3	23.4	22.1	23.5	21.9	21.5	22.3	22.8	23.7	23.5	22	20.3	23
2	24.3	24.6	22.6	23.8	22.6	22.2	23	22.7	23.3	24.8	22.9	21.6	25.5
3	24.6	25.4	23.4	25.5	23.3	23.3	24.2	23.8	24.9	25.7	23.9	23.1	26.5
4	25.3	26.3	23.7	25.7	23.9	23.6	24.9	24.2	25.7	26.3	24.1	25.1	27.8
5	25.3	27	24.6	27.1	25.1	24.9	25.3	25	26.2	27	24.4	25.6	29
6	26.2	27.8	25.3	28.1	25.4	25.4	27.2	25.2	26.3	29.3	25.5	25.7	29.8
7	27	28.3	26.2	28.6	25.7	26	28.5	25.6	26.4	30.7	26.5	27.8	30.3
8	26.7	29	26.1	30.2	26.1	27.1	30.5	26.3	27	32.9	27.7	28.4	31.1
9	28.3	30.6	27.6	30.4	26.8	27.7	29.8	27.9	27.9	34.3	28.9	29.3	30.8
10	29	32.2	28.4	30.2	27	28.2	32.1	29.3	28.4	35.5	29.4	29.5	30.6
ChATCre+AAVrg-FLEX-dtA	Sample1	Sample2	Sample3	Sample4	Sample5	Sample6	Sample7	Sample8	Sample9	Sample10	Sample11	Sample12	Sample13	Sample14	Sample15	Sample16	Sample17	Sample18
-1*	21.3*	21*	18.5*	22.9*	21.3*	19.6*	23*	21.1*	20.6*	20.2*	20*	20.5*	18*	18.9*	21*	20*	20.8*	21*
0	21.6	20.8	18.8	23.7	22	21.6	22.2	21.6	22	21.9	21.6	21.6	19.6	19.8	21.7	20.9	21.7	21.6
1	22.2	22.2	19.7	24.5	21.4	21.6	22.7	21.8	22.8	22.9	21.8	21.1	19.9	21.3	22.3	21.4	22.1	22.1
2	23.6	22.4	21.2	26.1	22.3	23	23.6	22	22.8	23.8	22.5	22	20.9	22.7	24	22.9	22.8	23.1
3	24.4	22.8	21.8	27.5	23.3	23.5	24.4	22.8	23.9	25.5	24	23	21.7	23.7	24.5	23	23.1	23.1
4	25.9	23.6	22.7	28.2	24	23.8	25	23.6	24.8	25.1	24.5	24.4	23.9	24.4	25.4	23.6	23.1	23.2
5	26.3	24.5	23.2	28.4	24.8	25.3	25.3	24.2	25.4	25.8	25.6	25	24.6	25.1	25.5	23.5	23.8	24.1
6	27.2	24.6	23.9	29	24.7	25.7	25.9	24.4	25.8	26.8	26.3	25.9	25.2	26.3	26	24.2	24	25
7	28	24.8	24.2	29.4	25.4	25.9	26.5	24.1	26.2	27.6	27	26.6	26.8	26.6	28.8	25.1	23.8	25.4
8	28	25.2	25.6	29.6	26.1	27.7	28.7	25.4	26.1	28.8	28.9	26.1	27.8	27.3	30.2	26.2	24.2	25.8
9	28.8	26.2	25.8	29.9	26.7	28.3	28.2	25.8	26.2	30.2	29.5	26.9	29.5	27.5	31.2	26.9	25.2	26.3
10	29.2	26.3	26	30.6	26.8	28.5	30.8	26.2	26.7	30.4	30.7	27.7	29.2	28.2	32.8	27.7	25.84	27.03

## Sheet: S8 Fig B
S8 Fig.B Body composition
ChATCre+AAVrg-FLEX-tdTomato	Sample1	Sample2	Sample3	Sample4	Sample5	Sample6	Sample7	Sample8	Sample9
BW (g)-10weeks	28.34	31.77	28.02	30.4	26.39	27.76	29.04	27.93	29.43
Fat (g)	8.77	12.42	8.1	11.34	7.4	7.86	9.75	9.1	10.59
Fat-free mass (g)	20.55	20.63	21.23	20.4	20.27	21.35	20.4	20.19	21.06
ChATCre+AAVrg-FLEX-dtA	Sample1	Sample2	Sample3	Sample4	Sample5	Sample6	Sample7	Sample8	Sample9	Sample10	Sample11
BW (g)-10weeks	28.95	27.07	26.78	26.86	27.94	25.76	26.45	28.06	27.55	25.84	27.03
Fat (g)	9.83	7.86	9.51	6.44	9	7.1	7.3	8.11	8.28	7.6	8.11
Fat-free mass (g)	20.05	20.88	18.84	21.69	20.19	19.67	20.23	21.81	21.16	19.63	20.13
	Fat mass				Fat-free mass
	ChATCre+AAVrg-FLEX-tdTomato	ChATCre+AAVrg-FLEX-dtA			ChATCre+AAVrg-FLEX-tdTomato	ChATCre+AAVrg-FLEX-dtA
Sample 1	8.77	7.86		Sample 1	20.55	20.88
Sample 2	12.42	9.51		Sample 2	20.63	18.84
Sample 3	8.1	6.44		Sample 3	21.23	21.69
Sample 4	11.34	9		Sample 4	20.4	20.19
Sample 5	7.4	7.1		Sample 5	20.27	19.67
Sample 6	7.86	7.3		Sample 6	21.35	20.23
Sample 7	9.75	8.11		Sample 7	20.4	21.81
Sample 8	9.1	8.28		Sample 8	20.19	21.16
Sample 9	10.59	7.6		Sample 9	21.06	19.63
Sample 10		8.11		Sample 10		20.13
Mean	9.481	7.931		Mean	20.68	20.42
Difference between means ± SEM		-1.550 ± 0.6120		Difference between means ± SEM		-0.2526 ± 0.3460

[truncated: 16 more sheets: S8 Fig C, S8 Fig D, S8 Fig E, S8 Fig F,  S8 Fig G, S8 Fig H, S8 Fig I, S8 Fig J, S9 FigA and B, S9 Fig C and D, S9 Fig E and F, S10 Fig A-Female, S10 Fig B and C, S10 Fig D, S10 Fig E and F, S10 Fig G and H]
