# Supplementary material for: The development of hepatic steatosis depends on the presence of liver-innervating parasympathetic cholinergic neurons in mice fed a high-fat diet
Source: PLoS Biol. 2024 Oct 22;22(10):e3002865. doi: 10.1371/journal.pbio.3002865 (PMC11530026; doi:10.1371/journal.pbio.3002865)
Supplement: S1 Table — (XLSX) [file pbio.3002865.s014.xlsx]

## Sheet: ChAT-dtA-Mid-DEG
FeatureID	FeatureName	ChAT-GFP-Mid Average	ChAT-GFP-Mid Log2 Fold Change	ChAT-dtA-Mid Average	ChAT-dtA-Mid Log2 Fold Change	ChAT-dtA-Mid P-Value
ENSMUSG00000021250	Fos	0.0536232	-7.09257	7.5414	7.09257	1.01113e-118
ENSMUSG00000020000	Moxd1	0.00157715	-10.0226	3.28262	10.0226	9.01371e-110
ENSMUSG00000005483	Dnajb1	0.575661	-5.07213	19.4428	5.07213	5.46723e-90
ENSMUSG00000073834	Mup11	62.3306	6.52974	0.672595	-6.52974	1.21882e-83
ENSMUSG00000038418	Egr1	0.340665	-4.92937	10.4401	4.92937	1.11412e-82
ENSMUSG00000052684	Jun	0.503112	-4.50467	11.4698	4.50467	2.68593e-73
ENSMUSG00000028715	Cyp4a14	3.95077	6.37709	0.0446413	-6.37709	4.34374e-60
ENSMUSG00000029380	Cxcl1	0.0378517	-5.28424	1.53566	5.28424	2.66795e-55
ENSMUSG00000031762	Mt2	7.35899	5.20811	0.196422	-5.20811	4.18367e-55
ENSMUSG00000028195	Ccn1	0.108824	-4.4887	2.47908	4.4887	3.20848e-54
ENSMUSG00000090877	Hspa1b	0.469991	-3.82835	6.70512	3.82835	3.96027e-53
ENSMUSG00000047822	Angptl8	0.618244	-3.71144	8.12769	3.71144	1.52507e-52
ENSMUSG00000078675	Mup16	9.31309	-3.57412	111.091	3.57412	2.46447e-52
ENSMUSG00000053560	Ier2	1.20337	-3.4778	13.44	3.4778	3.55778e-49
ENSMUSG00000020205	Phlda1	0.493649	-3.60245	6.02062	3.60245	4.60488e-48
ENSMUSG00000031765	Mt1	28.9187	4.29129	1.47614	-4.29129	4.14487e-47
ENSMUSG00000078674	Mup18	0.578815	-3.501	6.57715	3.501	8.6673e-47
ENSMUSG00000078686	Mup9	45.0987	-3.05467	375.258	3.05467	4.65793e-41
ENSMUSG00000028655	Mfsd2a	2.13231	4.23994	0.110115	-4.23994	6.76959e-36
ENSMUSG00000020423	Btg2	0.581969	-2.9092	4.38675	2.9092	7.08066e-33
ENSMUSG00000034936	Arl4d	2.38781	3.79304	0.169637	-3.79304	2.85358e-32
ENSMUSG00000066072	Cyp4a10	2.53606	3.60859	0.20535	-3.60859	6.41889e-31
ENSMUSG00000007872	Id3	0.559889	-2.7959	3.90165	2.7959	2.78794e-30
ENSMUSG00000019960	Dusp6	0.395865	-2.86161	2.88978	2.86161	5.72697e-30
ENSMUSG00000008035	Mid1ip1	0.310699	-2.88835	2.31242	2.88835	2.3256e-29
ENSMUSG00000052837	Junb	0.640324	-2.73905	4.28854	2.73905	2.95442e-29
ENSMUSG00000020108	Ddit4	1.87208	3.62781	0.148804	-3.62781	5.96087e-29
ENSMUSG00000026628	Atf3	0.228687	-3.02346	1.87196	3.02346	7.24573e-29
ENSMUSG00000029597	Sds	4.70465	3.38102	0.449389	-3.38102	2.25621e-28
ENSMUSG00000026475	Rgs16	1.49672	3.72978	0.110115	-3.72978	4.90635e-28
ENSMUSG00000026839	Upp2	5.40332	3.1144	0.622002	-3.1144	1.91321e-27
ENSMUSG00000032501	Trib1	0.728645	-2.62622	4.51175	2.62622	2.68834e-27
ENSMUSG00000021127	Zfp36l1	1.18129	-2.52257	6.80333	2.52257	6.53893e-27
ENSMUSG00000020593	Lpin1	2.77421	3.0991	0.321417	-3.0991	1.91328e-25
ENSMUSG00000004951	Hspb1	0.616667	-2.52096	3.55047	2.52096	7.42265e-25
ENSMUSG00000033594	Spata2l	1.07089	3.36603	0.101187	-3.36603	4.17941e-24
ENSMUSG00000056313	Tcim	1.74433	3.13227	0.196422	-3.13227	1.23291e-23
ENSMUSG00000068877	Selenbp2	8.77685	-2.16536	39.4302	2.16536	7.2265e-22
ENSMUSG00000022769	Sdf2l1	0.474723	-2.36567	2.45527	2.36567	1.95875e-21
ENSMUSG00000002910	Arrdc2	1.11505	3.12726	0.124996	-3.12726	2.01089e-21
ENSMUSG00000024335	Brd2	0.534655	-2.35488	2.74395	2.35488	3.2299e-21
ENSMUSG00000074622	Mafb	3.61168	2.64777	0.574385	-2.64777	1.1066e-20
ENSMUSG00000056978	Hamp2	3.95865	2.72175	0.598193	-2.72175	2.13345e-20
ENSMUSG00000037071	Scd1	26.7406	2.53087	4.63079	-2.53087	2.67085e-20
ENSMUSG00000029657	Hsph1	1.01569	-2.16964	4.5802	2.16964	1.28059e-19
ENSMUSG00000025190	Got1	8.3526	2.45688	1.52078	-2.45688	1.54717e-19
ENSMUSG00000044786	Zfp36	1.90047	-2.07146	8.00269	2.07146	2.74835e-19
ENSMUSG00000030847	Bag3	0.496803	-2.16105	2.22909	2.16105	1.11903e-17
ENSMUSG00000024052	Lpin2	5.24246	2.29722	1.06544	-2.29722	3.6403e-17
ENSMUSG00000048489	Depp1	2.85307	2.42388	0.529743	-2.42388	5.28397e-17
ENSMUSG00000020644	Id2	2.61176	-1.93225	9.98477	1.93225	5.82408e-17
ENSMUSG00000039519	Cyp7b1	4.46965	-1.90002	16.7077	1.90002	9.50469e-17
ENSMUSG00000022270	Retreg1	2.31684	2.3787	0.443437	-2.3787	1.02462e-16
ENSMUSG00000067071	Hes6	0.548849	-2.05008	2.27968	2.05008	1.88482e-16
ENSMUSG00000009013	Dynll1	0.397442	-2.111	1.72315	2.111	2.45294e-16
ENSMUSG00000023272	Creld2	1.5945	-1.91123	6.00872	1.91123	2.73281e-16
ENSMUSG00000020429	Igfbp1	12.898	2.17074	2.86597	-2.17074	2.86279e-16
ENSMUSG00000003355	Fkbp11	0.21607	-2.28534	1.05949	2.28534	3.0723e-16
ENSMUSG00000039220	Ppp1r10	0.228687	-2.29411	1.12794	2.29411	3.15525e-16
ENSMUSG00000006517	Mvd	0.309122	-2.18381	1.41066	2.18381	3.42868e-16
ENSMUSG00000002289	Angptl4	4.82136	2.20897	1.04163	-2.20897	5.07467e-16
ENSMUSG00000045294	Insig1	3.28048	-1.85174	11.8597	1.85174	9.29139e-16
ENSMUSG00000024986	Hhex	0.291773	-2.13314	1.28567	2.13314	4.03613e-15
ENSMUSG00000042406	Atf4	1.51249	-1.84797	5.45517	1.84797	4.12248e-15
ENSMUSG00000020865	Abcc3	1.77272	2.25584	0.369035	-2.25584	8.02316e-15
ENSMUSG00000021453	Gadd45g	3.74416	2.13472	0.851161	-2.13472	8.26647e-15
ENSMUSG00000069917	Hba-a2	0.744416	-2.12114	3.24691	2.12114	1.94567e-14
ENSMUSG00000032754	Slc8b1	1.0425	2.41221	0.193446	-2.41221	2.43858e-14
ENSMUSG00000023034	Nr4a1	0.321739	-2.05478	1.34221	2.05478	2.58666e-14
ENSMUSG00000021270	Hsp90aa1	4.2662	-1.74845	14.3566	1.74845	3.14759e-14
ENSMUSG00000022010	Tsc22d1	0.801194	-1.84885	2.89276	1.84885	3.82337e-14
ENSMUSG00000028410	Dnaja1	4.33559	-1.74123	14.5173	1.74123	4.01537e-14
ENSMUSG00000032115	Hyou1	0.878474	-1.81648	3.10108	1.81648	1.0437e-13
ENSMUSG00000025153	Fasn	1.47621	-1.75985	5.00875	1.75985	1.6156e-13
ENSMUSG00000041567	Serpina12	1.05827	-1.77679	3.6338	1.77679	1.99882e-13
ENSMUSG00000074794	Arrdc3	0.634015	-1.84253	2.27968	1.84253	3.35212e-13
ENSMUSG00000074063	Osgin1	1.08666	-1.74572	3.65166	1.74572	5.49752e-13
ENSMUSG00000118017	Gm29966	1.23649	2.14788	0.276776	-2.14788	1.21616e-12
ENSMUSG00000044254	Pcsk9	0.4211	-1.84517	1.5178	1.84517	1.81655e-12
ENSMUSG00000028194	Ddah1	1.32639	2.00918	0.327369	-2.00918	9.33575e-12
ENSMUSG00000038754	Elovl3	6.17771	-1.57693	18.4577	1.57693	9.33575e-12
ENSMUSG00000056091	St3gal5	3.48235	1.86867	0.952347	-1.86867	9.81379e-12
ENSMUSG00000059743	Fdps	3.32306	-1.5871	9.99965	1.5871	1.13893e-11
ENSMUSG00000090264	Eif4ebp3	1.5046	1.97405	0.380939	-1.97405	1.49513e-11
ENSMUSG00000022003	Slc25a30	0.337511	-1.85239	1.22317	1.85239	2.95072e-11
ENSMUSG00000032786	Alas1	1.78534	-1.57631	5.33315	1.57631	3.31825e-11
ENSMUSG00000031596	Slc7a2	6.34173	1.765	1.86601	-1.765	4.30737e-11
ENSMUSG00000085241	Snhg3	1.41944	1.91262	0.374987	-1.91262	5.65015e-11
ENSMUSG00000078566	Bnip3	4.3561	1.7664	1.27972	-1.7664	5.96542e-11
ENSMUSG00000038422	Hdhd3	0.294928	-1.78994	1.02377	1.78994	6.06354e-11
ENSMUSG00000069919	Hba-a1	0.589855	-1.9651	2.30944	1.9651	1.36611e-10
ENSMUSG00000008348	Ubc	4.82451	-1.49085	13.5799	1.49085	1.69433e-10
ENSMUSG00000028211	Trp53inp1	4.75669	1.69353	1.47019	-1.69353	3.70001e-10
ENSMUSG00000020122	Egfr	3.96023	-1.46456	10.946	1.46456	4.35529e-10
ENSMUSG00000058258	Idi1	1.7254	-1.4827	4.83019	1.4827	8.34557e-10
ENSMUSG00000079012	Serpina3m	6.11147	1.61826	1.991	-1.61826	1.65626e-09
ENSMUSG00000043681	Fam25c	1.44783	-1.45818	3.98498	1.45818	1.76832e-09
ENSMUSG00000030762	Aqp8	2.68905	1.66245	0.848184	-1.66245	2.22791e-09
ENSMUSG00000015656	Hspa8	21.8798	-1.38977	57.4146	1.38977	2.38544e-09
ENSMUSG00000022351	Sqle	0.834314	-1.51169	2.38384	1.51169	2.38544e-09
ENSMUSG00000024807	Syvn1	2.02191	-1.43426	5.47302	1.43426	2.38544e-09
ENSMUSG00000009633	G0s2	0.525192	-1.56104	1.55352	1.56104	2.67087e-09
ENSMUSG00000072849	Serpina1e	140.717	-1.37476	365.425	1.37476	3.22964e-09
ENSMUSG00000034528	Hsd17b13	7.73278	1.59747	2.55646	-1.59747	3.60769e-09
ENSMUSG00000048856	Slc25a47	16.7667	1.54169	5.76468	-1.54169	3.79085e-09
ENSMUSG00000052934	Fbxo31	1.20968	1.74015	0.360106	-1.74015	3.94645e-09
ENSMUSG00000056035	Cyp3a11	2.82626	1.78034	0.8214	-1.78034	3.97108e-09
ENSMUSG00000032575	Manf	4.11795	-1.3539	10.5413	1.3539	1.17965e-08
ENSMUSG00000014905	Dnajb9	1.11032	-1.39365	2.92252	1.39365	1.81325e-08
ENSMUSG00000024561	Mbd1	0.600895	-1.49652	1.69934	1.49652	1.84615e-08
ENSMUSG00000070284	Gmppb	0.380094	-1.54596	1.11306	1.54596	2.00283e-08
ENSMUSG00000096688	Mup17	22.8624	-1.33267	57.6646	1.33267	3.30913e-08
ENSMUSG00000027954	Efna1	1.13555	-1.38889	2.97906	1.38889	4.24015e-08
ENSMUSG00000031767	Nudt7	6.69186	-1.29776	16.4756	1.29776	4.80406e-08
ENSMUSG00000030161	Gabarapl1	9.20899	1.44793	3.37786	-1.44793	4.8276e-08
ENSMUSG00000052305	Hbb-bs	1.92097	-1.47076	5.33315	1.47076	5.67082e-08
ENSMUSG00000043091	Tuba1c	1.3942	-1.34129	3.53857	1.34129	5.76737e-08
ENSMUSG00000026864	Hspa5	17.9228	-1.27683	43.4895	1.27683	6.75142e-08
ENSMUSG00000027346	Gpcpd1	1.22702	1.59337	0.404748	-1.59337	8.06751e-08
ENSMUSG00000020484	Xbp1	2.42251	-1.29468	5.95217	1.29468	1.00445e-07
ENSMUSG00000069456	Rdh16	1.0283	1.59137	0.339274	-1.59137	1.24033e-07
ENSMUSG00000037798	Mat1a	32.5714	1.37969	12.5323	-1.37969	1.43388e-07
ENSMUSG00000022181	C6	2.25375	-1.27306	5.45517	1.27306	1.92573e-07
ENSMUSG00000011305	Plin5	1.66547	1.48782	0.592241	-1.48782	2.07883e-07
ENSMUSG00000024479	Mal2	0.389557	-1.43966	1.05949	1.43966	2.19885e-07
ENSMUSG00000034591	Slc41a2	0.38798	-1.44953	1.06246	1.44953	2.26693e-07
ENSMUSG00000040128	Pnrc1	1.77272	-1.27822	4.3064	1.27822	2.2854e-07
ENSMUSG00000060803	Gstp1	1.19864	-1.29215	2.94037	1.29215	2.53987e-07
ENSMUSG00000048756	Foxo3	1.26014	1.51061	0.440461	-1.51061	3.5847e-07
ENSMUSG00000050445	Cyp8b1	11.4501	1.34963	4.49687	-1.34963	3.60925e-07
ENSMUSG00000060860	Ube2s	0.544118	-1.36515	1.40471	1.36515	3.82562e-07
ENSMUSG00000078683	Mup1	37.3832	-1.19427	85.6637	1.19427	5.46486e-07
ENSMUSG00000057074	Ces1g	3.76624	1.35974	1.46721	-1.35974	8.0715e-07
ENSMUSG00000047554	Tmem41b	0.435294	-1.37777	1.13389	1.37777	9.04348e-07
ENSMUSG00000028680	Plk3	1.18917	-1.25461	2.84216	1.25461	9.64684e-07
ENSMUSG00000019947	Arid5b	1.03461	1.46839	0.372011	-1.46839	1.1524e-06
ENSMUSG00000020017	Hal	3.49812	1.37189	1.35114	-1.37189	1.20375e-06
ENSMUSG00000025823	Pdia4	1.17182	-1.22823	2.7499	1.22823	1.50424e-06
ENSMUSG00000037710	Cisd1	6.7029	1.28464	2.75288	-1.28464	1.73729e-06
ENSMUSG00000044005	Gls2	4.35136	1.32655	1.73506	-1.32655	2.03572e-06
ENSMUSG00000032349	Elovl5	6.75494	1.28338	2.77669	-1.28338	2.06705e-06
ENSMUSG00000056501	Cebpb	9.18534	1.27091	3.80939	-1.27091	2.12059e-06
ENSMUSG00000032193	Ldlr	1.02199	-1.21586	2.37789	1.21586	2.37542e-06
ENSMUSG00000078817	Nlrp12	1.63078	1.37341	0.627954	-1.37341	2.38599e-06
ENSMUSG00000021670	Hmgcr	0.569352	-1.2846	1.38983	1.2846	2.60187e-06
ENSMUSG00000093930	Hmgcs1	5.05162	-1.1564	11.2764	1.1564	2.69679e-06
ENSMUSG00000027762	Sucnr1	1.00938	1.43282	0.372011	-1.43282	3.32853e-06
ENSMUSG00000029273	Sult1d1	2.43512	1.31299	0.979132	-1.31299	3.63348e-06
ENSMUSG00000039782	Cpeb2	1.298	1.37154	0.499982	-1.37154	4.92164e-06
ENSMUSG00000030711	Sult1a1	7.9315	1.23379	3.37488	-1.23379	4.95231e-06
ENSMUSG00000031613	Hpgd	1.43836	1.34296	0.565456	-1.34296	5.26006e-06
ENSMUSG00000073830	Mup14	2.14966	-1.117	4.66948	1.117	9.41013e-06
ENSMUSG00000027808	Serp1	3.67477	-1.09912	7.88365	1.09912	1.10427e-05
ENSMUSG00000002769	Gnmt	33.4546	1.17462	14.8388	-1.17462	1.2131e-05
ENSMUSG00000037580	Gch1	3.13853	1.23142	1.33626	-1.23142	1.23983e-05
ENSMUSG00000045948	Mrps12	0.616667	-1.19115	1.41066	1.19115	1.37802e-05
ENSMUSG00000005514	Por	3.24893	1.21853	1.39578	-1.21853	1.46911e-05
ENSMUSG00000061540	Orm2	0.542541	-1.21155	1.25888	1.21155	1.52678e-05
ENSMUSG00000024856	Cdk2ap2	1.82634	-1.10501	3.93439	1.10501	1.63883e-05
ENSMUSG00000001774	Chordc1	0.5315	-1.18563	1.21127	1.18563	1.98918e-05
ENSMUSG00000071633	Gm4952	3.0928	1.20066	1.34519	-1.20066	1.98918e-05
ENSMUSG00000005677	Nr1i3	3.38457	1.17961	1.494	-1.17961	3.38156e-05
ENSMUSG00000117465	Gm49980	1.93043	1.2152	0.830328	-1.2152	3.42748e-05
ENSMUSG00000068463	B630019A10Rik	1.11347	1.25687	0.464269	-1.25687	3.68834e-05
ENSMUSG00000026675	Hsd17b7	0.564621	-1.15756	1.26186	1.15756	4.03568e-05
ENSMUSG00000029580	Actb	13.5083	-1.02273	27.4842	1.02273	4.18741e-05
ENSMUSG00000020869	Lrrc59	0.709719	-1.10553	1.52971	1.10553	4.25099e-05
ENSMUSG00000038092	Hsd3b5	3.35776	-1.03174	6.87476	1.03174	4.94328e-05
ENSMUSG00000037826	Ppm1k	1.27119	1.22664	0.541648	-1.22664	5.80734e-05
ENSMUSG00000028011	Tdo2	36.1184	1.08832	17.0083	-1.08832	6.3003e-05
ENSMUSG00000043998	Mgat2	0.540963	-1.12444	1.18151	1.12444	7.63578e-05
ENSMUSG00000038991	Txndc5	1.47779	-1.03074	3.0237	1.03074	9.16993e-05
ENSMUSG00000005803	Sqor	2.40989	1.13291	1.09818	-1.13291	9.52343e-05
ENSMUSG00000029656	C8b	2.87357	-1.00233	5.76468	1.00233	9.84285e-05
ENSMUSG00000073842	Mup7	87.6503	-0.976318	172.687	0.976318	0.000102268
ENSMUSG00000036752	Tubb4b	1.55665	-1.02235	3.16656	1.02235	0.000109696
ENSMUSG00000029727	Cyp3a13	1.86262	1.13812	0.845208	-1.13812	0.000119681
ENSMUSG00000087141	Plcxd2	0.479454	-1.11674	1.04163	1.11674	0.00012274
ENSMUSG00000015890	Amdhd1	3.67792	1.10146	1.71423	-1.10146	0.000128765
ENSMUSG00000021884	Hacl1	4.48069	1.08694	2.11004	-1.08694	0.000135311
ENSMUSG00000078680	Mup10	2.8578	-0.980181	5.64563	0.980181	0.000160179
ENSMUSG00000026749	Nek6	0.548849	-1.08905	1.1696	1.08905	0.000164174
ENSMUSG00000041012	Cmtm8	1.44309	1.14376	0.651763	-1.14376	0.000164174
ENSMUSG00000061959	Ces1e	3.54544	1.07888	1.67851	-1.07888	0.000167596
ENSMUSG00000081207	Gm13775	0.870588	-1.03896	1.7916	1.03896	0.000184008
ENSMUSG00000003814	Calr	14.054	-0.951787	27.2223	0.951787	0.000185228
ENSMUSG00000001700	Gramd3	1.08981	1.17182	0.482126	-1.17182	0.000187078
ENSMUSG00000023044	Csad	0.944714	-1.03178	1.93446	1.03178	0.000207077
ENSMUSG00000027359	Slc27a2	18.6309	1.02167	9.18718	-1.02167	0.000229868
ENSMUSG00000040147	Maob	2.30264	1.08296	1.08627	-1.08296	0.000237794
ENSMUSG00000038393	Txnip	0.71445	-1.04463	1.47614	1.04463	0.000252676
ENSMUSG00000022215	Fitm1	1.04092	1.15981	0.464269	-1.15981	0.000256358
ENSMUSG00000031725	Ces1f	7.01044	1.02679	3.44333	-1.02679	0.000262589
ENSMUSG00000027801	Tm4sf4	2.13389	1.07954	1.00889	-1.07954	0.00027018
ENSMUSG00000026819	Slc25a25	2.58968	-0.954771	5.02661	0.954771	0.000293323
ENSMUSG00000030560	Ctsc	1.43994	1.11462	0.663667	-1.11462	0.000312823
ENSMUSG00000010025	Aldh3a2	3.04075	1.05998	1.45828	-1.05998	0.000335638
ENSMUSG00000049115	Agtr1a	1.15605	1.1137	0.532719	-1.1137	0.000335751
ENSMUSG00000027429	Sec23b	0.943137	-0.986876	1.87196	0.986876	0.000352173
ENSMUSG00000030087	Klf15	4.39079	1.02556	2.15766	-1.02556	0.000362747
ENSMUSG00000028035	Dnajb4	0.556735	-1.0575	1.16067	1.0575	0.000393774
ENSMUSG00000022498	Txndc11	0.533078	-1.02857	1.08925	1.02857	0.000393774
ENSMUSG00000069805	Fbp1	14.5114	0.989796	7.31522	-0.989796	0.000416249
ENSMUSG00000015357	Clpx	6.48525	0.997818	3.24989	-0.997818	0.000429967
ENSMUSG00000004460	Dnajb11	1.6497	-0.949469	3.19036	0.949469	0.000433961
ENSMUSG00000024785	Rcl1	5.93483	0.996744	2.97609	-0.996744	0.000444905
ENSMUSG00000056973	Ces1d	5.87174	1.00019	2.9374	-1.00019	0.000447209
ENSMUSG00000032353	Tmed3	0.599318	-1.01286	1.21127	1.01286	0.000457396
ENSMUSG00000054263	Lifr	2.92562	-0.924922	5.5623	0.924922	0.000463489
ENSMUSG00000021400	Wrnip1	1.15921	1.09378	0.541648	-1.09378	0.000470005
ENSMUSG00000029630	Cyp3a25	4.79139	1.00604	2.38682	-1.00604	0.000487513
ENSMUSG00000034120	Srsf2	1.2838	-0.957669	2.49694	0.957669	0.00048756
ENSMUSG00000020553	Pctp	1.52038	1.06957	0.723189	-1.06957	0.000494359
ENSMUSG00000038403	Hjv	2.25375	1.04024	1.0952	-1.04024	0.000499079
ENSMUSG00000029499	Pxmp2	3.62903	1.00904	1.80351	-1.00904	0.000540002
ENSMUSG00000028199	Cryz	1.33269	1.06897	0.633906	-1.06897	0.000595361
ENSMUSG00000024254	Abcg8	1.26172	1.06624	0.601169	-1.06624	0.000624148
ENSMUSG00000052974	Cyp2f2	10.5196	0.987899	5.30934	-0.987899	0.00069152
ENSMUSG00000032434	Cmtm6	0.90844	-0.948667	1.75589	0.948667	0.000743778
ENSMUSG00000026202	Tuba4a	2.33261	-0.90724	4.3808	0.90724	0.000745337
ENSMUSG00000023944	Hsp90ab1	10.835	-0.881592	19.9904	0.881592	0.00075515
ENSMUSG00000027513	Pck1	50.4437	0.945283	26.2312	-0.945283	0.000774678
ENSMUSG00000027248	Pdia3	7.81006	-0.882274	14.4162	0.882274	0.00078203
ENSMUSG00000016024	Lbp	1.7191	1.02761	0.842232	-1.02761	0.00078552
ENSMUSG00000025533	Asl	8.76739	0.954089	4.5296	-0.954089	0.000817941
ENSMUSG00000021134	Srsf5	3.28994	0.983852	1.66363	-0.983852	0.000851693
ENSMUSG00000047843	Bri3	2.22063	0.995629	1.11306	-0.995629	0.000932427
ENSMUSG00000010651	Acaa1b	21.301	0.932358	11.1752	-0.932358	0.00103273
ENSMUSG00000091780	Sco2	2.02349	0.998721	1.01187	-0.998721	0.00104259
ENSMUSG00000037686	Aspg	2.11023	0.997127	1.05651	-0.997127	0.00106761
ENSMUSG00000021477	Ctsl	16.2683	0.926663	8.56815	-0.926663	0.00112416
ENSMUSG00000073988	Ttpa	7.40473	0.92999	3.88974	-0.92999	0.00122186
ENSMUSG00000037573	Tob1	2.61019	-0.871645	4.78257	0.871645	0.0013335
ENSMUSG00000025059	Gk	1.58188	1.00218	0.788663	-1.00218	0.00133567
ENSMUSG00000020288	Ahsa2	0.619821	-0.953806	1.20234	0.953806	0.00134295
ENSMUSG00000073421	H2-Ab1	1.73171	1.01297	0.857113	-1.01297	0.00138609
ENSMUSG00000035878	Hykk	1.54561	1.00166	0.770806	-1.00166	0.00147356
ENSMUSG00000022304	Dpys	3.01552	0.940417	1.57137	-0.940417	0.0016942
ENSMUSG00000030082	Sec61a1	1.95725	-0.863247	3.56535	0.863247	0.00179602
ENSMUSG00000040181	Fmo1	1.85473	0.955902	0.955324	-0.955902	0.00189054
ENSMUSG00000092341	Malat1	0.96364	-0.921135	1.82732	0.921135	0.00211922
ENSMUSG00000056429	Tgoln1	2.23798	0.928238	1.17555	-0.928238	0.00238
ENSMUSG00000002992	Apoc2	6.29126	0.89201	3.39274	-0.89201	0.00245271
ENSMUSG00000029458	Brap	2.26795	0.929312	1.19043	-0.929312	0.00245306
ENSMUSG00000022323	Rida	15.0066	0.876843	8.18126	-0.876843	0.00270303
ENSMUSG00000060807	Serpina6	2.6575	0.916565	1.40769	-0.916565	0.00272008
ENSMUSG00000001467	Cyp51	2.44616	-0.835768	4.37187	0.835768	0.00272814
ENSMUSG00000031812	Map1lc3b	3.17796	0.895782	1.70827	-0.895782	0.00313278
ENSMUSG00000023942	Slc29a1	4.42864	0.887125	2.39575	-0.887125	0.00318189
ENSMUSG00000029571	Tmem106b	2.23956	0.911152	1.19043	-0.911152	0.00321484
ENSMUSG00000026655	Fam107b	1.93201	0.919398	1.0208	-0.919398	0.0036881
ENSMUSG00000025405	Inhbc	1.41944	-0.830016	2.5267	0.830016	0.00377265
ENSMUSG00000048578	Mlec	0.835891	-0.867137	1.52673	0.867137	0.00379833
ENSMUSG00000024899	Papss2	1.6702	0.921449	0.880921	-0.921449	0.00379833
ENSMUSG00000053279	Aldh1a1	24.4522	0.849651	13.5858	-0.849651	0.00379966
ENSMUSG00000035836	Ugt2b1	3.37195	-0.807009	5.90753	0.807009	0.00384749
ENSMUSG00000023043	Krt18	2.85465	-0.825372	5.0653	0.825372	0.003884
ENSMUSG00000020361	Hspa4	0.876897	-0.853243	1.58625	0.853243	0.00391531
ENSMUSG00000036478	Btg1	1.79165	0.910507	0.952347	-0.910507	0.00395468
ENSMUSG00000031604	Msmo1	3.41927	-0.802809	5.973	0.802809	0.00424351
ENSMUSG00000030058	Copg1	0.663981	-0.875976	1.2202	0.875976	0.004335
ENSMUSG00000025132	Arhgdia	0.638747	-0.874453	1.17258	0.874453	0.00437396
ENSMUSG00000073424	Cyp4f15	2.99344	0.873656	1.63387	-0.873656	0.00439885
ENSMUSG00000048706	Lurap1l	1.37055	0.914153	0.726165	-0.914153	0.00465632
ENSMUSG00000025935	Tram1	1.88154	-0.810136	3.30346	0.810136	0.00487959
ENSMUSG00000074768	Bhmt	76.2601	0.826191	43.0699	-0.826191	0.00499268
ENSMUSG00000034785	Dio1	2.31526	-0.795408	4.02367	0.795408	0.00513962
ENSMUSG00000026034	Clk1	0.575661	-0.88622	1.06544	0.88622	0.00522552
ENSMUSG00000021417	Eci2	3.84352	0.855603	2.12493	-0.855603	0.00535983
ENSMUSG00000074639	Rdh16f2	3.39403	0.856556	1.87493	-0.856556	0.00545009
ENSMUSG00000029695	Aass	4.08325	0.851009	2.2648	-0.851009	0.00553123
ENSMUSG00000021427	Ssr1	1.46675	-0.799636	2.55646	0.799636	0.00556454
ENSMUSG00000024966	Stip1	1.05354	-0.81362	1.8541	0.81362	0.0057532
ENSMUSG00000062181	Ces3b	6.16036	-0.768096	10.5056	0.768096	0.0059935
ENSMUSG00000037470	Uggt1	0.709719	-0.838564	1.27079	0.838564	0.00601545
ENSMUSG00000022391	Rangap1	0.572506	-0.86981	1.04758	0.86981	0.00601545
ENSMUSG00000020432	Tcn2	2.11496	0.865064	1.16067	-0.865064	0.00607209
ENSMUSG00000042747	Krtcap2	1.35477	-0.797064	2.35706	0.797064	0.00624738
ENSMUSG00000028393	Alad	3.61326	-0.77128	6.17538	0.77128	0.00631471
ENSMUSG00000031960	Aars	2.13546	-0.784963	3.68439	0.784963	0.00635404
ENSMUSG00000046794	Ppp1r3b	1.63393	-0.792212	2.83323	0.792212	0.00639879
ENSMUSG00000001525	Tubb5	0.788576	-0.828056	1.40174	0.828056	0.00662029
ENSMUSG00000021091	Serpina3n	5.89855	0.821986	3.33917	-0.821986	0.0066882
ENSMUSG00000018166	Erbb3	1.15921	0.895236	0.622002	-0.895236	0.00688835
ENSMUSG00000058443	Rpl10-ps3	0.591432	-0.847331	1.06544	0.847331	0.00699863
ENSMUSG00000022853	Ehhadh	2.39096	0.852025	1.32436	-0.852025	0.0070485
ENSMUSG00000003948	Mmd	2.98082	0.838997	1.66661	-0.838997	0.00723176
ENSMUSG00000021620	Acot12	1.40209	0.877957	0.761878	-0.877957	0.00723176
ENSMUSG00000001542	Ell2	1.90362	0.856719	1.05056	-0.856719	0.0077575
ENSMUSG00000031431	Tsc22d3	4.57217	0.819573	2.59217	-0.819573	0.00785823
ENSMUSG00000022464	Slc38a4	13.4137	0.796444	7.73187	-0.796444	0.00791974
ENSMUSG00000031886	Ces2e	3.18112	0.833409	1.78565	-0.833409	0.00800298
ENSMUSG00000032310	Cyp1a2	4.51539	-0.752756	7.61878	0.752756	0.00875524
ENSMUSG00000058569	Tmed9	1.80742	-0.765846	3.07727	0.765846	0.00916979
ENSMUSG00000035104	Eva1a	3.3136	0.819686	1.87791	-0.819686	0.00921269
ENSMUSG00000027952	Pmvk	0.780691	-0.795934	1.3571	0.795934	0.00960336
ENSMUSG00000024190	Dusp1	1.21125	-0.776389	2.07731	0.776389	0.00968662
ENSMUSG00000078964	Ces1b	2.0708	0.83096	1.16365	-0.83096	0.00978451
ENSMUSG00000067144	Slc22a7	0.71445	-0.805208	1.24996	0.805208	0.00987623
ENSMUSG00000028179	Cth	8.63807	0.782546	5.02661	-0.782546	0.0101675
ENSMUSG00000060407	Cyp2a12	8.13968	0.789367	4.71412	-0.789367	0.0101914
ENSMUSG00000029467	Atp2a2	3.17954	-0.741022	5.32124	0.741022	0.0102501
ENSMUSG00000029616	Erp29	1.05669	-0.776577	1.81244	0.776577	0.0102637
ENSMUSG00000003477	Inmt	4.58005	0.799079	2.63384	-0.799079	0.0104221
ENSMUSG00000003721	Insig2	7.91573	0.779479	4.61591	-0.779479	0.0108441
ENSMUSG00000031844	Hsd17b2	2.53291	-0.743706	4.24687	0.743706	0.0110024
ENSMUSG00000020029	Nudt4	3.79147	0.800072	2.17849	-0.800072	0.0110024
ENSMUSG00000023951	Vegfa	0.936829	-0.784797	1.61601	0.784797	0.0110024
ENSMUSG00000024610	Cd74	2.55341	0.834809	1.4315	-0.834809	0.0112084
ENSMUSG00000022707	Gbe1	1.02988	0.869211	0.56248	-0.869211	0.0115621
ENSMUSG00000010064	Slc38a3	15.3142	0.767174	9.00861	-0.767174	0.0116981
ENSMUSG00000030357	Fkbp4	1.93359	-0.743273	3.24096	0.743273	0.0117315
ENSMUSG00000042675	Ypel3	1.20652	0.846941	0.669619	-0.846941	0.0120141
ENSMUSG00000020873	Slc35b1	1.22229	-0.761251	2.07433	0.761251	0.0122492
ENSMUSG00000058672	Tubb2a	1.54088	-0.745261	2.58622	0.745261	0.0126285
ENSMUSG00000028434	Epb41l4b	0.682907	-0.785524	1.17853	0.785524	0.012691
ENSMUSG00000023019	Gpd1	2.63069	-0.728948	4.36592	0.728948	0.013126
ENSMUSG00000030814	Bcl7c	1.28538	-0.745481	2.15766	0.745481	0.0131991
ENSMUSG00000059796	Eif4a1	3.90661	-0.717938	6.4343	0.717938	0.0134803
ENSMUSG00000038828	Tmem214	0.712873	-0.777213	1.22317	0.777213	0.0142531
ENSMUSG00000016194	Hsd11b1	16.0743	0.748366	9.58002	-0.748366	0.0149463
ENSMUSG00000000326	Comt	9.49446	-0.699812	15.4429	0.699812	0.015219
ENSMUSG00000020190	Mknk2	1.2838	0.819938	0.726165	-0.819938	0.0153157
ENSMUSG00000030541	Idh2	1.37528	0.811364	0.782711	-0.811364	0.0157057
ENSMUSG00000020048	Hsp90b1	19.5851	-0.695497	31.7608	0.695497	0.0158266
ENSMUSG00000087579	Hectd2os	2.72532	0.778247	1.58923	-0.778247	0.0167031
ENSMUSG00000020614	Fam20a	1.04408	0.829428	0.586289	-0.829428	0.0167886
ENSMUSG00000050440	Hamp	18.5063	-0.693613	29.9722	0.693613	0.0178068
ENSMUSG00000028445	Enho	1.24437	-0.725083	2.05945	0.725083	0.0178734
ENSMUSG00000032383	Ppib	4.86078	-0.695193	7.88068	0.695193	0.0182473
ENSMUSG00000022757	Tfg	1.1939	-0.729569	1.98207	0.729569	0.0188282
ENSMUSG00000047446	Arl4a	1.70648	0.791698	0.985084	-0.791698	0.018866
ENSMUSG00000036594	H2-Aa	1.20652	0.815371	0.6845	-0.815371	0.0200543
ENSMUSG00000019082	Slc25a22	1.43048	0.793527	0.824376	-0.793527	0.0204175
ENSMUSG00000031349	Nsdhl	0.744416	-0.74606	1.24996	0.74606	0.0209918
ENSMUSG00000024309	Pfdn6	0.641901	-0.757355	1.08627	0.757355	0.0216456
ENSMUSG00000062762	Ei24	2.56287	0.753031	1.52078	-0.753031	0.0226803
ENSMUSG00000033610	Pank1	3.37353	0.742047	2.01779	-0.742047	0.0230046
ENSMUSG00000004071	Cdip1	1.45413	0.776235	0.848184	-0.776235	0.0239071
ENSMUSG00000020964	Sel1l	2.07869	-0.687123	3.35107	0.687123	0.0251598
ENSMUSG00000022546	Gpt	5.51846	0.716952	3.36	-0.716952	0.025351
ENSMUSG00000032898	Fbxo21	1.08666	0.788452	0.627954	-0.788452	0.0253593
ENSMUSG00000031700	Gpt2	5.87332	0.715325	3.58023	-0.715325	0.0253593
ENSMUSG00000033022	Cdo1	32.9704	0.699457	20.3296	-0.699457	0.0264748
ENSMUSG00000072664	Ugt3a1	1.92886	0.747118	1.14877	-0.747118	0.0267096
ENSMUSG00000014226	Cacybp	0.745993	-0.725777	1.23508	0.725777	0.0267975
ENSMUSG00000035031	C8a	6.85588	-0.66202	10.8627	0.66202	0.0267975
ENSMUSG00000032527	Pccb	3.55332	0.724346	2.15171	-0.724346	0.0273244
ENSMUSG00000040713	Creg1	7.3243	0.704186	4.49984	-0.704186	0.0278745
ENSMUSG00000057069	Ero1lb	1.29484	-0.684356	2.08326	0.684356	0.0285967
ENSMUSG00000015363	Trabd	1.16078	-0.690056	1.87493	0.690056	0.0286357
ENSMUSG00000000171	Sdhd	2.10077	0.73846	1.25888	-0.73846	0.0287439
ENSMUSG00000056666	Retsat	3.14169	0.726974	1.89874	-0.726974	0.0290527
ENSMUSG00000026353	Ubxn4	1.2491	-0.690171	2.01779	0.690171	0.0295471
ENSMUSG00000060613	Cyp2c70	6.84642	-0.654099	10.7883	0.654099	0.0297006
ENSMUSG00000020458	Rtn4	1.52038	0.752377	0.901754	-0.752377	0.0305986
ENSMUSG00000075010	AW112010	4.6321	0.701152	2.85109	-0.701152	0.0322546
ENSMUSG00000058446	Znrf2	0.64821	-0.711395	1.06246	0.711395	0.0333079
ENSMUSG00000028076	Cd1d1	3.56279	0.710358	2.17849	-0.710358	0.0335643
ENSMUSG00000024436	Mrps18b	0.660827	-0.707629	1.08032	0.707629	0.0342422
ENSMUSG00000041126	H2afv	1.15132	0.754157	0.681524	-0.754157	0.0343149
ENSMUSG00000076441	Ass1	25.2912	0.679997	15.806	-0.679997	0.0343535
ENSMUSG00000054408	Spcs3	0.935252	-0.691283	1.51185	0.691283	0.0344233
ENSMUSG00000005268	Prlr	1.42259	0.744631	0.848184	-0.744631	0.0349854
ENSMUSG00000057228	Aadat	1.22229	-0.676111	1.95529	0.676111	0.0350808
ENSMUSG00000027984	Hadh	4.10375	0.702259	2.52372	-0.702259	0.0351526
ENSMUSG00000078974	Sec61g	3.63849	-0.649294	5.71408	0.649294	0.0352128
ENSMUSG00000090150	Acad11	3.61483	0.703976	2.22016	-0.703976	0.0354589
ENSMUSG00000057236	Rbbp4	1.34847	-0.672459	2.15171	0.672459	0.0363939
ENSMUSG00000020777	Acox1	21.8215	0.674118	13.693	-0.674118	0.0363939
ENSMUSG00000053094	Tmem248	0.768073	-0.697588	1.24698	0.697588	0.0366825
ENSMUSG00000073676	Hspe1	5.76922	-0.635745	8.97587	0.635745	0.0390385
ENSMUSG00000032114	Slc37a4	3.26313	0.696193	2.01481	-0.696193	0.0397884
ENSMUSG00000028967	Errfi1	13.237	-0.626711	20.4665	0.626711	0.0404636
ENSMUSG00000079111	Kdelr2	1.68282	-0.6478	2.63979	0.6478	0.0410791
ENSMUSG00000041891	Lman1	1.88627	-0.648875	2.96121	0.648875	0.0411594
ENSMUSG00000026473	Glul	3.08964	-0.698541	5.02066	0.698541	0.0427426
ENSMUSG00000063856	Gpx1	60.4649	0.657809	38.3766	-0.657809	0.042743
ENSMUSG00000024843	Chka	1.78061	-0.650024	2.79752	0.650024	0.0448788
ENSMUSG00000038312	Edem2	0.671867	-0.691688	1.08627	0.691688	0.0453321
ENSMUSG00000022404	Slc25a17	0.656095	-0.68591	1.05651	0.68591	0.0456293
ENSMUSG00000033487	Fndc3a	0.857971	-0.669458	1.36602	0.669458	0.045631
ENSMUSG00000001416	Cct3	1.22545	-0.652528	1.9285	0.652528	0.0456825
ENSMUSG00000030007	Cct7	1.50145	-0.641629	2.34516	0.641629	0.0459512
ENSMUSG00000051391	Ywhag	0.840622	-0.670368	1.33924	0.670368	0.0460381
ENSMUSG00000024900	Cpt1a	3.56436	0.679843	2.22611	-0.679843	0.0464633
ENSMUSG00000030382	Slc27a5	15.4056	0.652977	9.80918	-0.652977	0.0465977
ENSMUSG00000060143	Gm10076	1.5945	0.702591	0.979132	-0.702591	0.0473727
ENSMUSG00000027828	Ssr3	3.0376	-0.626735	4.69626	0.626735	0.0475175
ENSMUSG00000071172	Srsf3	0.955755	-0.657212	1.50888	0.657212	0.0481223
ENSMUSG00000020919	Stat5b	1.0977	0.730035	0.660691	-0.730035	0.048705
ENSMUSG00000009291	Pttg1ip	3.33095	0.673616	2.08921	-0.673616	0.050077
ENSMUSG00000060459	Kng2	4.33875	0.660436	2.74693	-0.660436	0.0501081
ENSMUSG00000017718	Afmid	1.09454	0.719434	0.663667	-0.719434	0.0510145
ENSMUSG00000023861	Mpc1	6.08308	0.651936	3.87486	-0.651936	0.0510489
ENSMUSG00000026238	Ptma	4.44126	-0.614638	6.80928	0.614638	0.0510943
ENSMUSG00000069744	Psmb3	1.81846	-0.630396	2.81835	0.630396	0.0512913
ENSMUSG00000062619	2310039H08Rik	1.52038	0.696524	0.937467	-0.696524	0.0513677
ENSMUSG00000024827	Gldc	3.39088	0.668872	2.13385	-0.668872	0.0524881
ENSMUSG00000058454	Dhcr7	1.17025	-0.636605	1.82136	0.636605	0.0525477
ENSMUSG00000020182	Ddc	1.00465	-0.646516	1.57435	0.646516	0.0531933
ENSMUSG00000096546	Smlr1	1.23806	0.698681	0.761878	-0.698681	0.0559626
ENSMUSG00000028132	Tmem56	3.18269	0.660204	2.01481	-0.660204	0.0576764
ENSMUSG00000030131	Mug2	13.9893	0.63142	9.04135	-0.63142	0.0601839
ENSMUSG00000018821	Avpi1	0.663981	-0.664656	1.05353	0.664656	0.0614561
ENSMUSG00000022235	Cmbl	3.28679	0.65232	2.09219	-0.65232	0.0617319
ENSMUSG00000019851	Perp	1.5598	0.675261	0.976156	-0.675261	0.0626539
ENSMUSG00000028757	Ddost	1.90362	-0.61084	2.91061	0.61084	0.063105
ENSMUSG00000026031	Cflar	0.728645	-0.647926	1.14282	0.647926	0.0632398
ENSMUSG00000074491	Clec4g	1.08193	0.696305	0.666643	-0.696305	0.0632398
ENSMUSG00000063888	Rpl7l1	0.878474	-0.641708	1.37198	0.641708	0.0650999
ENSMUSG00000024413	Npc1	1.29957	0.681413	0.809495	-0.681413	0.0655825
ENSMUSG00000027983	Cyp2u1	0.760188	-0.645659	1.19043	0.645659	0.0655903
ENSMUSG00000006373	Pgrmc1	22.2883	0.617967	14.5412	-0.617967	0.0665389
ENSMUSG00000058207	Serpina3k	171.836	-0.578261	256.917	0.578261	0.0670418
ENSMUSG00000001666	Ddt	8.46931	0.623585	5.50278	-0.623585	0.0672326
ENSMUSG00000024424	Ttc39c	3.97442	-0.592295	5.99979	0.592295	0.0673091
ENSMUSG00000046949	Nqo2	1.57084	0.667991	0.98806	-0.667991	0.0676113
ENSMUSG00000030935	Acsm3	1.3737	0.674195	0.860089	-0.674195	0.0678248
ENSMUSG00000022094	Slc39a14	2.53133	0.653027	1.61006	-0.653027	0.0681278
ENSMUSG00000051748	Wfdc21	35.4796	0.612258	23.2403	-0.612258	0.0695363
ENSMUSG00000021190	Lgmn	1.44625	0.675605	0.90473	-0.675605	0.0698047
ENSMUSG00000026621	2024-03-01	8.86991	0.61652	5.79146	-0.61652	0.0713858
ENSMUSG00000041660	Bbox1	2.11654	0.647441	1.35114	-0.647441	0.0715029
ENSMUSG00000035242	Oaz1	8.32263	0.614856	5.44028	-0.614856	0.0721394
ENSMUSG00000066071	Cyp4a12a	1.05196	-0.617839	1.61601	0.617839	0.0729197
ENSMUSG00000022425	Enpp2	1.33743	0.665793	0.842232	-0.665793	0.0729197
ENSMUSG00000059811	Atl2	1.32954	0.667468	0.83628	-0.667468	0.0743153
ENSMUSG00000020708	Psmc5	0.939983	-0.617306	1.4434	0.617306	0.0746505
ENSMUSG00000017868	Sgk2	1.00307	0.686824	0.622002	-0.686824	0.0759338
ENSMUSG00000020307	Cdc34	1.11505	-0.606346	1.69934	0.606346	0.0774209
ENSMUSG00000025232	Hexa	1.09928	0.675022	0.687476	-0.675022	0.0777833
ENSMUSG00000029864	Gstk1	2.93981	0.628952	1.90172	-0.628952	0.0799275
ENSMUSG00000055681	Cope	1.35004	-0.595095	2.04159	0.595095	0.0801498
ENSMUSG00000078672	Mup20	49.3759	0.601257	32.5911	-0.601257	0.0809636
ENSMUSG00000016756	Cmah	1.08981	-0.606156	1.66066	0.606156	0.0819331
ENSMUSG00000030062	Rpn1	2.36573	-0.58154	3.54452	0.58154	0.0831308
ENSMUSG00000062908	Acadm	4.90494	0.605603	3.22608	-0.605603	0.0835412
ENSMUSG00000025860	Xiap	0.760188	-0.627557	1.17555	0.627557	0.0838935
ENSMUSG00000047731	Wbp1l	2.87673	0.620393	1.87196	-0.620393	0.0862152
ENSMUSG00000052520	Cyp2j5	7.99143	0.597081	5.2885	-0.597081	0.086916
ENSMUSG00000010609	Psen2	7.50567	0.59617	4.97006	-0.59617	0.0888957
ENSMUSG00000030284	Creld1	0.799616	-0.60839	1.2202	0.60839	0.0900502
ENSMUSG00000028521	Slc35d1	1.25068	-0.587147	1.88089	0.587147	0.0917643
ENSMUSG00000068739	Sars	0.837468	-0.603632	1.27376	0.603632	0.0949328
ENSMUSG00000021928	Ebpl	3.15746	0.604718	2.07731	-0.604718	0.0991915
ENSMUSG00000022353	Mtss1	1.2633	-0.572683	1.88089	0.572683	0.100596
ENSMUSG00000034456	Uroc1	2.7679	0.608968	1.81541	-0.608968	0.100791
ENSMUSG00000092274	Neat1	4.8876	0.591215	3.24691	-0.591215	0.10215
ENSMUSG00000036833	Pnpla7	2.22694	-0.56067	3.28857	0.56067	0.102615
ENSMUSG00000013997	Nit1	1.32165	0.628522	0.854137	-0.628522	0.102655
ENSMUSG00000001663	Gstt1	4.73777	0.586501	3.15763	-0.586501	0.103379
ENSMUSG00000020321	Mdh1	10.9107	0.576653	7.32415	-0.576653	0.103844
ENSMUSG00000007850	Hnrnph1	0.783845	-0.597934	1.18746	0.597934	0.104778
ENSMUSG00000021877	Arf4	1.55192	-0.562557	2.29456	0.562557	0.105528
ENSMUSG00000030036	Mogs	0.656095	-0.611056	1.00294	0.611056	0.106023
ENSMUSG00000032271	Nnmt	3.11645	0.598305	2.05945	-0.598305	0.107488
ENSMUSG00000028553	Angptl3	5.54369	0.57562	3.72308	-0.57562	0.113917
ENSMUSG00000002014	Ssr4	1.74749	-0.550581	2.56241	0.550581	0.11412
ENSMUSG00000038374	Rbm8a	0.935252	-0.576278	1.39578	0.576278	0.116078
ENSMUSG00000032526	Ss18l2	1.2838	-0.560837	1.89577	0.560837	0.116445
ENSMUSG00000027775	Mfsd1	1.61816	0.606325	1.06246	-0.606325	0.11698
ENSMUSG00000025151	Maged1	0.944714	-0.574005	1.40769	0.574005	0.117273
ENSMUSG00000006476	Nsmf	0.99676	-0.570914	1.48209	0.570914	0.119502
ENSMUSG00000024378	Stard4	0.717604	-0.581036	1.07437	0.581036	0.122584
ENSMUSG00000063524	Eno1	1.00938	0.622198	0.654739	-0.622198	0.122838
ENSMUSG00000024140	Epas1	1.88312	0.594469	1.24698	-0.594469	0.122838
ENSMUSG00000062070	Pgk1	3.71735	0.576741	2.49396	-0.576741	0.122838
ENSMUSG00000032679	Cd59a	1.47621	0.604678	0.970204	-0.604678	0.124068
ENSMUSG00000022149	C9	6.35435	-0.528571	9.17825	0.528571	0.124976
ENSMUSG00000063232	Serpina11	1.80111	-0.543373	2.62788	0.543373	0.125828
ENSMUSG00000050777	Tmem37	1.32639	-0.547343	1.94041	0.547343	0.12681
ENSMUSG00000031422	Morf4l2	1.92413	-0.542876	2.80645	0.542876	0.126907
ENSMUSG00000030629	Zfand6	2.29791	0.584468	1.53268	-0.584468	0.129087
ENSMUSG00000042682	Selenok	2.80733	-0.536621	4.07724	0.536621	0.129107
ENSMUSG00000001891	Ugp2	7.09403	0.555973	4.83019	-0.555973	0.129294
ENSMUSG00000033793	Atp6v1h	0.968372	-0.562527	1.4315	0.562527	0.129573
ENSMUSG00000067212	H2-T23	1.90047	0.587224	1.26484	-0.587224	0.130015
ENSMUSG00000023057	Fabp2	3.17481	0.573928	2.13385	-0.573928	0.130049
ENSMUSG00000023832	Acat2	0.671867	-0.585379	1.00889	0.585379	0.130103
ENSMUSG00000029311	Hsd17b11	3.20793	0.574896	2.15469	-0.574896	0.130639
ENSMUSG00000021840	Mapk1ip1l	0.835891	-0.568871	1.24103	0.568871	0.130639
ENSMUSG00000045302	Preb	1.38632	-0.539988	2.01779	0.539988	0.133145
ENSMUSG00000028672	Hmgcl	4.41918	0.554257	3.0118	-0.554257	0.137804
ENSMUSG00000024587	Nars	1.36581	-0.53357	1.9791	0.53357	0.139697
ENSMUSG00000033863	Klf9	2.24271	0.571955	1.50888	-0.571955	0.140432
ENSMUSG00000035325	Sec31a	1.24753	-0.537389	1.81244	0.537389	0.140453
ENSMUSG00000031545	Gpat4	2.09919	0.576555	1.40769	-0.576555	0.14078
ENSMUSG00000004270	Lpcat3	1.44783	0.585545	0.964252	-0.585545	0.142258
ENSMUSG00000019738	Polr2i	0.775959	-0.561093	1.14579	0.561093	0.142518
ENSMUSG00000053898	Ech1	2.88304	-0.52122	4.14271	0.52122	0.144119
ENSMUSG00000024925	Rnaseh2c	0.86428	-0.548127	1.26484	0.548127	0.144928
ENSMUSG00000035000	Dpp4	1.31535	0.59188	0.871993	-0.59188	0.145113
ENSMUSG00000021792	Prxl2a	1.00307	0.600169	0.660691	-0.600169	0.145776
ENSMUSG00000025486	Sirt3	1.58346	0.579119	1.05949	-0.579119	0.145937
ENSMUSG00000090247	Bloc1s1	0.840622	-0.550352	1.2321	0.550352	0.145937
ENSMUSG00000033161	Atp1a1	3.49024	0.556308	2.37492	-0.556308	0.146022
ENSMUSG00000028822	Tmem50a	2.50136	0.565721	1.69042	-0.565721	0.146058
ENSMUSG00000035686	Thrsp	1.80584	-0.526476	2.60408	0.526476	0.146213
ENSMUSG00000036391	Sec24a	1.28538	-0.538571	1.86898	0.538571	0.147799
ENSMUSG00000022136	Dnajc3	2.99974	-0.515875	4.29449	0.515875	0.149068
ENSMUSG00000018761	Mpdu1	1.27119	0.587527	0.845208	-0.587527	0.150172
ENSMUSG00000029407	Uso1	1.03303	-0.54237	1.5059	0.54237	0.150277
ENSMUSG00000031980	Agt	18.3218	0.530988	12.696	-0.530988	0.150605
ENSMUSG00000040234	Tm7sf3	1.08666	0.59156	0.720213	-0.59156	0.152827
ENSMUSG00000038217	Tlcd2	3.43819	0.550985	2.34813	-0.550985	0.152948
ENSMUSG00000026542	Apcs	1.6497	-0.52047	2.36896	0.52047	0.154346
ENSMUSG00000022037	Clu	29.548	0.526646	20.538	-0.526646	0.154402
ENSMUSG00000021484	Lman2	2.73951	-0.511715	3.91058	0.511715	0.155457
ENSMUSG00000043866	Taf10	1.28223	-0.523645	1.84517	0.523645	0.156585
ENSMUSG00000070704	Ugt2b36	11.9595	0.528097	8.30328	-0.528097	0.156755
ENSMUSG00000031586	Rbpms	1.063	0.589846	0.705332	-0.589846	0.156755
ENSMUSG00000029260	Ugt2b34	3.72208	-0.506559	5.29446	0.506559	0.15898
ENSMUSG00000028932	Psmc2	1.00622	-0.531046	1.45531	0.531046	0.159795
ENSMUSG00000021967	Mrpl57	0.862702	-0.537147	1.25293	0.537147	0.161605
ENSMUSG00000020372	Rack1	5.56735	-0.499996	7.88365	0.499996	0.162045
ENSMUSG00000027822	Slc33a1	1.43994	-0.516822	2.06243	0.516822	0.163771
ENSMUSG00000040891	Foxa3	1.48725	0.563421	1.00592	-0.563421	0.164702
ENSMUSG00000038274	Fau	12.8128	0.521883	8.93421	-0.521883	0.164702
ENSMUSG00000024747	Aldh1a7	3.56752	0.538197	2.45825	-0.538197	0.168087
ENSMUSG00000034006	Pqlc1	1.5945	-0.510403	2.27373	0.510403	0.169142
ENSMUSG00000027761	Aadac	8.04506	0.521653	5.60992	-0.521653	0.169188
ENSMUSG00000037936	Scarb1	2.48875	0.545808	1.7053	-0.545808	0.171159
ENSMUSG00000008575	Nfib	1.00149	0.578624	0.669619	-0.578624	0.171722
ENSMUSG00000034371	Tkfc	2.99344	-0.499802	4.23795	0.499802	0.174743
ENSMUSG00000037942	Crp	11.8302	0.514482	8.29137	-0.514482	0.17663
ENSMUSG00000026489	Coq8a	7.14766	0.517066	4.99982	-0.517066	0.17679
ENSMUSG00000028186	Uox	27.8289	0.511296	19.5499	-0.511296	0.17679
ENSMUSG00000025724	Sec11a	1.41628	-0.509171	2.01779	0.509171	0.178264
ENSMUSG00000024391	Apom	5.06424	-0.490031	7.12177	0.490031	0.178264
ENSMUSG00000038224	Serpinf2	19.7254	0.50975	13.8715	-0.50975	0.179047
ENSMUSG00000005681	Apoa2	338.175	0.506733	238.343	-0.506733	0.179477
ENSMUSG00000028223	Decr1	3.05337	0.533853	2.11004	-0.533853	0.179477
ENSMUSG00000042202	Slc35e2	1.01569	0.573585	0.681524	-0.573585	0.179477
ENSMUSG00000026874	Hc	9.85247	-0.482632	13.7852	0.482632	0.180603
ENSMUSG00000036372	Tmem258	1.339	-0.502433	1.89874	0.502433	0.180728
ENSMUSG00000025260	Hsd17b10	2.35627	0.539092	1.62197	-0.539092	0.180728
ENSMUSG00000059005	Hnrnpa3	2.44301	-0.495937	3.44928	0.495937	0.182197
ENSMUSG00000027502	Rtf2	1.06773	0.572198	0.717237	-0.572198	0.182836
ENSMUSG00000064225	Paqr9	4.25516	-0.488133	5.97598	0.488133	0.182836
ENSMUSG00000026203	Dnajb2	0.90844	-0.51644	1.30055	0.51644	0.184402
ENSMUSG00000024661	Fth1	33.5886	0.503805	23.7194	-0.503805	0.185035
ENSMUSG00000059325	Hopx	1.00622	-0.513271	1.43745	0.513271	0.187332
ENSMUSG00000021917	Spcs1	1.71752	0.543037	1.17853	-0.543037	0.187693
ENSMUSG00000026170	Cyp27a1	5.91748	0.5106	4.15759	-0.5106	0.187761
ENSMUSG00000003623	Crot	13.2986	0.503869	9.38955	-0.503869	0.188907
ENSMUSG00000010110	Stx5a	0.891091	-0.517615	1.27674	0.517615	0.188908
ENSMUSG00000006731	B4galnt1	1.4983	0.548769	1.02377	-0.548769	0.189332
ENSMUSG00000066153	Mup21	3.25682	-0.488295	4.57424	0.488295	0.189505
ENSMUSG00000038641	Akr1d1	2.65593	0.526003	1.84517	-0.526003	0.190217
ENSMUSG00000032263	Bckdhb	1.46991	0.546512	1.00592	-0.546512	0.190217
ENSMUSG00000038900	Rpl12	4.07536	-0.482013	5.6992	0.482013	0.190923
ENSMUSG00000033499	Larp4b	0.821697	-0.515531	1.17555	0.515531	0.191217
ENSMUSG00000024863	Mbl2	6.95367	0.505107	4.90459	-0.505107	0.192004
ENSMUSG00000066026	Dhrs3	4.3009	0.509444	3.0237	-0.509444	0.19346
ENSMUSG00000031996	Aplp2	3.0928	0.522192	2.15469	-0.522192	0.19346
ENSMUSG00000058056	Palld	0.709719	-0.523361	1.0208	0.523361	0.193697
ENSMUSG00000005312	Ubqln1	1.8705	-0.488879	2.62788	0.488879	0.193697
ENSMUSG00000000149	Gna12	1.8153	0.531331	1.25591	-0.531331	0.195455
ENSMUSG00000020571	Pdia6	6.24868	-0.474443	8.69315	0.474443	0.196835
ENSMUSG00000034957	Cebpa	2.5061	-0.48384	3.50881	0.48384	0.197001
ENSMUSG00000085995	Gm2788	1.47621	0.544197	1.01187	-0.544197	0.197839
ENSMUSG00000054072	Iigp1	6.14932	0.506393	4.33318	-0.506393	0.197894
ENSMUSG00000030236	Slco1b2	24.7991	0.49458	17.6244	-0.49458	0.198878
ENSMUSG00000016554	Eif3d	0.999915	-0.507349	1.42257	0.507349	0.198904
ENSMUSG00000022844	Pdia5	0.749148	-0.511115	1.06841	0.511115	0.198904
ENSMUSG00000022821	Hgd	12.8759	0.495725	9.14254	-0.495725	0.198904
ENSMUSG00000024981	Acsl5	3.465	0.513703	2.42849	-0.513703	0.200697
ENSMUSG00000001440	Kpnb1	0.760188	-0.513901	1.08627	0.513901	0.200825
ENSMUSG00000012422	Tmem167	1.08193	-0.498342	1.52971	0.498342	0.201286
ENSMUSG00000024845	Tmem134	1.11032	0.547399	0.758902	-0.547399	0.201286
ENSMUSG00000049339	Retreg2	2.85149	0.516728	1.99398	-0.516728	0.202685
ENSMUSG00000030834	Abcc6	2.31526	0.516426	1.61899	-0.516426	0.205988
ENSMUSG00000028517	Plpp3	2.38623	0.518212	1.66661	-0.518212	0.206753
ENSMUSG00000020376	Rnf130	1.14501	0.547337	0.782711	-0.547337	0.206753
ENSMUSG00000004040	Stat3	1.25068	0.539006	0.860089	-0.539006	0.207048
ENSMUSG00000035202	Lars2	1.26803	-0.497249	1.7916	0.497249	0.208908
ENSMUSG00000040963	Asgr2	3.34672	0.508452	2.35408	-0.508452	0.208951
ENSMUSG00000035811	Ugt2b35	1.53142	-0.479116	2.13683	0.479116	0.210556
ENSMUSG00000030168	Adipor2	4.02489	-0.468777	5.57718	0.468777	0.210694
ENSMUSG00000041355	Ssr2	1.36897	-0.481785	1.91362	0.481785	0.211806
ENSMUSG00000067274	Rplp0	5.35759	-0.464381	7.40153	0.464381	0.211889
ENSMUSG00000044252	Osbpl1a	1.36266	0.529593	0.943419	-0.529593	0.214529
ENSMUSG00000064345	mt-Nd2	34.005	-0.458924	46.8049	0.458924	0.214529
ENSMUSG00000027763	Mbnl1	1.01569	-0.490818	1.42852	0.490818	0.214663
ENSMUSG00000037601	Nme1	2.10708	-0.476203	2.93442	0.476203	0.216038
ENSMUSG00000021242	Npc2	1.26961	0.531103	0.877945	-0.531103	0.218047
ENSMUSG00000052656	Rnf103	1.52826	0.523945	1.06246	-0.523945	0.218722
ENSMUSG00000064373	Selenop	77.6685	0.478757	55.8105	-0.478757	0.219397
ENSMUSG00000025130	P4hb	16.0523	-0.454276	22.023	0.454276	0.221215
ENSMUSG00000034308	Sdr42e1	1.42101	0.523525	0.98806	-0.523525	0.221917
ENSMUSG00000061613	U2af1	1.2286	-0.481676	1.7172	0.481676	0.221917
ENSMUSG00000004207	Psap	8.76424	0.482559	6.27954	-0.482559	0.222762
ENSMUSG00000036323	Srp72	0.9526	-0.490272	1.33924	0.490272	0.22325
ENSMUSG00000025613	Cct8	1.79165	-0.470423	2.48503	0.470423	0.224608
ENSMUSG00000020534	Shmt1	3.10699	0.49925	2.19933	-0.49925	0.224705
ENSMUSG00000025465	Echs1	5.9916	0.483848	4.28854	-0.483848	0.225752
ENSMUSG00000023150	Ivns1abp	1.7601	0.510894	1.23508	-0.510894	0.227931
ENSMUSG00000002996	Hbp1	1.36424	0.522215	0.949371	-0.522215	0.228794
ENSMUSG00000027690	Slc2a2	2.95085	0.496853	2.09219	-0.496853	0.230068
ENSMUSG00000018293	Pfn1	1.97933	-0.468082	2.74097	0.468082	0.230068
ENSMUSG00000061838	Suclg2	4.34032	0.484803	3.10406	-0.484803	0.230552
ENSMUSG00000004558	Ndrg2	25.3606	0.473088	18.294	-0.473088	0.230679
ENSMUSG00000027875	Hmgcs2	41.9318	0.471525	30.2817	-0.471525	0.231765
ENSMUSG00000026272	Agxt	11.4848	0.474849	8.27352	-0.474849	0.232933
ENSMUSG00000020570	Sypl	1.22072	0.524101	0.848184	-0.524101	0.233103
ENSMUSG00000046070	Igfals	1.71752	-0.462404	2.36896	0.462404	0.233273
ENSMUSG00000068246	Apol9b	2.46982	0.497585	1.74994	-0.497585	0.235396
ENSMUSG00000032116	Stt3a	1.46202	-0.46549	2.02076	0.46549	0.235539
ENSMUSG00000059447	Hadhb	3.16377	0.490691	2.2529	-0.490691	0.238725
ENSMUSG00000112129	Pbld1	2.34207	0.496434	1.66066	-0.496434	0.239298
ENSMUSG00000022971	Ifnar2	1.00938	0.527457	0.69938	-0.527457	0.239995
ENSMUSG00000089847	Timm10b	0.928943	-0.480998	1.29757	0.480998	0.241328
ENSMUSG00000005299	Letm1	1.2081	-0.465424	1.66958	0.465424	0.243139
ENSMUSG00000019505	Ubb	9.86982	-0.443832	13.443	0.443832	0.24354
ENSMUSG00000037797	Adh4	1.32639	0.508976	0.931515	-0.508976	0.246825
ENSMUSG00000041548	Hspb8	3.67319	-0.44992	5.02363	0.44992	0.24771
ENSMUSG00000056050	Mia3	2.11969	0.496317	1.50292	-0.496317	0.249724
ENSMUSG00000001424	Snd1	1.05985	-0.467985	1.46721	0.467985	0.250805
ENSMUSG00000035227	Spcs2	1.83107	-0.451075	2.50586	0.451075	0.251597
ENSMUSG00000027222	Pex16	1.45098	0.502525	1.02377	-0.502525	0.253538
ENSMUSG00000079316	Rab9	1.1529	0.514157	0.806519	-0.514157	0.254351
ENSMUSG00000025156	Gps1	0.717604	-0.486332	1.00592	0.486332	0.255056
ENSMUSG00000049382	Krt8	3.49655	-0.456355	4.8034	0.456355	0.255056
ENSMUSG00000030244	Gys2	1.79638	0.495904	1.27376	-0.495904	0.256732
ENSMUSG00000034024	Cct2	1.12766	-0.463687	1.55649	0.463687	0.256732
ENSMUSG00000071072	Ptges3	1.68124	-0.452788	2.30349	0.452788	0.256732
ENSMUSG00000020592	Sdc1	2.86884	0.481014	2.05648	-0.481014	0.256977
ENSMUSG00000056201	Cfl1	2.31211	-0.450709	3.16358	0.450709	0.256977
ENSMUSG00000014301	Pam16	0.782268	-0.476614	1.08925	0.476614	0.257595
ENSMUSG00000037583	Nr0b2	0.845354	-0.474659	1.17555	0.474659	0.257957
ENSMUSG00000031232	Magt1	1.16078	-0.457338	1.59518	0.457338	0.259674
ENSMUSG00000025792	Slc25a10	2.2916	0.483207	1.63982	-0.483207	0.26203
ENSMUSG00000038776	Ephx1	2.92089	0.478043	2.09814	-0.478043	0.263081
ENSMUSG00000066900	Suds3	1.61658	0.488822	1.15175	-0.488822	0.265019
ENSMUSG00000019579	Mydgf	2.05188	-0.44868	2.80347	0.44868	0.265115
ENSMUSG00000062997	Rpl35	3.31517	0.473101	2.3898	-0.473101	0.266381
ENSMUSG00000000275	Trim25	1.42259	0.495111	1.00889	-0.495111	0.269437
ENSMUSG00000032359	Ctsh	3.63061	0.468949	2.62491	-0.468949	0.270507
ENSMUSG00000017707	Serinc3	3.7205	0.460768	2.70526	-0.460768	0.274364
ENSMUSG00000104960	Snhg8	1.70332	0.481076	1.2202	-0.481076	0.27716
ENSMUSG00000029076	Sdf4	1.90205	0.480779	1.36305	-0.480779	0.277651
ENSMUSG00000038286	Bphl	3.20477	0.467984	2.31837	-0.467984	0.277691
ENSMUSG00000020857	Nme2	7.67285	-0.42628	10.324	0.42628	0.277821
ENSMUSG00000059434	Gckr	2.70324	0.470163	1.95231	-0.470163	0.278116
ENSMUSG00000033751	Gadd45gip1	1.11032	-0.452601	1.52078	0.452601	0.278322
ENSMUSG00000032485	Scap	1.47937	0.485168	1.05651	-0.485168	0.281379
ENSMUSG00000102869	2900097C17Rik	1.01726	-0.452134	1.39281	0.452134	0.282296
ENSMUSG00000054676	1600014C10Rik	1.83896	0.476847	1.32138	-0.476847	0.284356
ENSMUSG00000071644	Eef1g	1.7948	-0.43472	2.42849	0.43472	0.285343
ENSMUSG00000062397	Zfp706	1.88312	-0.432752	2.54455	0.432752	0.285478
ENSMUSG00000001155	Ftcd	5.26927	0.450341	3.85998	-0.450341	0.286014
ENSMUSG00000020358	Hnrnpab	1.8847	-0.43323	2.54753	0.43323	0.286014
ENSMUSG00000060002	Chpt1	2.84518	0.464911	2.06243	-0.464911	0.288487
ENSMUSG00000038803	Ost4	0.850085	-0.45565	1.16663	0.45565	0.289493
ENSMUSG00000003420	Fcgrt	2.46667	0.466646	1.78565	-0.466646	0.289493
ENSMUSG00000070319	Eif3g	0.894246	-0.450834	1.22317	0.450834	0.289916
ENSMUSG00000025504	Eps8l2	1.41786	0.481849	1.01485	-0.481849	0.290385
ENSMUSG00000034088	Hdlbp	4.252	-0.423079	5.70813	0.423079	0.292407
ENSMUSG00000064341	mt-Nd1	16.4607	-0.417637	22.0171	0.417637	0.294229
ENSMUSG00000032350	Gclc	3.63849	0.455831	2.65467	-0.455831	0.294934
ENSMUSG00000002660	Clpp	1.29484	-0.435657	1.75291	0.435657	0.294934
ENSMUSG00000021576	Pdcd6	1.69071	0.47036	1.2202	-0.47036	0.295627
ENSMUSG00000028479	Gne	1.49356	0.474817	1.07437	-0.474817	0.295989
ENSMUSG00000027215	Cd82	1.08193	0.487718	0.770806	-0.487718	0.297057
ENSMUSG00000070407	Hs3st3b1	0.745993	-0.459965	1.02675	0.459965	0.297057
ENSMUSG00000020884	Asgr1	11.8933	0.437709	8.79136	-0.437709	0.297966
ENSMUSG00000052562	Slc22a30	4.14318	-0.421609	5.55635	0.421609	0.297966
ENSMUSG00000047721	Bola2	1.23964	-0.435967	1.67851	0.435967	0.298974
ENSMUSG00000022858	Tra2b	0.807502	-0.450424	1.10413	0.450424	0.299979
ENSMUSG00000020720	Psmd12	0.932097	-0.449461	1.27376	0.449461	0.300801
ENSMUSG00000069922	Ces3a	35.7588	-0.409489	47.5608	0.409489	0.301845
ENSMUSG00000041828	Abca8a	1.2491	0.478692	0.895802	-0.478692	0.30557
ENSMUSG00000067225	Cyp2c54	3.98073	0.444008	2.92847	-0.444008	0.306831
ENSMUSG00000005534	Insr	1.13713	0.478487	0.815448	-0.478487	0.307095
ENSMUSG00000020250	Txnrd1	1.38001	-0.431615	1.86303	0.431615	0.30722
ENSMUSG00000050017	Pitpnb	0.753879	-0.44899	1.02973	0.44899	0.308592
ENSMUSG00000038539	Atf5	3.54702	-0.415901	4.73793	0.415901	0.310772
ENSMUSG00000062480	Acat3	5.16202	0.436329	3.81832	-0.436329	0.310772
ENSMUSG00000031438	Rnf128	1.67967	0.460917	1.2202	-0.460917	0.312137
ENSMUSG00000057880	Abat	3.63849	0.441364	2.68145	-0.441364	0.31275
ENSMUSG00000021213	Akr1c13	1.24753	0.472102	0.898778	-0.472102	0.313438
ENSMUSG00000074129	Rpl13a	11.8145	-0.405437	15.6691	0.405437	0.313824
ENSMUSG00000028138	Adh5	5.17464	0.434243	3.8332	-0.434243	0.314554
ENSMUSG00000021136	Smoc1	1.17656	0.471013	0.848184	-0.471013	0.315794
ENSMUSG00000030934	Oat	8.55605	0.446516	6.28549	-0.446516	0.318785
ENSMUSG00000001105	Ift20	1.27119	-0.425073	1.70827	0.425073	0.318861
ENSMUSG00000032051	Fdx1	2.7269	0.448013	1.99993	-0.448013	0.319743
ENSMUSG00000035530	Eif1	12.051	0.425799	8.98183	-0.425799	0.319804
ENSMUSG00000026368	F13b	2.21905	0.449954	1.62494	-0.449954	0.321688
ENSMUSG00000038845	Phb	1.23491	-0.426075	1.66066	0.426075	0.321688
ENSMUSG00000031594	Fgl1	3.67161	-0.410702	4.88673	0.410702	0.322205
ENSMUSG00000026866	Kynu	2.48402	0.448228	1.82136	-0.448228	0.322956
ENSMUSG00000017760	Ctsa	2.35627	0.446974	1.72911	-0.446974	0.324491
ENSMUSG00000029247	Paics	3.5202	0.44085	2.59515	-0.44085	0.324491
ENSMUSG00000020733	Slc9a3r1	2.25375	-0.415274	3.00882	0.415274	0.324491
ENSMUSG00000025980	Hspd1	5.59889	-0.404316	7.41938	0.404316	0.327026
ENSMUSG00000032399	Rpl4	7.92835	0.424587	5.91348	-0.424587	0.328086
ENSMUSG00000060550	H2-Q7	1.76799	0.452905	1.29162	-0.452905	0.328901
ENSMUSG00000026003	Acadl	3.18585	0.43924	2.35111	-0.43924	0.329253
ENSMUSG00000032207	Lipc	3.30256	0.439174	2.43741	-0.439174	0.329253
ENSMUSG00000041084	Ostc	0.823274	-0.438002	1.11603	0.438002	0.329359
ENSMUSG00000022193	Psmb5	1.67651	-0.411467	2.23206	0.411467	0.332916
ENSMUSG00000030538	Cib1	1.21283	-0.418123	1.62197	0.418123	0.334147
ENSMUSG00000018042	Cyb5r3	4.62106	-0.401123	6.1099	0.401123	0.334254
ENSMUSG00000049091	Sephs2	19.1939	0.416885	14.3953	-0.416885	0.334552
ENSMUSG00000029445	Hpd	26.6886	0.415584	20.035	-0.415584	0.334564
ENSMUSG00000093674	Rpl41	18.53	0.416777	13.8983	-0.416777	0.334591
ENSMUSG00000014867	Surf4	3.48235	-0.403885	4.61293	0.403885	0.335241
ENSMUSG00000046352	Gjb2	5.38282	-0.399024	7.10689	0.399024	0.33711
ENSMUSG00000090137	Uba52	3.07702	-0.403303	4.07426	0.403303	0.337841
ENSMUSG00000021273	Fdft1	2.27741	-0.40733	3.0237	0.40733	0.339948
ENSMUSG00000030088	Aldh1l1	15.6517	0.413674	11.7645	-0.413674	0.340865
ENSMUSG00000001366	Fbxo9	1.17182	0.460172	0.851161	-0.460172	0.342885
ENSMUSG00000047215	Rpl9	7.33061	0.416095	5.49981	-0.416095	0.343084
ENSMUSG00000093989	Rnasek	1.74118	-0.404162	2.30647	0.404162	0.343146
ENSMUSG00000019312	Grb7	0.857971	-0.427594	1.15472	0.427594	0.344987
ENSMUSG00000003809	Gcdh	9.60328	0.412	7.22594	-0.412	0.34977
ENSMUSG00000056999	Ide	0.979412	-0.421212	1.31245	0.421212	0.35101
ENSMUSG00000064215	Ifi27	2.07396	-0.405446	2.7499	0.405446	0.352768
ENSMUSG00000027900	Dram2	1.21441	0.447688	0.88985	-0.447688	0.35509
ENSMUSG00000028936	Rpl22	6.54203	0.411852	4.92245	-0.411852	0.355207
ENSMUSG00000047963	Stbd1	0.764919	-0.42806	1.02973	0.42806	0.357667
ENSMUSG00000038366	Lasp1	1.063	-0.413182	1.41662	0.413182	0.357667
ENSMUSG00000095041	AC149090.1	1.58977	0.442578	1.1696	-0.442578	0.357667
ENSMUSG00000025991	Cps1	34.7746	0.403601	26.3235	-0.403601	0.358236
ENSMUSG00000073411	H2-D1	10.4912	0.405789	7.92829	-0.405789	0.358892
ENSMUSG00000070473	Cldn3	1.60081	-0.397071	2.11004	0.397071	0.359005
ENSMUSG00000028494	Plin2	7.31799	0.407382	5.52362	-0.407382	0.359288
ENSMUSG00000026295	Spp2	3.86718	0.414037	2.90466	-0.414037	0.360011
ENSMUSG00000020258	Glyctk	2.00141	-0.39463	2.63384	0.39463	0.360391
ENSMUSG00000020917	Acly	1.69386	-0.398548	2.23504	0.398548	0.361341
ENSMUSG00000032518	Rpsa	10.4471	-0.381822	13.6305	0.381822	0.362932
ENSMUSG00000022051	Bnip3l	1.13397	0.44849	0.830328	-0.44849	0.362932
ENSMUSG00000035637	Grhpr	5.35128	0.407423	4.03855	-0.407423	0.363058
ENSMUSG00000020022	Ndufa12	1.37055	-0.399507	1.80946	0.399507	0.363058
ENSMUSG00000026669	Mcm10	1.22545	-0.403211	1.62197	0.403211	0.364329
ENSMUSG00000024991	Eif3a	1.20968	-0.403259	1.60113	0.403259	0.364329
ENSMUSG00000029802	Abcg2	1.23333	-0.404499	1.63387	0.404499	0.366643
ENSMUSG00000027261	Hao1	3.55806	-0.387679	4.66055	0.387679	0.367056
ENSMUSG00000070644	Etnk2	4.1006	0.408403	3.09215	-0.408403	0.367911
ENSMUSG00000026701	Prdx6	10.119	0.401007	7.67235	-0.401007	0.368723
ENSMUSG00000039886	Tmem120a	1.22702	0.443472	0.901754	-0.443472	0.37071
ENSMUSG00000020390	Ube2b	2.25848	0.423538	1.68446	-0.423538	0.370778
ENSMUSG00000032080	Apoa4	1.52353	0.433436	1.12794	-0.433436	0.371484
ENSMUSG00000030103	Bhlhe40	1.20494	-0.400853	1.59221	0.400853	0.375903
ENSMUSG00000021748	Pdhb	1.8295	-0.387564	2.39575	0.387564	0.37739
ENSMUSG00000049858	Suox	1.18286	0.438917	0.871993	-0.438917	0.377528
ENSMUSG00000030738	Eif3c	1.17498	-0.396188	1.54756	0.396188	0.379544
ENSMUSG00000062054	Iah1	2.8026	0.414354	2.10409	-0.414354	0.380394
ENSMUSG00000033174	Mgll	1.20968	-0.395207	1.59221	0.395207	0.380935
ENSMUSG00000009281	Rarres2	12.8727	0.394741	9.80323	-0.394741	0.381894
ENSMUSG00000032757	Bet1	1.25541	-0.397178	1.6547	0.397178	0.382261
ENSMUSG00000030603	Psmc4	1.02199	-0.398554	1.34817	0.398554	0.385055
ENSMUSG00000046229	Scand1	1.15132	0.434741	0.851161	-0.434741	0.385412
ENSMUSG00000032079	Apoa5	40.9744	0.389831	31.3144	-0.389831	0.386987
ENSMUSG00000020775	Mrpl38	0.894246	-0.404578	1.18448	0.404578	0.387709
ENSMUSG00000025155	Dus1l	0.840622	-0.400279	1.11008	0.400279	0.3886
ENSMUSG00000024740	Ddb1	1.85789	-0.381388	2.42253	0.381388	0.389319
ENSMUSG00000079197	Psme2	1.05827	0.433843	0.782711	-0.433843	0.390668
ENSMUSG00000027809	Etfdh	2.20171	0.415095	1.65173	-0.415095	0.390677
ENSMUSG00000052738	Suclg1	3.66846	0.399811	2.78264	-0.399811	0.390677
ENSMUSG00000033965	Slc16a2	1.96513	0.415969	1.47316	-0.415969	0.390677
ENSMUSG00000039323	Igfbp2	10.9675	0.3934	8.35982	-0.3934	0.390753
ENSMUSG00000026553	Copa	1.41628	-0.389615	1.85708	0.389615	0.390753
ENSMUSG00000027879	Sec22b	0.962063	-0.397144	1.26781	0.397144	0.390753
ENSMUSG00000006717	Acot13	1.18917	0.431934	0.880921	-0.431934	0.391118
ENSMUSG00000028573	Fggy	1.49199	0.422394	1.11306	-0.422394	0.391243
ENSMUSG00000036093	Arl5a	1.05196	-0.394562	1.38388	0.394562	0.392044
ENSMUSG00000029369	Afm	4.10848	0.395994	3.12489	-0.395994	0.394887
ENSMUSG00000057103	Nat8f1	7.85895	0.390298	6.00277	-0.390298	0.395527
ENSMUSG00000028998	Tomm7	2.73005	0.405351	2.06243	-0.405351	0.398778
ENSMUSG00000036585	Fgf1	1.21441	0.423841	0.90473	-0.423841	0.399167
ENSMUSG00000061232	H2-K1	34.5396	0.383581	26.511	-0.383581	0.399439
ENSMUSG00000002222	Rmnd5a	1.16078	0.426565	0.863065	-0.426565	0.401466
ENSMUSG00000022462	Slc38a2	4.01228	0.392343	3.05942	-0.392343	0.401982
ENSMUSG00000026417	Pigr	16.3693	0.383045	12.568	-0.383045	0.403377
ENSMUSG00000024292	Cyp4f14	4.19996	0.391157	3.20524	-0.391157	0.403694
ENSMUSG00000021236	Entpd5	1.85631	0.40846	1.39876	-0.40846	0.405332
ENSMUSG00000039956	Mrap	0.799616	-0.397071	1.05353	0.397071	0.406381
ENSMUSG00000048076	Arf1	2.10392	-0.376946	2.73502	0.376946	0.407161
ENSMUSG00000042073	Abhd14b	4.05328	0.388894	3.09811	-0.388894	0.409346
ENSMUSG00000036503	Rnf13	2.55814	0.401639	1.93743	-0.401639	0.409951
ENSMUSG00000026234	Ncl	1.16078	-0.382913	1.51483	0.382913	0.410337
ENSMUSG00000032081	Apoc3	91.877	0.377122	70.8398	-0.377122	0.411079
ENSMUSG00000020986	Sec23a	0.768073	-0.396971	1.01187	0.396971	0.411079
ENSMUSG00000025911	Adhfe1	1.64655	0.407848	1.24103	-0.407848	0.412895
ENSMUSG00000025479	Cyp2e1	107.835	0.378379	83.0715	-0.378379	0.412895
ENSMUSG00000017493	Igfbp4	18.9085	0.377781	14.5709	-0.377781	0.413383
ENSMUSG00000028419	Chmp5	1.09928	0.419261	0.8214	-0.419261	0.414179
ENSMUSG00000028980	H6pd	4.01385	0.385916	3.0743	-0.385916	0.414179
ENSMUSG00000089678	Agxt2	3.51074	0.388224	2.68443	-0.388224	0.414179
ENSMUSG00000021737	Psmd6	0.905286	-0.390518	1.18746	0.390518	0.41477
ENSMUSG00000034158	Lrrc58	0.843777	-0.391023	1.1071	0.391023	0.414992
ENSMUSG00000030104	Edem1	2.58495	-0.369026	3.34214	0.369026	0.41628
ENSMUSG00000024781	Lipa	2.20644	0.40014	1.67256	-0.40014	0.416906
ENSMUSG00000026198	Abcb6	1.05669	0.420806	0.788663	-0.420806	0.417763
ENSMUSG00000060904	Arl1	1.4289	-0.369892	1.84815	0.369892	0.419643
ENSMUSG00000020620	Abca8b	1.06142	0.421829	0.791639	-0.421829	0.419643
ENSMUSG00000045282	Tmem86b	1.06773	0.419599	0.797591	-0.419599	0.419975
ENSMUSG00000039100	2024-03-06	2.01876	0.400546	1.52971	-0.400546	0.420767
ENSMUSG00000039630	Hnrnpu	2.28214	-0.369884	2.95228	0.369884	0.420857
ENSMUSG00000021252	Erg28	1.66547	0.403759	1.25888	-0.403759	0.423008
ENSMUSG00000057037	Cfhr1	2.73794	0.392975	2.08624	-0.392975	0.423561
ENSMUSG00000019179	Mdh2	2.17489	-0.367798	2.80942	0.367798	0.424934
ENSMUSG00000027048	Abcb11	7.58453	0.37596	5.85098	-0.37596	0.425003
ENSMUSG00000001175	Calm1	2.44616	-0.366735	3.15763	0.366735	0.425003
ENSMUSG00000024304	Cdh2	1.53772	0.405632	1.16067	-0.405632	0.425327
ENSMUSG00000029632	Ndufa4	16.6831	0.372686	12.9013	-0.372686	0.425438
ENSMUSG00000035478	Mbd3	0.774382	-0.385194	1.01187	0.385194	0.427516
ENSMUSG00000015243	Abca1	1.50145	-0.366476	1.93743	0.366476	0.428797
ENSMUSG00000001211	Agpat3	2.59757	0.390877	1.98207	-0.390877	0.429646
ENSMUSG00000019210	Atp6v1e1	2.31684	0.393201	1.76482	-0.393201	0.431083
ENSMUSG00000026924	Sec16a	0.790153	-0.38548	1.0327	0.38548	0.431578
ENSMUSG00000027404	Snrpb	1.00149	0.415809	0.749974	-0.415809	0.432682
ENSMUSG00000074264	Amy1	3.41454	0.385378	2.61598	-0.385378	0.433061
ENSMUSG00000024892	Pcx	5.29135	0.375331	4.08319	-0.375331	0.433922
ENSMUSG00000028343	Erp44	1.32639	-0.368831	1.71423	0.368831	0.434061
ENSMUSG00000057465	Saa2	1.37843	0.77691	0.803543	-0.77691	0.436455
ENSMUSG00000033860	Fgg	54.3786	0.366398	42.2396	-0.366398	0.436548
ENSMUSG00000038014	Fam120a	0.8422	-0.382067	1.09818	0.382067	0.438743
ENSMUSG00000006418	Rnf114	0.873743	-0.378937	1.13686	0.378937	0.44161
ENSMUSG00000000563	Atp5f1	8.57025	0.368571	6.6456	-0.368571	0.44226
ENSMUSG00000031537	Ikbkb	1.03934	-0.374306	1.34817	0.374306	0.442399
ENSMUSG00000022336	Eif3e	0.968372	-0.370737	1.25293	0.370737	0.443404
ENSMUSG00000025355	Mmp19	0.783845	-0.380343	1.0208	0.380343	0.444027
ENSMUSG00000055839	Elob	2.56287	-0.358104	3.28857	0.358104	0.444176
ENSMUSG00000021794	Glud1	15.5034	-0.345751	19.7285	0.345751	0.444625
ENSMUSG00000003746	Man1a	2.50925	0.384923	1.92255	-0.384923	0.447413
ENSMUSG00000000088	Cox5a	6.63035	0.367254	5.14565	-0.367254	0.448826
ENSMUSG00000022445	Cyp2d26	15.5902	0.361677	12.1484	-0.361677	0.453875
ENSMUSG00000030225	Dera	1.07877	0.402592	0.815448	-0.402592	0.454529
ENSMUSG00000020460	Rps27a	11.6252	0.361534	9.05921	-0.361534	0.456706
ENSMUSG00000032204	Aqp9	5.50111	0.365673	4.27366	-0.365673	0.458181
ENSMUSG00000022108	Itm2b	16.4954	0.359697	12.8716	-0.359697	0.458694
ENSMUSG00000029430	Ran	1.8847	-0.350074	2.40468	0.350074	0.458907
ENSMUSG00000024038	Ndufv3	3.9965	-0.346934	5.08911	0.346934	0.459712
ENSMUSG00000019762	Iyd	1.52826	0.389375	1.16663	-0.389375	0.459888
ENSMUSG00000029368	Alb	945.935	0.357345	739.426	-0.357345	0.460108
ENSMUSG00000021290	Atp5mpl	6.98205	0.362309	5.43731	-0.362309	0.46173
ENSMUSG00000051716	Apon	8.50558	0.360879	6.63072	-0.360879	0.463461
ENSMUSG00000073702	Rpl31	4.8387	-0.343152	6.14562	0.343152	0.463861
ENSMUSG00000027366	Sppl2a	1.40997	-0.356264	1.80648	0.356264	0.463861
ENSMUSG00000018286	Psmb6	1.95409	-0.34704	2.48801	0.34704	0.463861
ENSMUSG00000062382	Ftl1-ps1	0.798039	-0.371182	1.0327	0.371182	0.463861
ENSMUSG00000054733	Msra	3.41138	0.374242	2.63384	-0.374242	0.463861
ENSMUSG00000027422	Rrbp1	4.31667	-0.343796	5.48493	0.343796	0.465177
ENSMUSG00000015092	Edf1	3.03286	-0.347373	3.86296	0.347373	0.466016
ENSMUSG00000033684	Qsox1	4.70149	-0.342122	5.96705	0.342122	0.466085
ENSMUSG00000008140	Emc10	1.27907	0.393704	0.97318	-0.393704	0.466085
ENSMUSG00000020003	Pex7	1.4084	0.390205	1.07437	-0.390205	0.466085
ENSMUSG00000006498	Ptbp1	1.07089	-0.359558	1.37495	0.359558	0.466085
ENSMUSG00000021939	Ctsb	10.7814	0.358481	8.41935	-0.358481	0.466085
ENSMUSG00000022877	Hrg	13.4878	0.356565	10.5472	-0.356565	0.466085
ENSMUSG00000049760	Micos13	2.43197	0.375946	1.87493	-0.375946	0.466085
ENSMUSG00000023904	Hcfc1r1	1.11978	0.394719	0.851161	-0.394719	0.466109
ENSMUSG00000058709	Egln2	1.10716	0.398642	0.839256	-0.398642	0.467011
ENSMUSG00000030122	Ptms	7.96778	-0.337374	10.08	0.337374	0.467638
ENSMUSG00000024646	Cyb5a	21.2474	0.353523	16.6512	-0.353523	0.468599
ENSMUSG00000039105	Atp6v1g1	1.90205	-0.343982	2.41658	0.343982	0.468625
ENSMUSG00000040134	Rdh7	20.1986	0.352654	15.8387	-0.352654	0.469708
ENSMUSG00000060591	Ifitm2	1.96198	0.376328	1.51185	-0.376328	0.469968
ENSMUSG00000032038	St3gal4	1.33112	-0.351144	1.69934	0.351144	0.469968
ENSMUSG00000054766	Set	1.06773	-0.357562	1.369	0.357562	0.471115
ENSMUSG00000024120	Lrpprc	1.36581	-0.346485	1.73803	0.346485	0.475807
ENSMUSG00000079484	Phyhd1	1.13397	0.392898	0.863065	-0.392898	0.475959
ENSMUSG00000029390	Tmed2	2.84676	-0.342239	3.61297	0.342239	0.478419
ENSMUSG00000031443	F7	1.93517	0.3736	1.494	-0.3736	0.478571
ENSMUSG00000032096	Arcn1	1.20652	-0.35247	1.54161	0.35247	0.479269
ENSMUSG00000039159	Ube2h	1.21756	0.390226	0.928539	-0.390226	0.479598
ENSMUSG00000020098	Pcbd1	7.12715	0.353046	5.58611	-0.353046	0.479598
ENSMUSG00000025428	Atp5a1	15.0035	0.349015	11.7942	-0.349015	0.479942
ENSMUSG00000020538	Srebf1	1.16236	-0.352387	1.48507	0.352387	0.481368
ENSMUSG00000017453	Pipox	3.3893	0.36325	2.63681	-0.36325	0.482288
ENSMUSG00000029767	Calu	1.44625	-0.343193	1.83624	0.343193	0.483488
ENSMUSG00000029068	Ccnl2	1.1876	-0.352839	1.5178	0.352839	0.485417
ENSMUSG00000028559	Osbpl9	1.35004	0.37786	1.03865	-0.37786	0.486511
ENSMUSG00000046959	Slc26a1	1.94936	0.369865	1.50888	-0.369865	0.487205
ENSMUSG00000018669	Cdk5rap3	1.08035	-0.349996	1.37793	0.349996	0.488318
ENSMUSG00000020180	Snrpd3	1.36108	-0.344068	1.72911	0.344068	0.489095
ENSMUSG00000061740	Cyp2d22	3.33095	0.359507	2.59812	-0.359507	0.493493
ENSMUSG00000056692	Ilrun	2.17016	0.366028	1.68446	-0.366028	0.494328
ENSMUSG00000032026	Rexo2	0.932097	-0.352085	1.19043	0.352085	0.497278
ENSMUSG00000053332	Gas5	4.23465	0.349169	3.32726	-0.349169	0.498006
ENSMUSG00000030513	Pcsk6	1.14659	0.379395	0.880921	-0.379395	0.498006
ENSMUSG00000002580	Mien1	1.18129	-0.346327	1.50292	0.346327	0.500185
ENSMUSG00000073639	Rab18	1.1387	-0.344006	1.44638	0.344006	0.50071
ENSMUSG00000023224	Serping1	6.37012	0.34496	5.02066	-0.34496	0.501129
ENSMUSG00000028673	Fuca1	1.31061	0.376969	1.00889	-0.376969	0.501161
ENSMUSG00000034994	Eef2	9.30362	-0.323851	11.6603	0.323851	0.501629
ENSMUSG00000001435	Col18a1	11.1426	0.341216	8.80624	-0.341216	0.502884
ENSMUSG00000031068	Glrx3	1.41786	0.372224	1.0952	-0.372224	0.502956
ENSMUSG00000032097	Ddx6	1.03934	-0.345419	1.32138	0.345419	0.503079
ENSMUSG00000020088	Sar1a	1.30904	-0.339497	1.65768	0.339497	0.503079
ENSMUSG00000040249	Lrp1	6.02157	0.342847	4.75281	-0.342847	0.503079
ENSMUSG00000064351	mt-Co1	89.4009	0.338496	70.8011	-0.338496	0.503079
ENSMUSG00000005354	Txn2	2.92089	-0.329896	3.67547	0.329896	0.504605
ENSMUSG00000078650	G6pc	4.90968	-0.324245	6.15455	0.324245	0.505574
ENSMUSG00000038722	Bud31	1.19075	-0.33768	1.5059	0.33768	0.505879
ENSMUSG00000068874	Selenbp1	4.51539	0.34212	3.56535	-0.34212	0.508076
ENSMUSG00000036078	Sigmar1	1.50934	-0.32987	1.89874	0.32987	0.509175
ENSMUSG00000018326	Ywhab	1.05038	-0.339892	1.33031	0.339892	0.50939
ENSMUSG00000046516	Cox17	2.07869	0.358392	1.62197	-0.358392	0.510831
ENSMUSG00000030747	Dgat2	8.17911	0.336492	6.48489	-0.336492	0.511787
ENSMUSG00000029840	Mtpn	1.05038	-0.339892	1.33031	0.339892	0.515888
ENSMUSG00000037822	Smim14	1.08035	-0.334366	1.36305	0.334366	0.516076
ENSMUSG00000006315	Tmem147	1.42575	-0.32832	1.7916	0.32832	0.516076
ENSMUSG00000036775	Decr2	1.8295	0.357179	1.42852	-0.357179	0.516076
ENSMUSG00000040462	Os9	1.88627	-0.323684	2.36301	0.323684	0.516938
ENSMUSG00000022865	Cxadr	1.063	-0.335515	1.34221	0.335515	0.517935
ENSMUSG00000003464	Pex19	1.01095	0.37343	0.779734	-0.37343	0.518842
ENSMUSG00000052337	Immt	1.2428	0.365505	0.964252	-0.365505	0.518842
ENSMUSG00000021096	Ppm1a	1.03146	0.369809	0.797591	-0.369809	0.519022
ENSMUSG00000035027	Map2k2	1.88154	-0.32185	2.35408	0.32185	0.519138
ENSMUSG00000046598	Bdh1	3.88295	0.3381	3.0743	-0.3381	0.519138
ENSMUSG00000039221	Rpl22l1	2.18751	-0.325475	2.74395	0.325475	0.519356
ENSMUSG00000056076	Eif3b	1.2428	-0.331858	1.56542	0.331858	0.519356
ENSMUSG00000054619	Mettl7a1	4.33717	0.336735	3.43738	-0.336735	0.519874
ENSMUSG00000029998	Pcyox1	1.69071	-0.322379	2.116	0.322379	0.523407
ENSMUSG00000058997	Vwa8	1.72698	0.354229	1.35114	-0.354229	0.524284
ENSMUSG00000002108	Nr1h3	1.76799	-0.319442	2.20826	0.319442	0.526674
ENSMUSG00000034708	Grn	3.11488	0.342544	2.45825	-0.342544	0.527011
ENSMUSG00000045983	Eif4g1	3.23947	-0.317487	4.04152	0.317487	0.527101
ENSMUSG00000014077	Chp1	2.25217	-0.322033	2.81835	0.322033	0.527318
ENSMUSG00000022533	Atp13a3	1.01411	-0.331356	1.27674	0.331356	0.527318
ENSMUSG00000078919	Dpm1	1.32008	0.362098	1.02675	-0.362098	0.528334
ENSMUSG00000019818	Cd164	3.57225	-0.316007	4.45222	0.316007	0.529123
ENSMUSG00000005625	Psmd4	1.81846	-0.317192	2.26778	0.317192	0.529633
ENSMUSG00000022110	Sucla2	1.99668	0.348727	1.5684	-0.348727	0.530832
ENSMUSG00000030754	Copb1	0.804348	-0.343165	1.0208	0.343165	0.531344
ENSMUSG00000046062	Ppp1r15b	0.798039	-0.33338	1.00592	0.33338	0.532569
ENSMUSG00000026568	Mpc2	6.89216	0.325578	5.50576	-0.325578	0.535719
ENSMUSG00000028088	Fmo5	7.4757	0.325352	5.973	-0.325352	0.535768
ENSMUSG00000074656	Eif2s2	1.14974	-0.324168	1.44043	0.324168	0.536123
ENSMUSG00000029447	Cct6a	1.46675	-0.318229	1.83029	0.318229	0.536275
ENSMUSG00000055737	Ghr	5.00431	-0.309209	6.20811	0.309209	0.536483
ENSMUSG00000018932	Map2k3	0.810656	-0.336104	1.02377	0.336104	0.537507
ENSMUSG00000036083	Slc17a3	1.37212	-0.322477	1.7172	0.322477	0.538011
ENSMUSG00000025825	Iscu	2.39569	0.340626	1.89279	-0.340626	0.538567
ENSMUSG00000053317	Sec61b	3.12119	-0.31263	3.88082	0.31263	0.53932
ENSMUSG00000003528	Slc25a1	3.06914	-0.311224	3.81237	0.311224	0.540665
ENSMUSG00000031924	Cyb5b	3.26628	-0.309842	4.05343	0.309842	0.54128
ENSMUSG00000031969	Acad8	1.29169	0.351772	1.01187	-0.351772	0.542562
ENSMUSG00000060992	Copz1	2.2916	-0.313656	2.85109	0.313656	0.543931
ENSMUSG00000028478	Clta	1.87523	0.342664	1.47911	-0.342664	0.545171
ENSMUSG00000025261	Huwe1	0.828005	-0.334593	1.04461	0.334593	0.545757
ENSMUSG00000036299	BC031181	1.56138	-0.310067	1.93743	0.310067	0.552386
ENSMUSG00000017009	Sdc4	11.5668	0.315476	9.30622	-0.315476	0.555974
ENSMUSG00000024949	Sf1	1.22229	-0.311347	1.5178	0.311347	0.556735
ENSMUSG00000032050	Rdx	2.95401	0.330291	2.35111	-0.330291	0.557245
ENSMUSG00000033429	Mcee	1.38474	0.342077	1.09222	-0.342077	0.557519
ENSMUSG00000021676	Iqgap2	1.74118	-0.306087	2.15469	0.306087	0.557519
ENSMUSG00000032602	Slc25a20	1.38789	0.341441	1.0952	-0.341441	0.558775
ENSMUSG00000025347	Mettl7b	10.8082	-0.29644	13.2912	0.29644	0.559203
ENSMUSG00000054422	Fabp1	98.9395	-0.293826	121.457	0.293826	0.560585
ENSMUSG00000036181	Hist1h1c	1.26645	-0.312877	1.57435	0.312877	0.561391
ENSMUSG00000025791	Pgm1	3.10226	0.327995	2.47313	-0.327995	0.564305
ENSMUSG00000025289	Prdx4	1.82319	-0.303961	2.2529	0.303961	0.564305
ENSMUSG00000000049	Apoh	40.8924	0.308757	33.0584	-0.308757	0.564369
ENSMUSG00000026687	Aldh9a1	2.59442	0.327725	2.06838	-0.327725	0.564575
ENSMUSG00000050043	Tmx2	0.848508	-0.323754	1.06246	0.323754	0.564628
ENSMUSG00000033184	Tmed7	1.68124	-0.301819	2.07433	0.301819	0.567491
ENSMUSG00000025353	Ormdl2	1.04723	-0.311657	1.30055	0.311657	0.568077
ENSMUSG00000046814	Gchfr	3.97916	0.315954	3.19929	-0.315954	0.568103
ENSMUSG00000019188	H13	2.50925	-0.302595	3.09811	0.302595	0.568103
ENSMUSG00000032328	Tmem30a	2.41935	-0.303037	2.98799	0.303037	0.568103
ENSMUSG00000024507	Hsd17b4	5.64148	0.312485	4.54746	-0.312485	0.568103
ENSMUSG00000037366	Pafah2	1.27434	-0.306652	1.57733	0.306652	0.569143
ENSMUSG00000042079	Hnrnpf	2.13862	-0.295778	2.62788	0.295778	0.573078
ENSMUSG00000024571	Gm16286	1.0078	0.347152	0.791639	-0.347152	0.573729
ENSMUSG00000026895	Ndufa8	1.78849	-0.298933	2.2023	0.298933	0.574266
ENSMUSG00000040774	Cept1	1.4084	0.335462	1.11603	-0.335462	0.576207
ENSMUSG00000030530	Furin	2.33892	0.324279	1.86898	-0.324279	0.576471
ENSMUSG00000056629	Fkbp2	1.81373	-0.296155	2.22909	0.296155	0.578417
ENSMUSG00000005575	Ube2m	0.85324	-0.315747	1.06246	0.315747	0.578616
ENSMUSG00000053436	Mapk14	1.12293	0.339676	0.886874	-0.339676	0.579364
ENSMUSG00000016534	Lamp2	11.6883	0.305396	9.4699	-0.305396	0.579454
ENSMUSG00000060802	B2m	49.6109	0.302606	40.2783	-0.302606	0.580757
ENSMUSG00000008682	Rpl10	4.77404	0.309107	3.85701	-0.309107	0.581043
ENSMUSG00000002588	Pon1	15.934	0.30375	12.9251	-0.30375	0.581617
ENSMUSG00000051695	Pcbp1	3.02025	-0.295601	3.71118	0.295601	0.581619
ENSMUSG00000022174	Dad1	1.71121	-0.294838	2.10112	0.294838	0.581772
ENSMUSG00000015806	Qdpr	7.7454	0.305671	6.27359	-0.305671	0.582302
ENSMUSG00000046329	Slc25a23	1.65916	-0.295855	2.03862	0.295855	0.582498
ENSMUSG00000025194	Abcc2	2.57549	0.32132	2.06243	-0.32132	0.582555
ENSMUSG00000036751	Cox6b1	7.59084	0.30492	6.15157	-0.30492	0.584215
ENSMUSG00000030737	Slco2b1	1.70175	0.326685	1.3571	-0.326685	0.584619
ENSMUSG00000061315	Naca	5.28819	0.306736	4.27961	-0.306736	0.584619
ENSMUSG00000015854	Cd5l	2.14966	0.33213	1.70827	-0.33213	0.586239
ENSMUSG00000052146	Rps10	6.55622	0.30427	5.31529	-0.30427	0.587095
ENSMUSG00000037523	Mavs	0.895823	-0.30869	1.11008	0.30869	0.588477
ENSMUSG00000025508	Rplp2	6.01999	0.304162	4.88078	-0.304162	0.589464
ENSMUSG00000049751	Rpl36al	7.74382	-0.285274	9.44907	0.285274	0.591889
ENSMUSG00000063882	Uqcrh	7.01991	0.302276	5.6992	-0.302276	0.591957
ENSMUSG00000030432	Rpl28	8.96454	-0.284664	10.9341	0.284664	0.592103
ENSMUSG00000018428	Akap1	1.21756	0.331516	0.967228	-0.331516	0.592914
ENSMUSG00000078584	AU022252	1.063	0.334916	0.842232	-0.334916	0.593707
ENSMUSG00000017344	Vtn	32.6754	-0.281154	39.7605	0.281154	0.593707
ENSMUSG00000002332	Dhrs1	1.77272	-0.290124	2.16957	0.290124	0.593707
ENSMUSG00000038633	Degs1	1.50303	0.321987	1.20234	-0.321987	0.595883
ENSMUSG00000039653	Baat	5.15571	0.301563	4.18735	-0.301563	0.595883
ENSMUSG00000038745	Nlrp6	1.34058	-0.294807	1.64578	0.294807	0.595883
ENSMUSG00000040888	Gfer	0.943137	-0.306053	1.16663	0.306053	0.595883
ENSMUSG00000000787	Ddx3x	1.38789	-0.293473	1.70232	0.293473	0.595883
ENSMUSG00000014542	Clec4f	1.78691	0.326234	1.42555	-0.326234	0.597675
ENSMUSG00000022098	Bmp1	1.63551	0.317608	1.31245	-0.317608	0.597772
ENSMUSG00000021025	Nfkbia	1.40367	0.322959	1.12198	-0.322959	0.597898
ENSMUSG00000029669	Tspan12	2.43039	0.312372	1.95826	-0.312372	0.598672
ENSMUSG00000020849	Ywhae	1.59608	-0.289411	1.95231	0.289411	0.599378
ENSMUSG00000006932	Ctnnb1	2.13389	-0.284207	2.6011	0.284207	0.599559
ENSMUSG00000024694	Keg1	2.03768	-0.283206	2.48206	0.283206	0.599559
ENSMUSG00000064360	mt-Nd3	14.7038	-0.278574	17.8595	0.278574	0.599617
ENSMUSG00000024474	Ik	0.914749	-0.301541	1.12794	0.301541	0.602491
ENSMUSG00000033308	Dpyd	5.2945	0.296475	4.31532	-0.296475	0.60276
ENSMUSG00000069633	Pex11g	1.30746	0.323456	1.04461	-0.323456	0.604601
ENSMUSG00000015837	Sqstm1	6.65085	0.294582	5.42838	-0.294582	0.604601
ENSMUSG00000024583	Txnl1	2.04714	-0.281701	2.49098	0.281701	0.604888
ENSMUSG00000019987	Arg1	16.1169	0.292262	13.1781	-0.292262	0.606149
ENSMUSG00000036241	Ube2r2	1.37685	0.31825	1.10413	-0.31825	0.606932
ENSMUSG00000027605	Acss2	1.94147	0.313787	1.56245	-0.313787	0.607434
ENSMUSG00000060261	Gtf2i	0.938406	-0.294824	1.15175	0.294824	0.607764
ENSMUSG00000029716	Tfr2	5.99476	0.293714	4.89566	-0.293714	0.609188
ENSMUSG00000050856	Atp5k	8.46616	0.291482	6.92535	-0.291482	0.610154
ENSMUSG00000025934	Gsta3	23.0138	0.288869	18.8624	-0.288869	0.611636
ENSMUSG00000040883	Tmem205	10.0433	-0.274056	12.1603	0.274056	0.611636
ENSMUSG00000022040	Ephx2	13.3159	0.289246	10.9103	-0.289246	0.611636
ENSMUSG00000020496	Rnf187	1.3737	-0.282887	1.67256	0.282887	0.614879
ENSMUSG00000042476	Abcb4	2.47298	0.304945	2.00291	-0.304945	0.61551
ENSMUSG00000031173	Otc	10.343	0.288434	8.47887	-0.288434	0.616463
ENSMUSG00000074884	Serf2	6.848	-0.273583	8.2884	0.273583	0.616573
ENSMUSG00000027746	Ufm1	1.00622	-0.287895	1.22912	0.287895	0.620664
ENSMUSG00000026104	Stat1	1.29642	0.323585	1.03568	-0.323585	0.622249
ENSMUSG00000031950	Gabarapl2	1.44783	0.311455	1.16663	-0.311455	0.622249
ENSMUSG00000060036	Rpl3	3.83879	-0.274476	4.64865	0.274476	0.622815
ENSMUSG00000020149	Rab1a	2.44932	-0.278094	2.97311	0.278094	0.624511
ENSMUSG00000033916	Chmp2a	1.2286	-0.281164	1.494	0.281164	0.62585
ENSMUSG00000026193	Fn1	17.6531	0.28251	14.5322	-0.28251	0.626182
ENSMUSG00000041697	Cox6a1	8.50085	0.283812	6.99083	-0.283812	0.627564
ENSMUSG00000033047	Eif3l	1.17182	-0.284814	1.42852	0.284814	0.628192
ENSMUSG00000041798	Gck	2.06449	-0.271256	2.49396	0.271256	0.628853
ENSMUSG00000056234	Ncoa4	1.31692	-0.278183	1.59816	0.278183	0.629072
ENSMUSG00000028399	Ptprd	1.33427	0.308312	1.07734	-0.308312	0.629385
ENSMUSG00000021340	Gpld1	2.89723	0.296846	2.36004	-0.296846	0.629385
ENSMUSG00000020738	Sumo2	0.911594	-0.287407	1.11306	0.287407	0.631992
ENSMUSG00000040017	Saa4	6.83223	0.2829	5.62183	-0.2829	0.633498
ENSMUSG00000039234	Sec24d	1.01411	-0.287067	1.23805	0.287067	0.634316
ENSMUSG00000037266	Rsrp1	5.12259	-0.26928	6.18133	0.26928	0.634534
ENSMUSG00000025204	Ndufb8	3.29152	0.287277	2.69931	-0.287277	0.635208
ENSMUSG00000040466	Blvrb	1.91466	-0.270966	2.31242	0.270966	0.63677
ENSMUSG00000024132	Eci1	2.34207	0.296709	1.90767	-0.296709	0.637863
ENSMUSG00000079015	Serpina1c	179.144	0.276585	148.096	-0.276585	0.638268
ENSMUSG00000030751	Psma1	2.04399	-0.270085	2.46718	0.270085	0.638647
ENSMUSG00000040824	Snrpd2	0.93052	-0.284495	1.13389	0.284495	0.640403
ENSMUSG00000031708	Tecr	1.77272	-0.270224	2.13981	0.270224	0.641559
ENSMUSG00000060126	Tpt1	20.2601	-0.26035	24.2997	0.26035	0.644357
ENSMUSG00000073481	2024-03-02	9.39037	0.277077	7.75866	-0.277077	0.645747
ENSMUSG00000014959	Gorasp2	1.41471	-0.270927	1.70827	0.270927	0.646704
ENSMUSG00000098178	Gm42418	16.691	-0.261731	20.038	0.261731	0.646982
ENSMUSG00000001247	Lsr	2.19224	-0.264964	2.63681	0.264964	0.649023
ENSMUSG00000004069	Dnaja3	1.27907	-0.271112	1.54459	0.271112	0.652211
ENSMUSG00000041571	Selenow	1.48883	-0.265924	1.7916	0.265924	0.660833
ENSMUSG00000013663	Pten	1.13713	-0.273094	1.37495	0.273094	0.66117
ENSMUSG00000027706	Sec62	1.94778	0.291294	1.59221	-0.291294	0.661936
ENSMUSG00000019838	Slc16a10	1.53772	-0.266431	1.85113	0.266431	0.662217
ENSMUSG00000057411	Fam173a	0.872165	-0.276071	1.05651	0.276071	0.663044
ENSMUSG00000067847	Romo1	2.18909	-0.258884	2.62193	0.258884	0.663284
ENSMUSG00000025127	Gcgr	5.74399	0.272975	4.75876	-0.272975	0.666549
ENSMUSG00000029198	Grpel1	2.07869	-0.257935	2.48801	0.257935	0.667571
ENSMUSG00000024194	Cuta	1.14186	-0.267111	1.37495	0.267111	0.667571
ENSMUSG00000037053	Azgp1	25.2124	0.267533	20.9725	-0.267533	0.667597
ENSMUSG00000016921	Srsf6	1.16709	-0.269494	1.40769	0.269494	0.66921
ENSMUSG00000006050	Sra1	1.22072	-0.267312	1.47019	0.267312	0.669563
ENSMUSG00000042305	Tmem183a	1.54403	0.291239	1.26186	-0.291239	0.669616
ENSMUSG00000034424	Gcsh	1.63708	0.289916	1.33924	-0.289916	0.669616
ENSMUSG00000038462	Uqcrfs1	5.52792	0.270943	4.58615	-0.270943	0.669616
ENSMUSG00000010376	Nedd8	1.94305	-0.258992	2.3273	0.258992	0.67222
ENSMUSG00000071076	Jund	2.43355	-0.262671	2.92252	0.262671	0.672689
ENSMUSG00000071866	Ppia	7.55772	0.268239	6.28252	-0.268239	0.672689
ENSMUSG00000078812	Eif5a	4.24569	-0.255484	5.07423	0.255484	0.672689
ENSMUSG00000024953	Prdx5	3.54544	-0.25677	4.24092	0.25677	0.672689
ENSMUSG00000029545	Acads	4.21888	0.270884	3.49988	-0.270884	0.673135
ENSMUSG00000004268	Emg1	0.935252	-0.269617	1.12794	0.269617	0.673135
ENSMUSG00000063316	Rpl27	4.69991	-0.254378	5.6129	0.254378	0.673135
ENSMUSG00000065990	Aurkaip1	1.1734	-0.264767	1.41066	0.264767	0.673753
ENSMUSG00000030157	Clec2d	1.9951	0.286073	1.63685	-0.286073	0.673753
ENSMUSG00000067235	H2-Q10	58.5691	0.263762	48.8495	-0.263762	0.673753
ENSMUSG00000031782	Coq9	1.44467	0.290073	1.18151	-0.290073	0.674037
ENSMUSG00000022400	Rbx1	1.24595	-0.260961	1.494	0.260961	0.675425
ENSMUSG00000032803	Cdv3	0.988875	-0.266918	1.19043	0.266918	0.675505
ENSMUSG00000026615	Eprs	0.928943	-0.271751	1.12198	0.271751	0.676658
ENSMUSG00000021102	Glrx5	2.33103	0.280936	1.91958	-0.280936	0.676658
ENSMUSG00000038712	Mindy1	1.27749	0.294151	1.04163	-0.294151	0.677512
ENSMUSG00000006333	Rps9	7.30064	0.266243	6.07717	-0.266243	0.677512
ENSMUSG00000001289	Pfdn5	3.00132	0.278565	2.4761	-0.278565	0.677551
ENSMUSG00000039428	Tmem135	1.25384	0.292092	1.02377	-0.292092	0.677717
ENSMUSG00000020153	Ndufs7	1.93043	-0.253567	2.30349	0.253567	0.678029
ENSMUSG00000044308	Ubr3	0.916326	-0.268364	1.10413	0.268364	0.678927
ENSMUSG00000026730	Pter	1.39105	0.287227	1.13984	-0.287227	0.680841
ENSMUSG00000004655	Aqp1	1.58031	0.287841	1.2946	-0.287841	0.681094
ENSMUSG00000027367	Stard7	1.47621	0.2854	1.21127	-0.2854	0.684599
ENSMUSG00000016344	Ppdpf	2.19224	-0.250251	2.61003	0.250251	0.684898
ENSMUSG00000041959	S100a10	3.15115	0.27455	2.60705	-0.27455	0.686036
ENSMUSG00000021577	Sdha	5.41752	0.264478	4.51472	-0.264478	0.687296
ENSMUSG00000079658	Eloc	0.892668	-0.26273	1.07139	0.26273	0.690487
ENSMUSG00000040213	Kyat3	3.87191	-0.250038	4.60996	0.250038	0.690487
ENSMUSG00000013846	St3gal1	0.873743	-0.265342	1.05056	0.265342	0.69185
ENSMUSG00000020483	Dynll2	2.92404	-0.250402	3.48202	0.250402	0.696578
ENSMUSG00000030108	Slc6a13	2.29791	-0.252928	2.74097	0.252928	0.696791
ENSMUSG00000015970	Chdh	1.14028	0.286558	0.934491	-0.286558	0.697652
ENSMUSG00000039367	Sec24c	1.07404	-0.258675	1.28567	0.258675	0.697833
ENSMUSG00000044080	S100a1	2.04714	0.274287	1.69339	-0.274287	0.699564
ENSMUSG00000040813	Tex264	1.28538	0.282612	1.05651	-0.282612	0.700499
ENSMUSG00000024665	Fads2	4.70465	0.260445	3.93141	-0.260445	0.701511
ENSMUSG00000028307	Aldob	53.3093	0.254128	44.7603	-0.254128	0.702614
ENSMUSG00000039063	Echdc3	1.03619	0.287992	0.848184	-0.287992	0.705216
ENSMUSG00000013622	Atraid	1.25226	0.281939	1.02973	-0.281939	0.705583
ENSMUSG00000109628	BC024386	3.21266	0.261875	2.68145	-0.261875	0.706276
ENSMUSG00000075701	Selenos	1.60554	-0.247571	1.90767	0.247571	0.707785
ENSMUSG00000060152	Pop5	0.944714	-0.258909	1.13091	0.258909	0.70829
ENSMUSG00000002985	Apoe	344.469	0.251444	289.776	-0.251444	0.710116
ENSMUSG00000025731	Mettl26	2.85149	-0.245388	3.38381	0.245388	0.711695
ENSMUSG00000010406	Mrpl52	2.69535	-0.245762	3.19929	0.245762	0.712616
ENSMUSG00000021238	Aldh6a1	5.25823	0.256061	4.40758	-0.256061	0.713907
ENSMUSG00000035540	Gc	84.5307	0.250123	71.1731	-0.250123	0.714304
ENSMUSG00000019929	Dcn	2.94139	0.272173	2.43741	-0.272173	0.714304
ENSMUSG00000060373	Hnrnpc	1.35635	-0.249019	1.61304	0.249019	0.714845
ENSMUSG00000024248	Cox7a2l	2.11496	0.269074	1.75589	-0.269074	0.714845
ENSMUSG00000038412	Higd1a	2.97766	-0.244992	3.53261	0.244992	0.715327
ENSMUSG00000024799	Tm7sf2	1.61658	-0.24442	1.9166	0.24442	0.715327
ENSMUSG00000024150	Mcfd2	3.60064	-0.242563	4.26473	0.242563	0.715465
ENSMUSG00000035875	AI182371	7.87315	0.252021	6.61881	-0.252021	0.716126
ENSMUSG00000005683	Cs	1.37055	-0.247241	1.62792	0.247241	0.716452
ENSMUSG00000071177	Serpina1d	73.0853	0.248369	61.6109	-0.248369	0.716452
ENSMUSG00000039197	Adk	11.5321	0.250626	9.70502	-0.250626	0.716452
ENSMUSG00000021922	Itih4	23.5769	0.249226	19.8624	-0.249226	0.716452
ENSMUSG00000021048	Mthfd1	2.84361	0.264468	2.36896	-0.264468	0.716659
ENSMUSG00000034707	Gns	1.45887	0.275452	1.20531	-0.275452	0.717654
ENSMUSG00000003531	Dgcr6	1.04565	0.28105	0.860089	-0.28105	0.718113
ENSMUSG00000026511	Srp9	2.7679	-0.241912	3.27667	0.241912	0.718405
ENSMUSG00000047459	Dynlrb1	1.6497	-0.241784	1.95231	0.241784	0.718405
ENSMUSG00000030037	Mrpl53	0.88636	-0.256869	1.05949	0.256869	0.718405
ENSMUSG00000050708	Ftl1	51.0209	0.247463	43.0372	-0.247463	0.718405
ENSMUSG00000038717	Atp5l	8.25639	0.250345	6.94916	-0.250345	0.718405
ENSMUSG00000021037	Ahsa1	0.873743	-0.253063	1.04163	0.253063	0.718405
ENSMUSG00000023010	Tmbim6	14.5997	0.248733	12.3031	-0.248733	0.718405
ENSMUSG00000068039	Tcp1	1.51722	-0.24348	1.79756	0.24348	0.718405
ENSMUSG00000020152	Actr2	0.995183	-0.250544	1.18448	0.250544	0.720336
ENSMUSG00000021135	Slc10a1	8.23905	0.249165	6.94023	-0.249165	0.721163
ENSMUSG00000036427	Gpi1	1.23333	-0.246656	1.46423	0.246656	0.721222
ENSMUSG00000028745	Capzb	1.03461	-0.247818	1.22912	0.247818	0.723122
ENSMUSG00000040564	Apoc1	194.2	0.244742	164.125	-0.244742	0.724474
ENSMUSG00000041453	Rpl21	8.98977	0.24777	7.58009	-0.24777	0.726172
ENSMUSG00000037712	Fermt2	1.61816	-0.240777	1.91362	0.240777	0.726938
ENSMUSG00000027187	Cat	64.4361	0.243871	54.4892	-0.243871	0.728144
ENSMUSG00000066366	Serpina1a	78.3151	-0.229456	91.9432	0.229456	0.728144
ENSMUSG00000037542	Aldh8a1	4.41918	0.24981	3.72011	-0.24981	0.728807
ENSMUSG00000027597	Ahcy	6.4679	0.247254	5.45517	-0.247254	0.72943
ENSMUSG00000003617	Cp	7.28329	0.24666	6.14562	-0.24666	0.729845
ENSMUSG00000021824	Ap3m1	1.32008	0.269249	1.0952	-0.269249	0.730655
ENSMUSG00000025270	Alas2	1.32008	-0.242193	1.56245	0.242193	0.730875
ENSMUSG00000036896	C1qc	1.02515	0.277615	0.845208	-0.277615	0.731086
ENSMUSG00000022261	Sdc2	3.12276	0.258214	2.613	-0.258214	0.732589
ENSMUSG00000049152	Ugt3a2	5.27558	0.247247	4.44925	-0.247247	0.733059
ENSMUSG00000018171	Vmp1	2.94139	-0.236936	3.47012	0.236936	0.733168
ENSMUSG00000005069	Pex5	1.06931	-0.244905	1.26781	0.244905	0.733828
ENSMUSG00000006736	Tspan31	3.4445	-0.234291	4.0564	0.234291	0.733828
ENSMUSG00000022354	Ndufb9	5.63832	0.246195	4.75876	-0.246195	0.733887
ENSMUSG00000032042	Srpr	1.71752	-0.235479	2.02374	0.235479	0.734406
ENSMUSG00000022200	Golph3	1.08035	-0.243559	1.27972	0.243559	0.734521
ENSMUSG00000001670	Tat	21.8798	0.242158	18.5232	-0.242158	0.734771
ENSMUSG00000025290	Rps24	10.6868	0.24297	9.04135	-0.24297	0.735587
ENSMUSG00000027447	Cst3	3.73154	0.24764	3.14572	-0.24764	0.735998
ENSMUSG00000033938	Ndufb7	2.48875	-0.236191	2.93442	0.236191	0.735998
ENSMUSG00000002981	Clptm1	1.0835	-0.242703	1.28269	0.242703	0.73675
ENSMUSG00000020051	Pah	14.1928	0.241847	12.0174	-0.241847	0.73675
ENSMUSG00000024327	Slc39a7	1.35951	-0.237679	1.60411	0.237679	0.737615
ENSMUSG00000026922	Agpat2	3.55806	-0.232296	4.18438	0.232296	0.737624
ENSMUSG00000019802	Sec63	1.96513	-0.231605	2.30944	0.231605	0.73883
ENSMUSG00000038762	Abcf1	0.960486	-0.242615	1.13686	0.242615	0.739
ENSMUSG00000006522	Itih3	11.4454	0.241063	9.69609	-0.241063	0.74087
ENSMUSG00000014313	Cox6c	17.0143	0.239722	14.4281	-0.239722	0.742697
ENSMUSG00000039615	Stub1	1.02357	-0.24221	1.21127	0.24221	0.743629
ENSMUSG00000022514	Il1rap	3.5896	0.2459	3.02966	-0.2459	0.743634
ENSMUSG00000075706	Gpx4	6.36697	0.241978	5.38969	-0.241978	0.744105
ENSMUSG00000062963	Ufc1	1.66705	-0.231091	1.95826	0.231091	0.744659
ENSMUSG00000028601	Echdc2	2.45247	-0.233781	2.8868	0.233781	0.744941
ENSMUSG00000045975	C2cd2	1.71594	0.258829	1.43447	-0.258829	0.744941
ENSMUSG00000064120	Mocs1	1.05827	-0.239439	1.24996	0.239439	0.744941
ENSMUSG00000027170	Eif3m	1.09297	-0.23684	1.28865	0.23684	0.745012
ENSMUSG00000041261	Car8	1.42417	0.262243	1.18746	-0.262243	0.745086
ENSMUSG00000031482	Slc25a15	5.06581	0.24077	4.29152	-0.24077	0.745171
ENSMUSG00000018567	Gabarap	4.68414	0.24111	3.96712	-0.24111	0.745171
ENSMUSG00000039114	Nrn1	4.76142	-0.227191	5.58016	0.227191	0.745171
ENSMUSG00000022752	Tomm70a	1.23176	-0.233793	1.44935	0.233793	0.746261
ENSMUSG00000007891	Ctsd	5.03112	0.239883	4.26473	-0.239883	0.747059
ENSMUSG00000026189	Pecr	4.18892	0.239915	3.55047	-0.239915	0.747313
ENSMUSG00000078923	Ube2v1	1.53299	-0.228575	1.79756	0.228575	0.747313
ENSMUSG00000028639	Ybx1	1.96198	0.254108	1.64578	-0.254108	0.747313
ENSMUSG00000059518	Znhit1	0.933674	-0.237467	1.10115	0.237467	0.747313
ENSMUSG00000008036	Ap2s1	1.56296	-0.229011	1.83327	0.229011	0.747313
ENSMUSG00000020346	Mgat1	1.58504	0.256203	1.32733	-0.256203	0.747313
ENSMUSG00000036257	Pnpla8	1.43048	0.257832	1.19639	-0.257832	0.747313
ENSMUSG00000024121	Atp6v0c	3.48551	-0.225662	4.08021	0.225662	0.747313
ENSMUSG00000054827	Cyp2c50	10.1947	0.235074	8.67231	-0.235074	0.747313
ENSMUSG00000039349	C130074G19Rik	1.47779	0.25546	1.23805	-0.25546	0.747407
ENSMUSG00000026626	Ppp2r5a	2.31526	0.248987	1.94934	-0.248987	0.747816
ENSMUSG00000042102	Dmgdh	6.28022	0.235791	5.3391	-0.235791	0.747816
ENSMUSG00000023176	Cpn2	4.5422	0.236199	3.85998	-0.236199	0.749339
ENSMUSG00000033475	Tomm6	2.2506	-0.22057	2.62491	0.22057	0.751452
ENSMUSG00000018446	C1qbp	1.06931	-0.231326	1.25591	0.231326	0.751838
ENSMUSG00000011096	Akt1s1	0.867434	-0.234436	1.0208	0.234436	0.751872
ENSMUSG00000001794	Capns1	1.59292	-0.224835	1.86303	0.224835	0.752273
ENSMUSG00000026766	Mmadhc	1.10085	0.258944	0.919611	-0.258944	0.753921
ENSMUSG00000029642	Polr1d	1.29642	0.254969	1.08627	-0.254969	0.754746
ENSMUSG00000031447	Lamp1	7.80691	0.23143	6.6575	-0.23143	0.754746
ENSMUSG00000062949	Atp11c	2.19067	-0.219725	2.55348	0.219725	0.756225
ENSMUSG00000038965	Ube2l3	1.36108	-0.225282	1.59221	0.225282	0.756609
ENSMUSG00000029066	Mrpl20	1.41313	-0.224057	1.65173	0.224057	0.757803
ENSMUSG00000052296	Ppp6r1	1.09928	0.256879	0.919611	-0.256879	0.758325
ENSMUSG00000062624	Cyp2c67	3.2584	-0.222686	3.80641	0.222686	0.758603
ENSMUSG00000033845	Mrpl15	1.01095	0.23244	0.860089	-0.23244	0.761282
ENSMUSG00000041426	Hibch	1.05827	0.254236	0.886874	-0.254236	0.761282
ENSMUSG00000025968	Ndufs1	1.50145	0.247543	1.26484	-0.247543	0.761282
ENSMUSG00000026260	Ndufa10	3.38142	-0.207068	3.9076	0.207068	0.761282
ENSMUSG00000026457	Adipor1	1.38001	0.238655	1.1696	-0.238655	0.761282
ENSMUSG00000060703	Cd302	5.22984	0.213627	4.51472	-0.213627	0.761282
ENSMUSG00000027249	F2	29.518	0.206519	25.6152	-0.206519	0.761282
ENSMUSG00000027227	Sord	18.0852	0.206838	15.6899	-0.206838	0.761282
ENSMUSG00000037820	Tgm2	0.910017	-0.21083	1.05353	0.21083	0.761282
ENSMUSG00000016256	Ctsz	4.53747	0.228043	3.87784	-0.228043	0.761282
ENSMUSG00000068823	Csde1	1.86262	-0.210892	2.15766	0.210892	0.761282
ENSMUSG00000000001	Gnai3	1.04565	-0.225541	1.22317	0.225541	0.761282
ENSMUSG00000034926	Dhcr24	4.8939	0.210099	4.23497	-0.210099	0.761282
ENSMUSG00000001604	Tcea3	1.02357	0.235459	0.869017	-0.235459	0.761282
ENSMUSG00000028737	Aldh4a1	4.69991	0.211759	4.06236	-0.211759	0.761282
ENSMUSG00000029614	Rpl6	5.54685	-0.215689	6.44918	0.215689	0.761282
ENSMUSG00000029664	Tfpi2	1.03777	0.245483	0.874969	-0.245483	0.761282
ENSMUSG00000023089	Ndufa5	2.92877	0.224355	2.50884	-0.224355	0.761282
ENSMUSG00000019689	Fmc1	1.28065	0.241279	1.0833	-0.241279	0.761282
ENSMUSG00000004980	Hnrnpa2b1	4.84817	-0.198074	5.56826	0.198074	0.761282
ENSMUSG00000079426	Arpc4	0.99676	-0.215349	1.1577	0.215349	0.761282
ENSMUSG00000030109	Slc6a12	1.29169	0.241838	1.09222	-0.241838	0.761282
ENSMUSG00000038521	C1s1	6.15405	0.21135	5.32124	-0.21135	0.761282
ENSMUSG00000030120	Mlf2	1.74749	-0.212664	2.02671	0.212664	0.761282
ENSMUSG00000042770	Hebp1	4.58005	0.218466	3.94034	-0.218466	0.761282
ENSMUSG00000008540	Mgst1	97.7961	0.219024	84.1369	-0.219024	0.761282
ENSMUSG00000041698	Slco1a1	6.39535	-0.204944	7.38069	0.204944	0.761282
ENSMUSG00000001249	Hpn	6.52468	0.229503	5.57123	-0.229503	0.761282
ENSMUSG00000038459	Abhd17c	1.50934	0.234914	1.28269	-0.234914	0.761282
ENSMUSG00000030647	Ndufc2	2.09446	0.22364	1.79458	-0.22364	0.761282
ENSMUSG00000030876	Mettl9	0.965217	-0.212758	1.11901	0.212758	0.761282
ENSMUSG00000037706	Cd81	4.64156	0.226858	3.9701	-0.226858	0.761282
ENSMUSG00000000154	Slc22a18	1.38632	0.248894	1.16663	-0.248894	0.761282
ENSMUSG00000031770	Herpud1	23.9333	0.205999	20.7761	-0.205999	0.761282
ENSMUSG00000035237	Lcat	3.46027	0.228823	2.95525	-0.228823	0.761282
ENSMUSG00000031722	Hp	61.8307	0.220145	53.1529	-0.220145	0.761282
ENSMUSG00000032330	Cox7a2	6.76756	0.229284	5.77956	-0.229284	0.761282
ENSMUSG00000061983	Rps12	10.0733	-0.204777	11.6246	0.204777	0.761282
ENSMUSG00000020219	Timm13	3.18585	-0.208187	3.68439	0.208187	0.761282
ENSMUSG00000069520	Tmem19	1.94778	-0.201038	2.24099	0.201038	0.761282
ENSMUSG00000047631	Apof	18.5694	0.213557	16.0352	-0.213557	0.761282
ENSMUSG00000020386	Sar1b	3.26628	0.227747	2.79157	-0.227747	0.761282
ENSMUSG00000070394	Tmem256	4.29774	0.222365	3.68737	-0.222365	0.761282
ENSMUSG00000020803	Txndc17	1.31061	0.235613	1.11306	-0.235613	0.761282
ENSMUSG00000001123	Lgals9	7.10034	0.212062	6.13669	-0.212062	0.761282
ENSMUSG00000047126	Cltc	2.3058	-0.200266	2.65169	0.200266	0.761282
ENSMUSG00000006057	Atp5g1	3.31833	-0.213212	3.85105	0.213212	0.761282
ENSMUSG00000038615	Nfe2l1	1.06458	0.248395	0.895802	-0.248395	0.761282
ENSMUSG00000017404	Rpl19	8.21223	-0.196468	9.42229	0.196468	0.761282
ENSMUSG00000046756	Mrps7	1.4494	-0.215795	1.68446	0.215795	0.761282
ENSMUSG00000039450	Dcxr	1.90678	0.241903	1.61304	-0.241903	0.761282
ENSMUSG00000021024	Psma6	2.36257	0.224194	2.02374	-0.224194	0.761282
ENSMUSG00000021559	Dapk1	1.1182	0.240182	0.946395	-0.240182	0.761282
ENSMUSG00000017778	Cox7c	14.2149	0.217195	12.2436	-0.217195	0.761282
ENSMUSG00000021660	Btf3	3.40192	0.217419	2.92847	-0.217419	0.761282
ENSMUSG00000021756	Il6st	1.15132	-0.204484	1.32733	0.204484	0.761282
ENSMUSG00000063787	Chchd1	1.04565	0.241791	0.883897	-0.241791	0.761282
ENSMUSG00000055538	Zcchc24	1.20652	-0.215523	1.40174	0.215523	0.761282
ENSMUSG00000022210	Dhrs4	2.43986	0.230898	2.08028	-0.230898	0.761282
ENSMUSG00000034450	Gulo	7.0341	-0.196602	8.07114	0.196602	0.761282
ENSMUSG00000045996	Polr2k	1.09297	0.239309	0.925563	-0.239309	0.761282
ENSMUSG00000003970	Rpl8	7.79113	-0.196162	8.93719	0.196162	0.761282
ENSMUSG00000022403	St13	2.28372	-0.206029	2.63681	0.206029	0.761282
ENSMUSG00000035944	Ttc38	1.03619	0.243292	0.874969	-0.243292	0.761282
ENSMUSG00000035828	Pim3	2.1812	0.225927	1.86601	-0.225927	0.761282
ENSMUSG00000036606	Plxnb2	2.26479	-0.204955	2.613	0.204955	0.761282
ENSMUSG00000058655	Eif4b	1.90362	0.234212	1.61899	-0.234212	0.761282
ENSMUSG00000022512	Cldn1	1.35793	0.237551	1.15175	-0.237551	0.761282
ENSMUSG00000075705	Msrb1	8.95823	0.216886	7.71699	-0.216886	0.761282
ENSMUSG00000024055	Cyp4f13	1.1182	-0.213894	1.29757	0.213894	0.761282
ENSMUSG00000059208	Hnrnpm	1.16078	0.253889	0.97318	-0.253889	0.761282
ENSMUSG00000037095	Lrg1	8.56394	-0.214006	9.94608	0.214006	0.761282
ENSMUSG00000024066	Xdh	1.07562	0.244274	0.907706	-0.244274	0.761282
ENSMUSG00000053644	Aldh7a1	4.90337	0.228163	4.19033	-0.228163	0.761282
ENSMUSG00000037916	Ndufv1	2.33261	0.231439	1.98803	-0.231439	0.761282
ENSMUSG00000071650	Ganab	1.47621	-0.219594	1.72018	0.219594	0.761282
ENSMUSG00000010663	Fads1	3.77728	0.215617	3.25584	-0.215617	0.761282
ENSMUSG00000024990	Rbp4	68.7623	0.205207	59.7271	-0.205207	0.761282
ENSMUSG00000025176	Hoga1	1.46675	0.244654	1.23805	-0.244654	0.761282
ENSMUSG00000025199	Chuk	1.10243	-0.214413	1.27972	0.214413	0.761282
ENSMUSG00000001924	Uba1	1.11978	-0.221734	1.3065	0.221734	0.761282
ENSMUSG00000064354	mt-Co2	36.5694	-0.195271	41.9271	0.195271	0.761282
ENSMUSG00000029162	Khk	5.70772	0.208989	4.94328	-0.208989	0.761606
ENSMUSG00000035504	Reep6	7.43785	-0.194242	8.52053	0.194242	0.762455
ENSMUSG00000018417	Myo1b	1.93832	-0.196532	2.22314	0.196532	0.762568
ENSMUSG00000055850	Rnf181	1.2428	-0.203088	1.4315	0.203088	0.763306
ENSMUSG00000024208	Uqcc2	1.25857	-0.202766	1.44935	0.202766	0.763427
ENSMUSG00000016528	Mapkapk2	1.29957	0.227276	1.11008	-0.227276	0.76391
ENSMUSG00000006818	Sod2	3.56436	0.210465	3.08322	-0.210465	0.764424
ENSMUSG00000070493	Chchd2	18.1499	0.203802	15.7792	-0.203802	0.768031
ENSMUSG00000030674	Qprt	2.51556	0.21837	2.16361	-0.21837	0.768031
ENSMUSG00000074064	Mlycd	1.66705	0.223151	1.42852	-0.223151	0.768031
ENSMUSG00000034285	Nipsnap1	3.40034	0.209446	2.94335	-0.209446	0.768031
ENSMUSG00000022887	Masp1	1.34847	-0.200519	1.55054	0.200519	0.768031
ENSMUSG00000025993	Slc40a1	1.07246	0.230644	0.913658	-0.230644	0.769102
ENSMUSG00000019054	Fis1	1.7396	0.22003	1.494	-0.22003	0.769102
ENSMUSG00000046034	Otulin	0.969949	-0.205714	1.11901	0.205714	0.769102
ENSMUSG00000068083	Cyp2d40	1.298	-0.199123	1.49102	0.199123	0.769102
ENSMUSG00000042289	Hsd3b7	9.96603	0.203834	8.66339	-0.203834	0.769532
ENSMUSG00000007656	Arpp19	1.89416	-0.192634	2.16659	0.192634	0.770344
ENSMUSG00000063694	Cycs	2.58811	-0.197183	2.97013	0.197183	0.770396
ENSMUSG00000091537	Tma7	1.65759	-0.194833	1.89874	0.194833	0.771299
ENSMUSG00000027566	Psma7	1.85789	-0.192532	2.12493	0.192532	0.771638
ENSMUSG00000022875	Kng1	31.4642	0.200795	27.4127	-0.200795	0.7721
ENSMUSG00000021178	Psmc1	1.60554	-0.192605	1.83624	0.192605	0.773214
ENSMUSG00000027642	Rpn2	3.148	-0.193636	3.60404	0.193636	0.774456
ENSMUSG00000004897	Hdgf	1.01726	-0.200742	1.1696	0.200742	0.774574
ENSMUSG00000031311	Nono	0.910017	-0.20676	1.05056	0.20676	0.775159
ENSMUSG00000058558	Rpl5	5.52792	-0.189679	6.31228	0.189679	0.776035
ENSMUSG00000024759	Atl3	0.892668	-0.201503	1.02675	0.201503	0.776313
ENSMUSG00000036905	C1qb	1.19233	0.228005	1.01782	-0.228005	0.777325
ENSMUSG00000073418	C4b	19.9557	0.198512	17.4131	-0.198512	0.777421
ENSMUSG00000028426	Rad23b	1.50934	-0.192593	1.72613	0.192593	0.777842
ENSMUSG00000029426	Scarb2	2.01245	0.214638	1.73506	-0.214638	0.777842
ENSMUSG00000009646	Pla2g12b	1.26961	0.22092	1.08925	-0.22092	0.778348
ENSMUSG00000028367	Txn1	4.34821	-0.189442	4.96411	0.189442	0.778358
ENSMUSG00000028127	Abcd3	5.5847	0.201193	4.86292	-0.201193	0.778633
ENSMUSG00000036138	Acaa1a	4.76931	0.201556	4.15164	-0.201556	0.778633
ENSMUSG00000058546	Rpl23a	4.35294	-0.187873	4.96411	0.187873	0.782698
ENSMUSG00000038704	Aspdh	1.59135	-0.188969	1.81541	0.188969	0.78378
ENSMUSG00000055172	C1ra	3.74101	-0.187413	4.26473	0.187413	0.784578
ENSMUSG00000031138	F9	1.76483	0.212388	1.52376	-0.212388	0.784731
ENSMUSG00000071655	Ubxn1	2.38623	0.2092	2.0654	-0.2092	0.787259
ENSMUSG00000018659	Pnpo	1.79007	-0.186398	2.03862	0.186398	0.787508
ENSMUSG00000022234	Cct5	1.75222	-0.185308	1.99398	0.185308	0.789004
ENSMUSG00000019804	Snx3	1.60396	-0.187001	1.82732	0.187001	0.78982
ENSMUSG00000002957	Ap2a2	1.30273	-0.188121	1.48507	0.188121	0.79058
ENSMUSG00000014956	Ppp1cb	1.26803	-0.189013	1.44638	0.189013	0.792594
ENSMUSG00000054808	Actn4	0.921057	-0.193463	1.05353	0.193463	0.792998
ENSMUSG00000038375	Trp53inp2	2.57549	-0.185332	2.93144	0.185332	0.798103
ENSMUSG00000033295	Ptprf	2.0298	0.204948	1.76184	-0.204948	0.798103
ENSMUSG00000053329	Gatd3a	2.34207	0.205286	2.03267	-0.205286	0.798103
ENSMUSG00000042043	Tbca	1.86104	0.206905	1.61304	-0.206905	0.798103
ENSMUSG00000025016	Tm9sf3	1.90835	-0.179892	2.16361	0.179892	0.798103
ENSMUSG00000003380	Rabac1	1.22229	-0.184532	1.38983	0.184532	0.800866
ENSMUSG00000009927	Rps25	5.71876	-0.177645	6.47596	0.177645	0.802088
ENSMUSG00000039960	Rhou	1.41786	0.209703	1.22615	-0.209703	0.803894
ENSMUSG00000061130	Ppm1b	1.85	0.203652	1.60709	-0.203652	0.803894
ENSMUSG00000003526	Prodh	2.1402	0.200866	1.86303	-0.200866	0.804406
ENSMUSG00000024978	Gpam	2.37519	-0.183165	2.69931	0.183165	0.804633
ENSMUSG00000052914	Cyp2j6	1.45098	0.205057	1.25888	-0.205057	0.804653
ENSMUSG00000031505	Naxd	1.30431	-0.180595	1.47911	0.180595	0.807613
ENSMUSG00000038880	Mrps34	1.02199	-0.186715	1.16365	0.186715	0.808141
ENSMUSG00000027495	Fam210b	1.12293	-0.181156	1.27376	0.181156	0.80951
ENSMUSG00000050732	Vamp8	3.33252	0.190632	2.92252	-0.190632	0.80951
ENSMUSG00000042737	Dpm3	1.15921	-0.181681	1.31543	0.181681	0.809984
ENSMUSG00000034880	Mrpl34	0.894246	-0.186398	1.01782	0.186398	0.811064
ENSMUSG00000022370	Mrpl13	1.10716	0.20791	0.9583	-0.20791	0.81364
ENSMUSG00000029455	Aldh2	31.4074	0.182457	27.7133	-0.182457	0.816881
ENSMUSG00000016559	H3f3b	6.05627	0.185026	5.33315	-0.185026	0.817196
ENSMUSG00000057400	Ces1c	43.1115	0.181367	38.0701	-0.181367	0.818866
ENSMUSG00000022253	Nadk2	2.44932	-0.176496	2.77074	0.176496	0.8212
ENSMUSG00000046805	Mpeg1	1.35162	0.201397	1.17555	-0.201397	0.8212
ENSMUSG00000001348	Acp5	2.28056	-0.170118	2.56836	0.170118	0.821658
ENSMUSG00000040681	Hmgn1	1.21283	-0.177115	1.37198	0.177115	0.821786
ENSMUSG00000045216	Hs6st1	1.79638	0.196344	1.5684	-0.196344	0.822935
ENSMUSG00000030695	Aldoa	1.0772	-0.179222	1.2202	0.179222	0.822935
ENSMUSG00000028062	Lamtor2	1.5188	-0.173618	1.71423	0.173618	0.822957
ENSMUSG00000049775	Tmsb4x	4.32298	0.186132	3.80344	-0.186132	0.824796
ENSMUSG00000021520	Uqcrb	5.87332	0.182416	5.18137	-0.182416	0.824881
ENSMUSG00000040374	Pex2	1.30431	-0.17479	1.47316	0.17479	0.826006
ENSMUSG00000055065	Ddx17	1.23333	-0.177729	1.39578	0.177729	0.826238
ENSMUSG00000032126	Hmbs	0.88636	-0.182231	1.00592	0.182231	0.827577
ENSMUSG00000046330	Rpl37a	11.9107	0.17922	10.5324	-0.17922	0.828082
ENSMUSG00000047230	Cldn2	1.38474	-0.17328	1.56245	0.17328	0.828372
ENSMUSG00000087687	Pet100	1.20337	-0.175855	1.36007	0.175855	0.828832
ENSMUSG00000011831	Evi5	1.18602	0.199482	1.0327	-0.199482	0.829642
ENSMUSG00000001755	Coasy	2.20801	0.191647	1.93446	-0.191647	0.831341
ENSMUSG00000002379	Ndufa11	1.67967	-0.168971	1.88981	0.168971	0.831819
ENSMUSG00000024308	Tapbp	1.35004	0.196076	1.17853	-0.196076	0.832716
ENSMUSG00000094793	Mup12	7.92361	-0.167031	8.90742	0.167031	0.832955
ENSMUSG00000040918	Slc19a2	1.59292	0.194043	1.39281	-0.194043	0.835488
ENSMUSG00000031839	Hsbp1	1.69228	0.191802	1.48209	-0.191802	0.836063
ENSMUSG00000016427	Ndufa1	3.0029	0.187079	2.63979	-0.187079	0.837999
ENSMUSG00000028670	Lypla2	0.91948	-0.175467	1.03865	0.175467	0.838457
ENSMUSG00000002778	Kdelr1	1.74433	-0.165775	1.95826	0.165775	0.838457
ENSMUSG00000014856	Tmem208	1.01884	0.19954	0.886874	-0.19954	0.838457
ENSMUSG00000032591	Mst1	2.43986	-0.169639	2.74693	0.169639	0.838457
ENSMUSG00000034341	Wbp2	1.5393	0.191586	1.34817	-0.191586	0.838457
ENSMUSG00000031246	Sh3bgrl	1.38632	-0.168894	1.55947	0.168894	0.838457
ENSMUSG00000047260	Emc6	1.76957	-0.164642	1.98505	0.164642	0.839279
ENSMUSG00000000581	C1d	1.23964	0.194387	1.0833	-0.194387	0.839933
ENSMUSG00000049422	Chchd10	14.9577	-0.161311	16.7494	0.161311	0.840433
ENSMUSG00000021910	Nisch	1.35951	0.191678	1.19043	-0.191678	0.841227
ENSMUSG00000057346	Apol9a	1.50303	-0.165982	1.68744	0.165982	0.842954
ENSMUSG00000109764	Klkb1	4.55639	0.175506	4.03855	-0.175506	0.843851
ENSMUSG00000062270	Morf4l1	2.99186	0.183394	2.63681	-0.183394	0.843851
ENSMUSG00000027255	Arfgap2	1.68598	-0.163568	1.88981	0.163568	0.844625
ENSMUSG00000004056	Akt2	1.14974	0.192531	1.00592	-0.192531	0.844625
ENSMUSG00000051223	Bzw1	1.28065	-0.165832	1.43745	0.165832	0.845196
ENSMUSG00000031010	Usp9x	1.12293	-0.167641	1.26186	0.167641	0.846131
ENSMUSG00000020585	Laptm4a	2.36573	0.184357	2.08326	-0.184357	0.847369
ENSMUSG00000060743	H3f3a	3.29783	0.174072	2.92549	-0.174072	0.848222
ENSMUSG00000026750	Psmb7	2.02822	-0.159823	2.26778	0.159823	0.848222
ENSMUSG00000058952	Cfi	6.80857	0.171254	6.05336	-0.171254	0.848222
ENSMUSG00000015112	Slc25a13	2.44774	0.182936	2.15766	-0.182936	0.848222
ENSMUSG00000020664	Dld	1.43994	0.187261	1.26484	-0.187261	0.848222
ENSMUSG00000029131	Dnajb6	1.23649	-0.16481	1.38686	0.16481	0.850437
ENSMUSG00000021610	Clptm1l	1.34373	-0.16352	1.5059	0.16352	0.850449
ENSMUSG00000027332	Ivd	2.64488	0.180061	2.33623	-0.180061	0.850952
ENSMUSG00000029102	Hgfac	2.64488	0.180061	2.33623	-0.180061	0.85299
ENSMUSG00000026307	Scly	1.02357	-0.165974	1.14877	0.165974	0.854426
ENSMUSG00000055943	Emc7	1.08981	-0.162447	1.2202	0.162447	0.854863
ENSMUSG00000031938	4931406C07Rik	2.02349	0.181128	1.78565	-0.181128	0.855403
ENSMUSG00000028405	Aco1	2.22379	0.179916	1.96422	-0.179916	0.855666
ENSMUSG00000036932	Aifm1	1.03619	0.190476	0.907706	-0.190476	0.855666
ENSMUSG00000007739	Cct4	1.55192	-0.157452	1.73208	0.157452	0.855676
ENSMUSG00000024608	Rps14	7.22336	0.167215	6.44025	-0.167215	0.855961
ENSMUSG00000021000	Mia2	2.27583	0.178763	2.01183	-0.178763	0.856361
ENSMUSG00000054312	Mrps21	1.43679	-0.158006	1.60411	0.158006	0.85662
ENSMUSG00000033533	Acsm1	7.16343	-0.15482	7.98484	0.15482	0.85662
ENSMUSG00000027620	Rbm39	1.5598	0.182336	1.37495	-0.182336	0.857238
ENSMUSG00000020629	Adi1	2.71113	0.177688	2.39873	-0.177688	0.857546
ENSMUSG00000020053	Igf1	9.1601	-0.153157	10.199	0.153157	0.859624
ENSMUSG00000021771	Vdac2	1.14028	0.184886	1.00294	-0.184886	0.859624
ENSMUSG00000040413	Timd2	1.44783	0.181648	1.27674	-0.181648	0.859728
ENSMUSG00000054757	Akr1c20	1.89574	0.178789	1.67554	-0.178789	0.859728
ENSMUSG00000024012	Mtch1	1.03619	0.185769	0.910682	-0.185769	0.860378
ENSMUSG00000012428	Steap4	1.36424	-0.155857	1.52078	0.155857	0.862555
ENSMUSG00000062410	Hsd3b3	2.78998	-0.156592	3.11299	0.156592	0.86268
ENSMUSG00000027637	Rab5if	1.61816	0.177251	1.4315	-0.177251	0.86526
ENSMUSG00000026715	Serpinc1	33.7731	0.161357	30.24	-0.161357	0.866018
ENSMUSG00000013701	Timm23	1.5598	-0.15262	1.73506	0.15262	0.867421
ENSMUSG00000022890	Atp5j	7.27541	-0.151138	8.089	0.151138	0.868367
ENSMUSG00000032216	Nedd4	1.49356	-0.15462	1.66363	0.15462	0.87005
ENSMUSG00000019362	D8Ertd738e	2.06765	-0.148985	2.29456	0.148985	0.870199
ENSMUSG00000000740	Rpl13	10.9092	-0.149463	12.1156	0.149463	0.870199
ENSMUSG00000024158	Hagh	4.63367	-0.152026	5.15458	0.152026	0.870199
ENSMUSG00000031320	Rps4x	6.21871	0.162541	5.5623	-0.162541	0.870199
ENSMUSG00000041028	Ghitm	4.98853	0.162707	4.46115	-0.162707	0.87053
ENSMUSG00000024997	Prdx3	1.1876	0.180816	1.04758	-0.180816	0.87053
ENSMUSG00000031645	F11	1.27592	-0.153169	1.41959	0.153169	0.872965
ENSMUSG00000028603	Scp2	82.3179	-0.145914	91.2051	0.145914	0.873357
ENSMUSG00000030744	Rps3	4.35925	-0.149901	4.84209	0.149901	0.87454
ENSMUSG00000078578	Ube2d3	3.86718	-0.149604	4.29449	0.149604	0.875955
ENSMUSG00000027406	Idh3b	2.02191	0.172821	1.79458	-0.172821	0.876126
ENSMUSG00000033880	Lgals3bp	1.21441	0.176661	1.07437	-0.176661	0.876127
ENSMUSG00000006356	Crip2	1.25068	-0.15145	1.38983	0.15145	0.879029
ENSMUSG00000032458	Copb2	1.08666	-0.152513	1.20829	0.152513	0.880192
ENSMUSG00000025579	Gaa	1.3185	0.172952	1.1696	-0.172952	0.88137
ENSMUSG00000022742	Cpox	1.40524	-0.149354	1.55947	0.149354	0.881609
ENSMUSG00000005779	Psmb4	3.52651	-0.148674	3.91355	0.148674	0.882451
ENSMUSG00000023020	Cox14	1.10716	0.176979	0.979132	-0.176979	0.882781
ENSMUSG00000041459	Tardbp	1.15448	-0.151298	1.28269	0.151298	0.883209
ENSMUSG00000027180	Fbxo3	1.36266	0.173591	1.20829	-0.173591	0.883345
ENSMUSG00000004535	Tax1bp1	1.83581	0.168746	1.63387	-0.168746	0.883587
ENSMUSG00000079641	Rpl39	7.10823	-0.144315	7.86579	0.144315	0.884637
ENSMUSG00000040731	Eif4h	1.66547	-0.144445	1.8422	0.144445	0.885734
ENSMUSG00000004789	Dlst	1.63078	0.170598	1.44935	-0.170598	0.886115
ENSMUSG00000021751	Acox2	2.63858	0.165647	2.35408	-0.165647	0.887755
ENSMUSG00000059481	Plg	30.3286	0.152788	27.3175	-0.152788	0.888263
ENSMUSG00000022663	Atg3	1.43994	0.170426	1.27972	-0.170426	0.889639
ENSMUSG00000030335	Mrpl51	1.64812	-0.143156	1.82136	0.143156	0.890139
ENSMUSG00000031696	Vps35	1.09139	0.173903	0.967228	-0.173903	0.890139
ENSMUSG00000004771	Rab11a	1.07089	-0.148545	1.18746	0.148545	0.890139
ENSMUSG00000073422	H2-Ke6	1.54088	-0.142781	1.70232	0.142781	0.890139
ENSMUSG00000071528	Atp5md	6.64928	0.153507	5.98491	-0.153507	0.890139
ENSMUSG00000064370	mt-Cytb	68.9011	0.151726	62.1079	-0.151726	0.890139
ENSMUSG00000046879	Irgm1	0.946292	-0.154534	1.05353	0.154534	0.89068
ENSMUSG00000021476	Habp4	1.00465	-0.147414	1.11306	0.147414	0.893408
ENSMUSG00000028495	Rps6	5.87647	-0.141055	6.48787	0.141055	0.894661
ENSMUSG00000028964	Park7	3.83721	0.153881	3.45226	-0.153881	0.894684
ENSMUSG00000039168	Dap	3.73154	0.153934	3.35702	-0.153934	0.894985
ENSMUSG00000059734	Ndufs8	1.6292	-0.140851	1.79756	0.140851	0.895016
ENSMUSG00000034908	Sidt2	1.3532	0.167098	1.20531	-0.167098	0.89634
ENSMUSG00000006299	Aamp	2.1954	0.150521	1.9791	-0.150521	0.897653
ENSMUSG00000026176	Ctdsp1	1.61185	0.162669	1.44043	-0.162669	0.897653
ENSMUSG00000042251	Pm20d1	1.14974	0.163044	1.02675	-0.163044	0.897653
ENSMUSG00000058267	Mrps14	1.06142	-0.139527	1.1696	0.139527	0.897653
ENSMUSG00000026579	F5	5.11786	0.148596	4.62186	-0.148596	0.897653
ENSMUSG00000038235	F11r	1.15763	0.148089	1.04461	-0.148089	0.897653
ENSMUSG00000026617	Bpnt1	0.94156	-0.12887	1.02973	0.12887	0.897653
ENSMUSG00000026623	Lpgat1	1.61658	-0.130434	1.77077	0.130434	0.897653
ENSMUSG00000049044	Rapgef4	1.60396	0.152629	1.4434	-0.152629	0.897653
ENSMUSG00000002102	Psmc3	1.54561	-0.138362	1.70232	0.138362	0.897653
ENSMUSG00000009549	Srp14	1.06458	-0.135253	1.1696	0.135253	0.897653
ENSMUSG00000090733	Rps27	8.11918	0.132908	7.41343	-0.132908	0.897653
ENSMUSG00000015714	Cers2	4.65418	0.138677	4.23199	-0.138677	0.897653
ENSMUSG00000037894	H2afz	1.66232	0.154533	1.494	-0.154533	0.897653
ENSMUSG00000037072	Selenof	2.7679	-0.133183	3.03858	0.133183	0.897653
ENSMUSG00000025745	Hadha	3.44135	-0.128045	3.76475	0.128045	0.897653
ENSMUSG00000032959	Pebp1	11.2719	0.138537	10.2526	-0.138537	0.897653
ENSMUSG00000030057	Cnbp	4.24885	0.132155	3.88082	-0.132155	0.897653
ENSMUSG00000072772	Grcc10	2.21905	0.148747	2.00291	-0.148747	0.897653
ENSMUSG00000030378	Sult2a8	14.2464	-0.132131	15.6334	0.132131	0.897653
ENSMUSG00000074336	Apoc4	38.2286	-0.124794	41.7396	0.124794	0.897653
ENSMUSG00000060376	Bckdha	5.22353	0.143218	4.73495	-0.143218	0.897653
ENSMUSG00000030824	Nucb1	1.22545	0.158165	1.09818	-0.158165	0.897653
ENSMUSG00000063229	Ldha	15.3962	-0.128832	16.8565	0.128832	0.897653
ENSMUSG00000061787	Rps17	5.21091	-0.132038	5.71706	0.132038	0.897653
ENSMUSG00000079057	Cyp4v3	5.42856	-0.124632	5.92539	0.124632	0.897653
ENSMUSG00000031807	Pgls	1.60396	0.158578	1.43745	-0.158578	0.897653
ENSMUSG00000044600	Smim7	1.28538	-0.127351	1.40471	0.127351	0.897653
ENSMUSG00000031701	Dnaja2	1.75064	-0.129592	1.9166	0.129592	0.897653
ENSMUSG00000047866	Lonp2	4.86709	0.134878	4.43734	-0.134878	0.897653
ENSMUSG00000031751	Amfr	3.07072	-0.129685	3.36298	0.129685	0.897653
ENSMUSG00000013160	Atp6v0d1	1.52195	-0.127484	1.66363	0.127484	0.897653
ENSMUSG00000039067	Psmd7	1.02357	-0.135838	1.12496	0.135838	0.897653
ENSMUSG00000031958	Ldhd	2.14808	-0.134506	2.36004	0.134506	0.897653
ENSMUSG00000001472	Tcf25	1.62604	-0.138867	1.7916	0.138867	0.897653
ENSMUSG00000084786	Ubl5	2.04084	-0.133764	2.24099	0.133764	0.897653
ENSMUSG00000039438	Ttc36	13.2607	0.137796	12.068	-0.137796	0.897653
ENSMUSG00000037742	Eef1a1	40.5565	0.135572	36.9689	-0.135572	0.897653
ENSMUSG00000048758	Rpl29	4.28039	0.136204	3.89867	-0.136204	0.897653
ENSMUSG00000025794	Rpl14	5.50584	-0.134346	6.05038	0.134346	0.897653
ENSMUSG00000033427	Upb1	6.70763	0.135601	6.11288	-0.135601	0.897653
ENSMUSG00000054452	Tle5	5.98687	-0.129344	6.55632	0.129344	0.897653
ENSMUSG00000047638	Nr1h4	1.58031	0.149135	1.42555	-0.149135	0.897653
ENSMUSG00000090841	Myl6	5.83073	-0.13703	6.41942	0.13703	0.897653
ENSMUSG00000020368	Canx	6.76283	-0.119118	7.35391	0.119118	0.897653
ENSMUSG00000000594	Gm2a	1.34373	0.149896	1.21127	-0.149896	0.897653
ENSMUSG00000000753	Serpinf1	6.79595	0.139801	6.17538	-0.139801	0.897653
ENSMUSG00000001100	Poldip2	1.06773	-0.141934	1.17853	0.141934	0.897653
ENSMUSG00000071415	Rpl23	12.7134	0.133583	11.6038	-0.133583	0.897653
ENSMUSG00000019173	Rab5c	1.03619	-0.129565	1.13389	0.129565	0.897653
ENSMUSG00000017188	Coa3	1.18602	-0.142209	1.30948	0.142209	0.897653
ENSMUSG00000017119	Nbr1	2.33734	0.154656	2.10112	-0.154656	0.897653
ENSMUSG00000062825	Actg1	11.4328	0.133252	10.4371	-0.133252	0.897653
ENSMUSG00000021069	Pygl	4.9633	-0.135425	5.45814	0.135425	0.897653
ENSMUSG00000061947	Serpina10	2.55814	-0.129216	2.8005	0.129216	0.897653
ENSMUSG00000021218	Gdi2	3.8309	0.142836	3.47309	-0.142836	0.897653
ENSMUSG00000033715	Akr1c14	3.32148	-0.139892	3.66356	0.139892	0.897653
ENSMUSG00000015671	Psma2	1.68598	-0.124481	1.83922	0.124481	0.897653
ENSMUSG00000036110	Slc17a2	2.46036	0.14921	2.22016	-0.14921	0.897653
ENSMUSG00000021497	Txndc15	1.97144	0.155617	1.77077	-0.155617	0.897653
ENSMUSG00000021539	Lect2	3.31517	-0.132056	3.63678	0.132056	0.897653
ENSMUSG00000049517	Rps23	8.02928	0.136081	7.31522	-0.136081	0.897653
ENSMUSG00000072115	Ang	6.73444	-0.138546	7.42236	0.138546	0.897653
ENSMUSG00000022244	Amacr	2.43986	-0.128462	2.66955	0.128462	0.897653
ENSMUSG00000022285	Ywhaz	1.3185	-0.12386	1.43745	0.12386	0.897653
ENSMUSG00000022365	Derl1	2.43197	-0.14114	2.68443	0.14114	0.897653
ENSMUSG00000022564	Grina	1.83896	-0.128503	2.01183	0.128503	0.897653
ENSMUSG00000022452	Smdt1	2.5266	-0.123947	2.75586	0.123947	0.897653
ENSMUSG00000022450	Ndufa6	9.03235	0.143471	8.18721	-0.143471	0.897653
ENSMUSG00000037204	Atg101	1.01569	0.16641	0.90473	-0.16641	0.897653
ENSMUSG00000022500	Litaf	1.36581	0.15581	1.22615	-0.15581	0.897653
ENSMUSG00000022766	Serpind1	6.95997	0.135799	6.34204	-0.135799	0.897653
ENSMUSG00000041881	Ndufa7	3.59118	0.145394	3.24989	-0.145394	0.897653
ENSMUSG00000024387	Csnk2b	1.32796	-0.131329	1.45531	0.131329	0.897653
ENSMUSG00000034868	Myl12b	1.21756	-0.123887	1.32733	0.123887	0.897653
ENSMUSG00000037058	Paip2	1.59923	0.148371	1.4434	-0.148371	0.897653
ENSMUSG00000091896	Ube2d2a	1.06931	-0.132521	1.17258	0.132521	0.897653
ENSMUSG00000071649	B3gat3	0.916326	-0.134346	1.00592	0.134346	0.897653
ENSMUSG00000025197	Cyp2c23	3.35776	0.141149	3.04751	-0.141149	0.897653
ENSMUSG00000064367	mt-Nd5	2.02506	-0.137274	2.22909	0.137274	0.897653
ENSMUSG00000068290	Ddrgk1	2.31684	0.139915	2.10409	-0.139915	0.898355
ENSMUSG00000020612	Prkar1a	1.3737	0.143298	1.244	-0.143298	0.898783
ENSMUSG00000042541	Sem1	2.6717	-0.122176	2.91061	0.122176	0.899284
ENSMUSG00000024782	Ak3	2.26952	0.138981	2.06243	-0.138981	0.899284
ENSMUSG00000028792	Ak2	2.51083	-0.12204	2.73502	0.12204	0.899949
ENSMUSG00000096210	H1f0	2.3058	0.139154	2.09516	-0.139154	0.900101
ENSMUSG00000028759	Hp1bp3	1.02515	0.147031	0.925563	-0.147031	0.901614
ENSMUSG00000025937	Lactb2	2.82783	-0.120531	3.07727	0.120531	0.902328
ENSMUSG00000024026	Glo1	10.5985	0.127071	9.71692	-0.127071	0.902626
ENSMUSG00000010601	Apol7a	1.28223	0.14378	1.16067	-0.14378	0.903063
ENSMUSG00000109644	0610005C13Rik	3.94446	0.129233	3.60999	-0.129233	0.903132
ENSMUSG00000053931	Cnn3	1.37685	0.139733	1.24996	-0.139733	0.904366
ENSMUSG00000029761	Cald1	2.06292	-0.1125	2.23206	0.1125	0.90469
ENSMUSG00000006378	Gcat	1.60396	-0.114851	1.73803	0.114851	0.90469
ENSMUSG00000039648	Kyat1	2.21275	-0.111598	2.39277	0.111598	0.907043
ENSMUSG00000025651	Uqcrc1	3.56436	-0.115631	3.86594	0.115631	0.908075
ENSMUSG00000044986	Tst	2.52187	-0.117281	2.738	0.117281	0.908526
ENSMUSG00000067279	Ppp1r3c	1.86893	0.135417	1.70232	-0.135417	0.909121
ENSMUSG00000022283	Pabpc1	3.09437	-0.116065	3.35702	0.116065	0.909434
ENSMUSG00000024975	Pdcd4	1.73014	0.136734	1.57435	-0.136734	0.909434
ENSMUSG00000038527	C1rl	1.68282	0.135389	1.53268	-0.135389	0.910993
ENSMUSG00000091803	Cox16	1.30273	0.137418	1.18448	-0.137418	0.910993
ENSMUSG00000024048	Myl12a	0.976257	-0.117736	1.05949	0.117736	0.91115
ENSMUSG00000024870	Rab1b	1.28853	-0.11464	1.39578	0.11464	0.91258
ENSMUSG00000015536	Mocs2	1.84054	0.133637	1.67851	-0.133637	0.913121
ENSMUSG00000039682	Lap3	5.17779	0.123302	4.75876	-0.123302	0.913653
ENSMUSG00000000301	Pemt	7.1098	0.12188	6.54144	-0.12188	0.914712
ENSMUSG00000022241	Tars	1.52038	-0.110831	1.6428	0.110831	0.914712
ENSMUSG00000115338	Pnp	1.40209	-0.113598	1.5178	0.113598	0.914754
ENSMUSG00000008683	Rps15a	6.72813	0.121865	6.19026	-0.121865	0.91547
ENSMUSG00000028081	Rps3a1	10.231	0.120577	9.42229	-0.120577	0.915657
ENSMUSG00000036275	9530068E07Rik	1.92097	0.132831	1.75291	-0.132831	0.915657
ENSMUSG00000022477	Aco2	1.20968	0.135607	1.10115	-0.135607	0.915657
ENSMUSG00000034345	Gtf2h5	1.02357	-0.116679	1.11008	0.116679	0.915657
ENSMUSG00000071014	Ndufb6	2.94928	0.124206	2.70824	-0.124206	0.915891
ENSMUSG00000025781	Atp5c1	4.54693	0.121369	4.18438	-0.121369	0.917235
ENSMUSG00000014294	Ndufa2	7.47886	0.120084	6.88964	-0.120084	0.917478
ENSMUSG00000031168	Ebp	4.79297	-0.109925	5.17839	0.109925	0.917966
ENSMUSG00000032083	Apoa1	162.029	0.117264	149.587	-0.117264	0.919421
ENSMUSG00000022841	Ap2m1	2.25217	-0.105715	2.42551	0.105715	0.919421
ENSMUSG00000020072	Pbld2	2.90354	0.127233	2.66062	-0.127233	0.919672
ENSMUSG00000024735	Prpf19	1.01726	-0.113965	1.10115	0.113965	0.91987
ENSMUSG00000028158	Mttp	2.34365	-0.105512	2.52372	0.105512	0.920386
ENSMUSG00000040706	Agmat	2.3058	0.128959	2.11004	-0.128959	0.921992
ENSMUSG00000074115	Saa1	5.03112	-0.124474	5.49088	0.124474	0.923126
ENSMUSG00000118366	9130016M20Rik	1.63708	-0.107419	1.76482	0.107419	0.923126
ENSMUSG00000047728	Ly6g2	1.00307	0.134283	0.913658	-0.134283	0.923238
ENSMUSG00000009863	Sdhb	3.30098	0.119375	3.04156	-0.119375	0.923511
ENSMUSG00000030895	Hpx	46.9234	-0.104627	50.522	0.104627	0.923511
ENSMUSG00000057561	Eif1a	1.49672	-0.107105	1.61304	0.107105	0.923511
ENSMUSG00000035203	Epn1	2.06449	-0.103693	2.22016	0.103693	0.923923
ENSMUSG00000003053	Cyp2c29	4.64629	0.121103	4.27664	-0.121103	0.924114
ENSMUSG00000024425	Ndfip1	5.45222	0.117128	5.03256	-0.117128	0.924599
ENSMUSG00000024927	Rela	0.933674	-0.111583	1.00889	0.111583	0.92586
ENSMUSG00000022214	Dcaf11	4.7425	0.116947	4.37782	-0.116947	0.92631
ENSMUSG00000029810	Tmem176b	2.05188	0.126372	1.88089	-0.126372	0.926679
ENSMUSG00000015937	H2afy	1.10874	0.131724	1.01187	-0.131724	0.926679
ENSMUSG00000055302	Mrfap1	2.21275	-0.102609	2.37789	0.102609	0.926877
ENSMUSG00000017950	Hnf4a	3.424	0.116802	3.1606	-0.116802	0.928896
ENSMUSG00000027002	Nckap1	1.07562	-0.105669	1.1577	0.105669	0.929148
ENSMUSG00000005161	Prdx2	2.65277	0.123259	2.43741	-0.123259	0.929148
ENSMUSG00000078622	Ccdc47	1.18602	-0.105767	1.27674	0.105767	0.929148
ENSMUSG00000019132	BC005537	2.80418	0.122882	2.57729	-0.122882	0.929148
ENSMUSG00000022884	Eif4a2	3.47131	0.115039	3.20822	-0.115039	0.929148
ENSMUSG00000039218	Srrm2	1.10243	-0.106725	1.18746	0.106725	0.929148
ENSMUSG00000024359	Hspa9	7.27541	-0.103125	7.82413	0.103125	0.929148
ENSMUSG00000006304	Arpc2	1.07562	-0.105669	1.1577	0.105669	0.929412
ENSMUSG00000034171	Faah	1.82477	0.123788	1.67554	-0.123788	0.929961
ENSMUSG00000035041	Creb3l3	5.48218	0.113145	5.07423	-0.113145	0.929961
ENSMUSG00000020265	Sumo3	0.999915	-0.107293	1.07734	0.107293	0.930217
ENSMUSG00000037966	Ninj1	2.5266	0.121454	2.32432	-0.121454	0.930217
ENSMUSG00000026589	Sec16b	1.14186	-0.10573	1.22912	0.10573	0.930506
ENSMUSG00000068798	Rap1a	1.18286	0.126836	1.0833	-0.126836	0.931021
ENSMUSG00000062683	Atp5g2	2.90985	0.114333	2.69038	-0.114333	0.931213
ENSMUSG00000033831	Fgb	66.5448	0.109638	61.7597	-0.109638	0.932232
ENSMUSG00000028461	Ccdc107	1.65286	0.123539	1.5178	-0.123539	0.932644
ENSMUSG00000021807	Rtraf	1.6292	0.12266	1.49697	-0.12266	0.934221
ENSMUSG00000096145	Vkorc1	5.05635	0.110877	4.68734	-0.110877	0.935267
ENSMUSG00000028691	Prdx1	18.6104	-0.0978346	19.9428	0.0978346	0.936045
ENSMUSG00000064357	mt-Atp6	72.2588	0.108547	67.1137	-0.108547	0.936634
ENSMUSG00000025089	Gfra1	1.15448	0.123809	1.05949	-0.123809	0.936772
ENSMUSG00000073616	Cops9	3.61957	0.111275	3.35405	-0.111275	0.93684
ENSMUSG00000021996	Esd	4.06432	0.110756	3.76772	-0.110756	0.937373
ENSMUSG00000029918	Mrps33	1.18917	0.122691	1.09222	-0.122691	0.937623
ENSMUSG00000030630	Fah	12.9295	0.108084	12.0115	-0.108084	0.937785
ENSMUSG00000003955	Fam162a	1.25226	0.124541	1.14877	-0.124541	0.937863
ENSMUSG00000004096	Cwc15	1.03461	-0.101225	1.11008	0.101225	0.938123
ENSMUSG00000023175	Bsg	5.91748	0.10878	5.49385	-0.10878	0.939052
ENSMUSG00000071178	Serpina1b	109.388	0.106555	101.74	-0.106555	0.939078
ENSMUSG00000046671	Mtfr1l	1.04881	-0.100756	1.12496	0.100756	0.940086
ENSMUSG00000020349	Ppp2ca	1.56138	-0.0957652	1.66958	0.0957652	0.940994
ENSMUSG00000046718	Bst2	3.90188	-0.0982482	4.1814	0.0982482	0.941744
ENSMUSG00000032288	Imp3	1.08981	-0.0978374	1.16663	0.0978374	0.941744
ENSMUSG00000048217	Nags	0.960486	-0.100207	1.02973	0.100207	0.941744
ENSMUSG00000027523	Gnas	5.98845	-0.0965281	6.41049	0.0965281	0.941967
ENSMUSG00000037458	Azin1	1.14817	-0.0977921	1.22912	0.0977921	0.941967
ENSMUSG00000036256	Igfbp7	2.1607	0.116764	1.99398	-0.116764	0.944293
ENSMUSG00000002395	Use1	1.06931	-0.0992694	1.14579	0.0992694	0.944293
ENSMUSG00000031818	Cox4i1	15.0539	0.105089	14.0144	-0.105089	0.944293
ENSMUSG00000058833	Rex1bd	1.39736	-0.0957045	1.494	0.0957045	0.944296
ENSMUSG00000037805	Rpl10a	4.7078	-0.0962999	5.03851	0.0962999	0.944296
ENSMUSG00000026356	Dars	1.17182	-0.0960205	1.25293	0.0960205	0.944888
ENSMUSG00000021210	Akr1c6	29.078	-0.0935197	31.0674	0.0935197	0.944888
ENSMUSG00000003072	Atp5d	6.22029	0.105433	5.78849	-0.105433	0.946046
ENSMUSG00000064358	mt-Co3	100.67	-0.0926607	107.496	0.0926607	0.946444
ENSMUSG00000062647	Rpl7a	6.337	-0.0937441	6.7706	0.0937441	0.947645
ENSMUSG00000026219	Trip12	1.03303	-0.095687	1.10413	0.095687	0.94889
ENSMUSG00000028356	Ambp	34.4135	-0.0912376	36.71	0.0912376	0.94903
ENSMUSG00000024085	Man2a1	2.13862	0.112746	1.9791	-0.112746	0.949595
ENSMUSG00000022956	Atp5o	4.3766	-0.0936738	4.67543	0.0936738	0.950305
ENSMUSG00000029776	Hibadh	3.90661	0.104672	3.63678	-0.104672	0.950476
ENSMUSG00000057113	Npm1	1.46044	-0.0938282	1.55947	0.0938282	0.950614
ENSMUSG00000016252	Atp5e	16.0081	-0.0910782	17.0738	0.0910782	0.951029
ENSMUSG00000054008	Ndst1	1.1182	0.118803	1.02973	-0.118803	0.951061
ENSMUSG00000098274	Rpl24	8.03402	-0.0915677	8.57113	0.0915677	0.951821
ENSMUSG00000039196	Orm1	10.6284	0.101414	9.91929	-0.101414	0.954
ENSMUSG00000018796	Acsl1	15.74	0.100593	14.6989	-0.100593	0.954935
ENSMUSG00000058135	Gstm1	11.4927	0.101043	10.7288	-0.101043	0.955454
ENSMUSG00000022982	Sod1	17.4338	-0.0894614	18.5738	0.0894614	0.955626
ENSMUSG00000036887	C1qa	1.38001	0.115873	1.27376	-0.115873	0.956224
ENSMUSG00000024750	Zfand5	1.12136	0.11457	1.03568	-0.11457	0.95744
ENSMUSG00000011752	Pgam1	2.4572	0.109242	2.27968	-0.109242	0.95744
ENSMUSG00000024118	Tedc2	1.23649	-0.0919472	1.31841	0.0919472	0.957743
ENSMUSG00000027531	Impa1	1.00149	-0.0930503	1.06841	0.0930503	0.957815
ENSMUSG00000025903	Lypla1	1.96986	-0.0857994	2.09219	0.0857994	0.958326
ENSMUSG00000028470	Hint2	3.00132	-0.0880407	3.19334	0.0880407	0.958326
ENSMUSG00000028327	Stra6l	1.96513	0.110422	1.82136	-0.110422	0.958326
ENSMUSG00000006699	Cdc42	1.85315	-0.0829143	1.96422	0.0829143	0.958326
ENSMUSG00000033940	Brk1	1.02199	0.110582	0.946395	-0.110582	0.958326
ENSMUSG00000030884	Uqcrc2	2.92404	0.0976333	2.73502	-0.0976333	0.958326
ENSMUSG00000025809	Itgb1	1.48095	-0.0874118	1.57435	0.0874118	0.958326
ENSMUSG00000032047	Acat1	5.82127	0.0992673	5.44028	-0.0992673	0.958326
ENSMUSG00000062981	Mrpl42	0.98572	-0.0916669	1.05056	0.0916669	0.958326
ENSMUSG00000017221	Psmd3	1.2286	0.108288	1.13984	-0.108288	0.958326
ENSMUSG00000020609	Apob	31.3049	-0.0856032	33.2637	0.0856032	0.958326
ENSMUSG00000018102	Hist1h2bc	7.96462	0.0976783	7.45212	-0.0976783	0.958326
ENSMUSG00000021876	Rnase4	20.9509	0.0951801	19.6392	-0.0951801	0.958326
ENSMUSG00000024164	C3	59.3467	0.0949192	55.6439	-0.0949192	0.958326
ENSMUSG00000036880	Acaa2	18.6372	0.0971948	17.4458	-0.0971948	0.958326
ENSMUSG00000062328	Rpl17	9.71999	0.096255	9.10385	-0.096255	0.958326
ENSMUSG00000035885	Cox8a	7.22651	0.0976144	6.76167	-0.0976144	0.958326
ENSMUSG00000025207	Sema4g	2.62596	-0.0884244	2.79454	0.0884244	0.958326
ENSMUSG00000016319	Slc25a5	5.85124	0.0995911	5.46707	-0.0995911	0.958326
ENSMUSG00000030861	Acadsb	1.75379	-0.0838611	1.86005	0.0838611	0.958744
ENSMUSG00000066036	Ubr4	1.09139	0.109003	1.01187	-0.109003	0.959619
ENSMUSG00000040548	Tex2	1.40051	0.107172	1.30055	-0.107172	0.959734
ENSMUSG00000007458	M6pr	1.22072	-0.084212	1.2946	0.084212	0.961005
ENSMUSG00000031231	Cox7b	6.82592	-0.0833755	7.24082	0.0833755	0.961091
ENSMUSG00000024588	Fech	2.48559	0.103407	2.31539	-0.103407	0.961134
ENSMUSG00000032504	Pdcd6ip	1.2491	0.106072	1.16067	-0.106072	0.961433
ENSMUSG00000012848	Rps5	4.73777	0.0941047	4.4433	-0.0941047	0.962406
ENSMUSG00000036309	Skp1a	2.10865	-0.0789645	2.22909	0.0789645	0.963177
ENSMUSG00000024181	Mrpl28	1.27434	0.105671	1.18448	-0.105671	0.964391
ENSMUSG00000020477	Mrps24	1.44309	-0.0805009	1.52673	0.0805009	0.964864
ENSMUSG00000052428	Tmco1	2.20959	0.102479	2.05945	-0.102479	0.965376
ENSMUSG00000073838	Tufm	1.82319	0.102222	1.69934	-0.102222	0.96548
ENSMUSG00000033416	Gucd1	2.14493	0.101908	1.99993	-0.101908	0.96548
ENSMUSG00000041841	Rpl37	10.6884	0.0910373	10.0473	-0.0910373	0.966638
ENSMUSG00000046364	Rpl27a	10.8887	-0.0798902	11.5234	0.0798902	0.967593
ENSMUSG00000000399	Ndufa9	1.49987	0.101154	1.39876	-0.101154	0.968239
ENSMUSG00000026087	Mrpl30	1.43363	-0.0787109	1.51483	0.0787109	0.969059
ENSMUSG00000020741	Cluh	2.59757	-0.082448	2.75288	0.082448	0.970596
ENSMUSG00000003039	Fam32a	0.951023	-0.0808169	1.00592	0.0808169	0.971632
ENSMUSG00000021492	F12	6.08939	-0.079099	6.44025	0.079099	0.971632
ENSMUSG00000026938	Fcna	1.5535	0.100626	1.44935	-0.100626	0.972746
ENSMUSG00000020089	Ppa1	3.189	-0.0802761	3.37488	0.0802761	0.972746
ENSMUSG00000037722	Gnpnat1	1.62289	-0.078079	1.71423	0.078079	0.972746
ENSMUSG00000060636	Rpl35a	14.1202	0.0878546	13.3031	-0.0878546	0.972746
ENSMUSG00000057841	Rpl32	9.76573	0.088018	9.19908	-0.088018	0.97288
ENSMUSG00000004610	Etfb	8.53397	-0.0772361	9.01456	0.0772361	0.973599
ENSMUSG00000031683	Lsm6	1.2491	-0.077319	1.31841	0.077319	0.973599
ENSMUSG00000005610	Eif4g2	5.12732	-0.0782759	5.41945	0.0782759	0.973984
ENSMUSG00000058239	Usf2	1.4494	0.0985199	1.35412	-0.0985199	0.974274
ENSMUSG00000013858	Tmem259	1.48568	-0.0773603	1.5684	0.0773603	0.974274
ENSMUSG00000055912	Tmem150a	2.28687	-0.0730265	2.40765	0.0730265	0.974997
ENSMUSG00000025410	Dctn2	1.61027	0.0972574	1.5059	-0.0972574	0.974997
ENSMUSG00000020456	Ogdh	1.85315	0.0957676	1.73506	-0.0957676	0.976002
ENSMUSG00000025196	Cpn1	3.28836	-0.0773813	3.47309	0.0773813	0.976002
ENSMUSG00000003402	Prkcsh	1.93832	0.0953339	1.81541	-0.0953339	0.976184
ENSMUSG00000020719	Ddx5	5.17306	0.0863596	4.8778	-0.0863596	0.976184
ENSMUSG00000006998	Psmd2	2.15597	-0.0717669	2.26778	0.0717669	0.976559
ENSMUSG00000008393	Carhsp1	1.18129	0.0975078	1.10413	-0.0975078	0.976747
ENSMUSG00000015932	Dstn	3.32148	0.0866047	3.13084	-0.0866047	0.977108
ENSMUSG00000001418	Glmp	1.1324	-0.0752839	1.19341	0.0752839	0.977108
ENSMUSG00000033735	Spr	2.33576	0.0937288	2.1904	-0.0937288	0.977108
ENSMUSG00000045160	Bola3	1.9951	0.0950653	1.86898	-0.0950653	0.977384
ENSMUSG00000057530	Ece1	2.0913	0.0935503	1.96124	-0.0935503	0.978383
ENSMUSG00000019710	Mrpl24	1.47937	-0.0725218	1.55649	0.0725218	0.980184
ENSMUSG00000059534	Uqcr10	6.95997	-0.0735812	7.33308	0.0735812	0.980184
ENSMUSG00000044533	Rps2	11.7624	0.0834076	11.1157	-0.0834076	0.980459
ENSMUSG00000074207	Adh1	19.4447	0.0828809	18.3833	-0.0828809	0.980496
ENSMUSG00000019494	Cops6	1.82319	-0.0710624	1.9166	0.0710624	0.980506
ENSMUSG00000030654	Arl6ip1	3.10384	-0.0754315	3.27369	0.0754315	0.980641
ENSMUSG00000028108	Ecm1	4.11164	0.0859198	3.87784	-0.0859198	0.981741
ENSMUSG00000023070	Rgn	16.7115	0.0825203	15.803	-0.0825203	0.982091
ENSMUSG00000046811	Gltpd2	1.55823	-0.070162	1.63685	0.070162	0.982897
ENSMUSG00000028452	Vcp	6.0815	-0.0722791	6.40156	0.0722791	0.982927
ENSMUSG00000032014	Oaf	6.0815	0.0825573	5.7498	-0.0825573	0.983108
ENSMUSG00000022205	Sub1	1.63393	0.0928928	1.53268	-0.0928928	0.983753
ENSMUSG00000024866	Acy3	1.14659	0.0938686	1.07437	-0.0938686	0.983866
ENSMUSG00000030869	Ndufab1	2.5818	0.0894472	2.42849	-0.0894472	0.98388
ENSMUSG00000021546	Hnrnpk	3.67477	0.0828286	3.47309	-0.0828286	0.984208
ENSMUSG00000025544	Tm9sf2	2.40358	0.0906578	2.25885	-0.0906578	0.984547
ENSMUSG00000050565	Tor1aip2	1.61343	0.0915664	1.51483	-0.0915664	0.985253
ENSMUSG00000026227	2810459M11Rik	1.11662	-0.0701472	1.17258	0.0701472	0.985278
ENSMUSG00000033379	Atp6v0b	1.88627	0.0895402	1.77375	-0.0895402	0.985278
ENSMUSG00000007833	Aldh16a1	1.0425	-0.0708698	1.0952	0.0708698	0.985278
ENSMUSG00000020402	Vdac1	1.74591	0.0911375	1.63982	-0.0911375	0.985278
ENSMUSG00000036216	Leap2	4.86709	-0.0702832	5.11589	0.0702832	0.985278
ENSMUSG00000027679	Dnajc19	2.10392	0.0891655	1.9791	-0.0891655	0.98577
ENSMUSG00000038612	Mcl1	1.64497	-0.0660833	1.72315	0.0660833	0.98577
ENSMUSG00000062006	Rpl34	8.45354	0.0781367	8.01758	-0.0781367	0.98577
ENSMUSG00000015733	Capza2	1.01253	-0.069221	1.06246	0.069221	0.98577
ENSMUSG00000002416	Ndufb2	3.56121	0.0801835	3.37191	-0.0801835	0.98577
ENSMUSG00000035048	Anapc13	1.83107	-0.0648412	1.9166	0.0648412	0.98577
ENSMUSG00000058600	Rpl30	7.83687	0.0783922	7.43129	-0.0783922	0.98577
ENSMUSG00000037815	Ctnna1	1.11505	-0.0685264	1.1696	0.0685264	0.98577
ENSMUSG00000002015	Bcap31	2.17805	0.0880092	2.05052	-0.0880092	0.98577
ENSMUSG00000020225	Tmbim4	1.21598	0.0896622	1.14282	-0.0896622	0.986516
ENSMUSG00000022868	Ahsg	167.394	0.0763012	158.991	-0.0763012	0.986803
ENSMUSG00000018677	Slc25a39	4.9633	-0.0678237	5.20815	0.0678237	0.986868
ENSMUSG00000073155	1810058I24Rik	2.02822	0.0870412	1.91065	-0.0870412	0.986982
ENSMUSG00000030286	Emc3	1.09139	0.0880032	1.02675	-0.0880032	0.988217
ENSMUSG00000025917	Cops5	1.00307	0.0881864	0.943419	-0.0881864	0.98996
ENSMUSG00000026365	Cfh	9.39983	-0.065357	9.84787	0.065357	0.98996
ENSMUSG00000013593	Ndufs2	3.91449	0.0772306	3.71416	-0.0772306	0.98996
ENSMUSG00000041560	Nop53	1.18602	0.087837	1.11603	-0.087837	0.98996
ENSMUSG00000032554	Trf	142.688	-0.0642515	149.394	0.0642515	0.98996
ENSMUSG00000022820	Ndufb4	2.34838	-0.0629815	2.45527	0.0629815	0.98996
ENSMUSG00000090231	Cfb	10.7136	-0.065531	11.2258	0.065531	0.98996
ENSMUSG00000028557	Rnf11	1.30588	-0.0643419	1.36602	0.0643419	0.991624
ENSMUSG00000000346	Dazap2	2.04241	0.0836952	1.9285	-0.0836952	0.992136
ENSMUSG00000036892	Prodh2	3.85141	-0.065847	4.03557	0.065847	0.993231
ENSMUSG00000018585	Atox1	5.39859	0.0750062	5.13077	-0.0750062	0.993997
ENSMUSG00000015759	Cnih1	1.2838	-0.0636029	1.34221	0.0636029	0.994459
ENSMUSG00000024039	Cbs	6.47106	-0.0641837	6.77357	0.0641837	0.994459
ENSMUSG00000045636	Mtus1	1.73645	-0.0608371	1.81244	0.0608371	0.995735
ENSMUSG00000003585	Sec14l2	6.31807	-0.0634165	6.60989	0.0634165	0.995735
ENSMUSG00000034892	Rps29	8.92826	-0.0630734	9.33896	0.0630734	0.995735
ENSMUSG00000021248	Tmed10	1.93517	-0.0592531	2.01779	0.0592531	0.995735
ENSMUSG00000026112	Coa5	0.969949	-0.0651461	1.01485	0.0651461	0.996706
ENSMUSG00000026405	C4bp	10.1916	-0.0622387	10.6544	0.0622387	0.996768
ENSMUSG00000034108	Ccs	2.92246	-0.0646819	3.05942	0.0646819	0.997426
ENSMUSG00000028648	Ndufs5	2.70324	-0.0649051	2.83026	0.0649051	0.997523
ENSMUSG00000005981	Trap1	1.62762	0.0817361	1.53864	-0.0817361	0.998324
ENSMUSG00000051285	Pcmtd1	1.18444	0.000263753	1.18448	-0.000263753	1
ENSMUSG00000043716	Rpl7	7.00413	0.0550726	6.74976	-0.0550726	1
ENSMUSG00000061518	Cox5b	5.64778	-0.0249026	5.75277	0.0249026	1
ENSMUSG00000025982	Sf3b1	1.18602	0.0612253	1.13686	-0.0612253	1
ENSMUSG00000064294	Aox3	7.81479	-0.0341182	8.01162	0.0341182	1
ENSMUSG00000026032	Ndufb3	2.11338	-0.00274491	2.11897	0.00274491	1
ENSMUSG00000025967	Eef1b2	3.28521	-0.0450237	3.39274	0.0450237	1
ENSMUSG00000025950	Idh1	6.07835	-0.0452759	6.27954	0.0452759	1
ENSMUSG00000026179	Pnkd	1.60396	-0.0100212	1.61601	0.0100212	1
ENSMUSG00000026201	Stk16	1.15448	0.0566948	1.11008	-0.0566948	1
ENSMUSG00000045658	Pid1	1.84685	0.0736624	1.75589	-0.0736624	1
ENSMUSG00000026385	Dbi	28.3588	0.0603144	27.2342	-0.0603144	1
ENSMUSG00000070594	Gm4788	3.21108	-0.0342894	3.29155	0.0342894	1
ENSMUSG00000033898	Cfhr2	13.0951	0.0150673	12.9757	-0.0150673	1
ENSMUSG00000008475	Arpc5	1.45571	0.0458852	1.41066	-0.0458852	1
ENSMUSG00000058076	Sdhc	2.33892	-0.0352296	2.39873	0.0352296	1
ENSMUSG00000026554	Dcaf8	1.39105	0.0680584	1.32733	-0.0680584	1
ENSMUSG00000026526	Fh1	2.65435	0.0537268	2.55943	-0.0537268	1
ENSMUSG00000039783	Kmo	2.72217	0.0229886	2.68145	-0.0229886	1
ENSMUSG00000026664	Phyh	37.2918	0.0584828	35.8589	-0.0584828	1
ENSMUSG00000037254	Itih2	10.7341	-0.00623551	10.7943	0.00623551	1
ENSMUSG00000026781	Acbd5	2.70482	0.0233988	2.6636	-0.0233988	1
ENSMUSG00000036813	Entpd8	1.13082	-0.026153	1.15175	0.026153	1
ENSMUSG00000015083	C8g	14.3552	0.0429816	13.9519	-0.0429816	1
ENSMUSG00000009614	Sardh	10.8965	0.0358554	10.6425	-0.0358554	1
ENSMUSG00000015846	Rxra	3.37826	-0.00348214	3.38976	0.00348214	1
ENSMUSG00000044627	Swi5	2.94297	0.0216887	2.90168	-0.0216887	1
ENSMUSG00000009566	Fpgs	2.09288	0.0409991	2.03564	-0.0409991	1
ENSMUSG00000026878	Rab14	2.0156	0.0491684	1.94934	-0.0491684	1
ENSMUSG00000018770	Atp5g3	10.0417	0.0395499	9.78239	-0.0395499	1
ENSMUSG00000027282	Mtch2	2.72374	0.0463915	2.63979	-0.0463915	1
ENSMUSG00000005510	Ndufs3	2.17489	0.0692892	2.07433	-0.0692892	1
ENSMUSG00000063235	Ptpmt1	1.50618	0.079896	1.42555	-0.079896	1
ENSMUSG00000027195	Hsd17b12	2.92246	-0.0406482	3.00882	0.0406482	1
ENSMUSG00000027184	Caprin1	1.69228	0.0254151	1.66363	-0.0254151	1
ENSMUSG00000027133	Nop10	1.99668	0.0159101	1.97612	-0.0159101	1
ENSMUSG00000000876	Pxmp4	1.71279	-0.0471125	1.77077	0.0471125	1
ENSMUSG00000038324	Trpc4ap	1.00465	0.076903	0.952347	-0.076903	1
ENSMUSG00000039001	Rps21	9.98022	0.0461266	9.67823	-0.0461266	1
ENSMUSG00000027559	Car3	62.195	0.0599612	59.7449	-0.0599612	1
ENSMUSG00000027673	Ndufb5	3.01867	0.0232642	2.97311	-0.0232642	1
ENSMUSG00000025762	Larp1b	1.08193	0.00229149	1.08032	-0.00229149	1
ENSMUSG00000037152	Ndufc1	4.25043	0.0251437	4.1814	-0.0251437	1
ENSMUSG00000075700	Selenot	2.74582	0.02749	2.69633	-0.02749	1
ENSMUSG00000028001	Fga	47.007	-0.0522612	48.8078	0.0522612	1
ENSMUSG00000027937	Jtb	1.16867	0.0513396	1.12794	-0.0513396	1
ENSMUSG00000028124	Gclm	3.16219	0.0659218	3.0237	-0.0659218	1
ENSMUSG00000068523	Gng5	2.96505	-0.0297344	3.02966	0.0297344	1
ENSMUSG00000028234	Rps20	12.6551	-0.0447853	13.071	0.0447853	1
ENSMUSG00000047187	Rab2a	1.70332	-0.0306862	1.74101	0.0306862	1
ENSMUSG00000028416	Bag1	1.19075	0.0707334	1.13389	-0.0707334	1
ENSMUSG00000015247	Nipsnap3b	1.01411	0.0245193	0.996989	-0.0245193	1
ENSMUSG00000066154	Mup3	214.343	0.0623143	205.567	-0.0623143	1
ENSMUSG00000066150	Slc31a1	2.41304	0.0459586	2.3392	-0.0459586	1
ENSMUSG00000008305	Tle1	1.01411	0.0636899	0.970204	-0.0636899	1
ENSMUSG00000028618	Tmem59	3.25051	0.0472616	3.1487	-0.0472616	1
ENSMUSG00000028607	Cpt2	2.68905	-0.0341038	2.75586	0.0341038	1
ENSMUSG00000028719	Cmpk1	1.09612	0.0735361	1.04163	-0.0735361	1
ENSMUSG00000028692	Akr1a1	5.315	0.0375239	5.18434	-0.0375239	1
ENSMUSG00000047675	Rps8	10.6379	-0.0499107	11.0264	0.0499107	1
ENSMUSG00000028538	St3gal3	1.25068	0.0750588	1.18746	-0.0750588	1
ENSMUSG00000028837	Psmb2	1.24122	0.071347	1.18151	-0.071347	1
ENSMUSG00000028788	Ptp4a2	1.52826	-0.0229064	1.55352	0.0229064	1
ENSMUSG00000059291	Rpl11	9.51654	0.00571718	9.49074	-0.00571718	1
ENSMUSG00000028756	Pink1	2.3468	-0.0267971	2.39277	0.0267971	1
ENSMUSG00000050608	Micos10	3.02971	-0.0127148	3.05942	0.0127148	1
ENSMUSG00000028743	Akr7a5	3.65426	0.0539133	3.52369	-0.0539133	1
ENSMUSG00000078515	Ddi2	2.69378	0.0288169	2.64276	-0.0288169	1
ENSMUSG00000028979	Masp2	2.8783	0.04234	2.79752	-0.04234	1
ENSMUSG00000029048	Rer1	1.84054	0.0136496	1.82434	-0.0136496	1
ENSMUSG00000029063	Nadk	1.72856	0.0534107	1.66661	-0.0534107	1
ENSMUSG00000029017	Pmpcb	1.48725	0.064681	1.42257	-0.064681	1
ENSMUSG00000106918	Mrpl33	1.18286	-0.0583786	1.2321	0.0583786	1
ENSMUSG00000029201	Ugdh	1.94305	0.0319488	1.90172	-0.0319488	1
ENSMUSG00000037720	Tmem33	1.38789	-0.0529229	1.44043	0.0529229	1
ENSMUSG00000029152	Ociad1	1.65128	0.0265857	1.62197	-0.0265857	1
ENSMUSG00000054630	Ugt2b5	12.9626	0.0570754	12.4758	-0.0570754	1
ENSMUSG00000035780	Ugt2a3	4.11952	0.0375993	4.01772	-0.0375993	1
ENSMUSG00000029465	Arpc3	1.06142	0.0478964	1.02675	-0.0478964	1
ENSMUSG00000034211	Mrps17	1.063	0.0293363	1.04163	-0.0293363	1
ENSMUSG00000005373	Mlxipl	2.42408	0.00564808	2.41658	-0.00564808	1
ENSMUSG00000029713	Gnb2	2.24744	0.0381573	2.1904	-0.0381573	1
ENSMUSG00000050552	Lamtor4	2.34365	-0.0233497	2.38384	0.0233497	1
ENSMUSG00000001847	Rac1	2.31368	-0.0146637	2.3392	0.0146637	1
ENSMUSG00000038690	Atp5j2	9.54808	-0.0375446	9.81215	0.0375446	1
ENSMUSG00000029649	Pomp	3.70631	-0.019943	3.76177	0.019943	1
ENSMUSG00000066551	Hmgb1	1.28853	0.0271673	1.26484	-0.0271673	1
ENSMUSG00000020440	Arf5	2.39727	0.000299412	2.39873	-0.000299412	1
ENSMUSG00000004285	Atp6v1f	1.40997	0.0399147	1.37198	-0.0399147	1
ENSMUSG00000053768	Chchd3	1.24437	0.0641703	1.19043	-0.0641703	1
ENSMUSG00000023367	Tmem176a	2.73163	-0.0452885	2.82133	0.0452885	1
ENSMUSG00000036371	Serbp1	2.09919	-0.0285572	2.14278	0.0285572	1
ENSMUSG00000068328	Aup1	1.80269	-0.0488296	1.86601	0.0488296	1
ENSMUSG00000033634	Nat8f2	10.1632	-0.0204196	10.3211	0.0204196	1
ENSMUSG00000054226	Tprkb	1.42101	-0.00398713	1.42555	0.00398713	1
ENSMUSG00000057278	Snrpg	1.17182	-0.0579159	1.2202	0.0579159	1
ENSMUSG00000079477	Rab7	1.90047	-0.017916	1.92553	0.017916	1
ENSMUSG00000061353	Cxcl12	3.51074	0.0268966	3.44928	-0.0268966	1
ENSMUSG00000059908	Mug1	72.5853	-0.0367347	74.5599	0.0367347	1
ENSMUSG00000004264	Phb2	2.46982	-0.0417577	2.54455	0.0417577	1
ENSMUSG00000023456	Tpi1	5.52319	0.0393184	5.38076	-0.0393184	1
ENSMUSG00000057666	Gapdh	11.6678	-0.00164623	11.696	0.00164623	1
ENSMUSG00000030341	Tnfrsf1a	1.0078	0.0069685	1.00294	-0.0069685	1
ENSMUSG00000030359	Pzp	35.3061	-0.0103599	35.6089	0.0103599	1
ENSMUSG00000072704	Smim10l1	1.07877	0.0464484	1.04461	-0.0464484	1
ENSMUSG00000060032	H2afj	1.81057	-0.0379359	1.86005	0.0379359	1
ENSMUSG00000035674	Ndufa3	5.35443	-0.0268098	5.46112	0.0268098	1
ENSMUSG00000006024	Napa	1.27592	0.0577	1.22615	-0.0577	1
ENSMUSG00000064254	Ethe1	1.44783	0.0625621	1.38686	-0.0625621	1
ENSMUSG00000040952	Rps19	6.14774	-0.0329973	6.2974	0.0329973	1
ENSMUSG00000037563	Rps16	9.44399	-0.0012454	9.46395	0.0012454	1
ENSMUSG00000053565	Eif3k	1.04565	-0.0626027	1.09222	0.0626027	1
ENSMUSG00000030591	Psmd8	1.74591	0.0397907	1.69934	-0.0397907	1
ENSMUSG00000074227	Spint2	1.84685	0.0810043	1.74696	-0.0810043	1
ENSMUSG00000036570	Fxyd1	3.51232	-0.0404742	3.61594	0.0404742	1
ENSMUSG00000003429	Rps11	6.18559	0.00824641	6.15752	-0.00824641	1
ENSMUSG00000011382	Dhdh	1.78218	0.0643961	1.7053	-0.0643961	1
ENSMUSG00000059070	Rpl18	5.39071	-0.0489344	5.58314	0.0489344	1
ENSMUSG00000030688	Stard10	15.0681	0.00760744	15.0084	-0.00760744	1
ENSMUSG00000030879	Mrpl17	1.17498	0.00689984	1.1696	-0.00689984	1
ENSMUSG00000031029	Eif3f	1.51091	0.00831327	1.50292	-0.00831327	1
ENSMUSG00000090862	Rps13	5.52003	-0.0224075	5.6129	0.0224075	1
ENSMUSG00000025481	Urah	6.4679	0.0642773	6.19323	-0.0642773	1
ENSMUSG00000025487	Psmd13	1.10085	0.0756369	1.04461	-0.0756369	1
ENSMUSG00000025492	Ifitm3	7.90942	0.0501276	7.64854	-0.0501276	1
ENSMUSG00000038650	Rnh1	1.42101	0.0511544	1.37198	-0.0511544	1
ENSMUSG00000025503	Taldo1	2.57707	0.0128019	2.55646	-0.0128019	1
ENSMUSG00000038489	Polr2l	1.06142	-0.00531542	1.06544	0.00531542	1
ENSMUSG00000031444	F10	5.91748	0.0187008	5.84801	-0.0187008	1
ENSMUSG00000031445	Proz	4.52643	-0.023864	4.60698	0.023864	1
ENSMUSG00000008892	Vdac3	1.21125	-0.0585594	1.26186	0.0585594	1
ENSMUSG00000031549	Ido2	1.16552	0.013675	1.15472	-0.013675	1
ENSMUSG00000031556	Tm2d2	1.21441	0.0654821	1.16067	-0.0654821	1
ENSMUSG00000031532	Saraf	1.70017	0.0346945	1.66066	-0.0346945	1
ENSMUSG00000036199	Ndufa13	4.88917	0.0199904	4.82721	-0.0199904	1
ENSMUSG00000019428	Fkbp8	2.63542	-0.0092374	2.65467	0.0092374	1
ENSMUSG00000045128	Rpl18a	6.77072	0.0318454	6.63072	-0.0318454	1
ENSMUSG00000002393	Nr2f6	2.01402	-0.0579324	2.09814	0.0579324	1
ENSMUSG00000031813	Mvb12a	1.14659	-0.0136158	1.1577	0.0136158	1
ENSMUSG00000041203	Trir	1.6292	0.0637667	1.55947	-0.0637667	1
ENSMUSG00000031672	Got2	5.24876	0.026073	5.16053	-0.026073	1
ENSMUSG00000055730	Ces2a	2.5613	0.0569155	2.4642	-0.0569155	1
ENSMUSG00000051495	Irf2bp2	2.42724	0.0416393	2.36004	-0.0416393	1
ENSMUSG00000093904	Tomm20	1.28065	-0.0510996	1.32733	0.0510996	1
ENSMUSG00000032018	Sc5d	7.05303	0.0449016	6.845	-0.0449016	1
ENSMUSG00000039016	Timm8b	1.61658	0.0253398	1.58923	-0.0253398	1
ENSMUSG00000032301	Psma4	1.96198	-0.0457781	2.02671	0.0457781	1
ENSMUSG00000032314	Etfa	6.52468	0.0440001	6.33609	-0.0440001	1
ENSMUSG00000007892	Rplp1	21.2348	0.0346621	20.7582	-0.0346621	1
ENSMUSG00000033629	Hacd3	1.47148	-0.0326434	1.5059	0.0326434	1
ENSMUSG00000036781	Rps27l	8.32421	0.0178619	8.23185	-0.0178619	1
ENSMUSG00000034858	Fam214a	1.37212	0.0290815	1.34519	-0.0290815	1
ENSMUSG00000033688	1300017J02Rik	7.48674	0.0258112	7.36284	-0.0258112	1
ENSMUSG00000007815	Rhoa	1.59292	0.023093	1.5684	-0.023093	1
ENSMUSG00000032612	Usp4	1.01726	0.054988	0.979132	-0.054988	1
ENSMUSG00000019877	Serinc1	2.51714	0.0370705	2.45527	-0.0370705	1
ENSMUSG00000020091	Eif4ebp2	2.13389	-0.0346301	2.18742	0.0346301	1
ENSMUSG00000019873	Reep3	1.08508	0.018425	1.07139	-0.018425	1
ENSMUSG00000033307	Mif	2.5676	0.0175985	2.5386	-0.0175985	1
ENSMUSG00000020150	Gamt	3.59591	0.0503114	3.47607	-0.0503114	1
ENSMUSG00000063457	Rps15	8.16176	-0.0567436	8.4997	0.0567436	1
ENSMUSG00000020163	Uqcr11	11.8081	-0.00805631	11.8895	0.00805631	1
ENSMUSG00000061904	Slc25a3	4.92072	-0.023107	5.00578	0.023107	1
ENSMUSG00000069516	Lyz2	1.28065	0.0217123	1.26186	-0.0217123	1
ENSMUSG00000025403	Shmt2	2.49663	0.0642248	2.3898	-0.0642248	1
ENSMUSG00000025393	Atp5b	14.9262	-0.0284665	15.2435	0.0284665	1
ENSMUSG00000025381	Cnpy2	2.03768	0.0109154	2.02374	-0.0109154	1
ENSMUSG00000025362	Rps26	7.66181	-0.0524202	7.95508	0.0524202	1
ENSMUSG00000044894	Uqcrq	20.861	-0.0437495	21.532	0.0437495	1
ENSMUSG00000020267	Hint1	6.92528	0.0470308	6.71107	-0.0470308	1
ENSMUSG00000037331	Larp1	1.53299	0.00659128	1.52673	-0.00659128	1
ENSMUSG00000060938	Rpl26	7.51986	-0.0609313	7.85389	0.0609313	1
ENSMUSG00000018574	Acadvl	5.60835	-0.00637815	5.63968	0.00637815	1
ENSMUSG00000014606	Slc25a11	1.03619	0.0215989	1.0208	-0.0215989	1
ENSMUSG00000018442	Derl2	2.93035	-0.0381876	3.0118	0.0381876	1
ENSMUSG00000037278	Tmem97	0.995183	-0.0281519	1.01485	0.0281519	1
ENSMUSG00000017428	Psmd11	1.13713	0.038743	1.1071	-0.038743	1
ENSMUSG00000038150	Ormdl3	1.33269	0.0356466	1.30055	-0.0356466	1
ENSMUSG00000057322	Rpl38	12.2576	0.0469183	11.8805	-0.0469183	1
ENSMUSG00000034566	Atp5h	5.21249	0.0634043	4.99387	-0.0634043	1
ENSMUSG00000048277	Syngr2	1.19864	0.0102141	1.19043	-0.0102141	1
ENSMUSG00000039640	Mrpl12	2.95085	0.062983	2.82728	-0.062983	1
ENSMUSG00000025137	Pcyt2	6.17928	-0.0160434	6.25573	0.0160434	1
ENSMUSG00000025142	Aspscr1	1.05669	-0.0237571	1.07437	0.0237571	1
ENSMUSG00000061477	Rps7	6.25183	0.039025	6.09205	-0.039025	1
ENSMUSG00000044573	Acp1	1.00149	-0.0565244	1.04163	0.0565244	1
ENSMUSG00000035247	Hectd1	1.4636	0.0536709	1.41066	-0.0536709	1
ENSMUSG00000060073	Psma3	2.28214	-0.0197138	2.31539	0.0197138	1
ENSMUSG00000021054	Sgpp1	1.02673	0.0683258	0.979132	-0.0683258	1
[truncated: 79 more rows]
