# Supplementary material for: The development of hepatic steatosis depends on the presence of liver-innervating parasympathetic cholinergic neurons in mice fed a high-fat diet
Source: PLoS Biol. 2024 Oct 22;22(10):e3002865. doi: 10.1371/journal.pbio.3002865 (PMC11530026; doi:10.1371/journal.pbio.3002865)
Supplement: S2 Table — (XLSX) [file pbio.3002865.s015.xlsx]

## Sheet: ChAT-dtA-PC-DEGs
FeatureID	FeatureName	ChAT-GFP-PC Average	ChAT-GFP-PC Log2 Fold Change	ChAT-dtA-PC Average	ChAT-dtA-PC Log2 Fold Change	ChAT-dtA-PC P-Value
ENSMUSG00000021250	Fos	0.0412664	-7.80528	9.60126	7.80528	5.3416e-115
ENSMUSG00000020000	Moxd1	0.00330131	-9.38681	3.31428	9.38681	4.18437e-97
ENSMUSG00000073834	Mup11	87.077	6.52257	0.945486	-6.52257	7.35471e-97
ENSMUSG00000028715	Cyp4a14	4.90244	6.98857	0.0365995	-6.98857	2.45096e-80
ENSMUSG00000005483	Dnajb1	0.724637	-4.90985	21.8397	4.90985	2.45906e-73
ENSMUSG00000038418	Egr1	0.50345	-4.54319	11.7789	4.54319	8.73771e-64
ENSMUSG00000031762	Mt2	3.81631	4.68549	0.146398	-4.68549	1.03998e-50
ENSMUSG00000052684	Jun	0.995345	-3.80646	13.9525	3.80646	2.4411e-49
ENSMUSG00000020205	Phlda1	0.521607	-3.83464	7.46629	3.83464	5.24565e-48
ENSMUSG00000028655	Mfsd2a	1.48889	5.34842	0.0345662	-5.34842	6.72436e-47
ENSMUSG00000031765	Mt1	17.0958	3.9911	1.07358	-3.9911	2.00903e-46
ENSMUSG00000066072	Cyp4a10	4.44026	4.17483	0.243996	-4.17483	7.06604e-46
ENSMUSG00000053560	Ier2	1.53841	-3.48299	17.2241	3.48299	6.80138e-44
ENSMUSG00000028195	Ccn1	0.363144	-3.71016	4.7742	3.71016	9.44881e-43
ENSMUSG00000029380	Cxcl1	0.047869	-4.59302	1.19355	4.59302	3.72598e-42
ENSMUSG00000026475	Rgs16	2.31917	4.20295	0.124032	-4.20295	3.3926e-40
ENSMUSG00000090877	Hspa1b	0.741144	-3.42309	7.96852	3.42309	3.3926e-40
ENSMUSG00000002944	Cd36	2.83913	3.86383	0.193164	-3.86383	5.41346e-39
ENSMUSG00000020429	Igfbp1	22.5958	3.31777	2.2651	-3.31777	2.61683e-36
ENSMUSG00000047822	Angptl8	0.797266	-3.21466	7.41749	3.21466	2.90347e-36
ENSMUSG00000078675	Mup16	31.3525	-3.06502	262.495	3.06502	4.8587e-36
ENSMUSG00000034936	Arl4d	3.01244	3.50081	0.264329	-3.50081	2.49355e-34
ENSMUSG00000052837	Junb	0.623947	-3.10705	5.39029	3.10705	5.74632e-34
ENSMUSG00000007872	Id3	0.571126	-3.0788	4.83926	3.0788	5.97289e-33
ENSMUSG00000020108	Ddit4	1.6325	3.60665	0.132165	-3.60665	6.96494e-32
ENSMUSG00000048489	Depp1	5.76409	3.14359	0.650657	-3.14359	1.10097e-30
ENSMUSG00000037071	Scd1	16.4884	3.11413	1.90317	-3.11413	5.53704e-30
ENSMUSG00000026839	Upp2	4.01934	2.95571	0.516459	-2.95571	2.42542e-27
ENSMUSG00000020593	Lpin1	2.14915	3.09319	0.250096	-3.09319	4.37017e-27
ENSMUSG00000027533	Fabp5	0.189825	-2.98529	1.51481	2.98529	4.01537e-26
ENSMUSG00000078674	Mup18	1.07623	-2.60125	6.54114	2.60125	3.47511e-25
ENSMUSG00000044786	Zfp36	1.76785	-2.44695	9.65006	2.44695	1.18181e-23
ENSMUSG00000008035	Mid1ip1	0.30207	-2.69405	1.96417	2.69405	3.47498e-23
ENSMUSG00000020423	Btg2	0.876498	-2.3877	4.59527	2.3877	1.63171e-21
ENSMUSG00000025190	Got1	6.4293	2.42542	1.19558	-2.42542	1.77635e-20
ENSMUSG00000024335	Brd2	0.602489	-2.36574	3.11299	2.36574	1.8023e-20
ENSMUSG00000037440	Vnn1	2.30761	2.55003	0.392428	-2.55003	2.08321e-20
ENSMUSG00000032418	Me1	1.31557	2.6818	0.20333	-2.6818	5.30614e-20
ENSMUSG00000022270	Retreg1	2.54366	2.47657	0.45546	-2.47657	5.78093e-20
ENSMUSG00000024052	Lpin2	6.03809	2.35958	1.17525	-2.35958	1.00225e-19
ENSMUSG00000009013	Dynll1	0.485292	-2.30877	2.4115	2.30877	3.85584e-19
ENSMUSG00000056978	Hamp2	1.87514	2.55616	0.317195	-2.55616	1.21573e-18
ENSMUSG00000032786	Alas1	1.91311	-2.13714	8.42398	2.13714	1.30147e-18
ENSMUSG00000068877	Selenbp2	9.42854	-2.09393	40.2716	2.09393	2.48328e-18
ENSMUSG00000030847	Bag3	0.477039	-2.24316	2.2651	2.24316	6.3169e-18
ENSMUSG00000032808	Cyp2c38	1.27926	2.50526	0.223663	-2.50526	7.61267e-18
ENSMUSG00000056313	Tcim	1.3783	2.46461	0.248063	-2.46461	7.77159e-18
ENSMUSG00000039220	Ppp1r10	0.224489	-2.38211	1.17728	2.38211	7.87533e-18
ENSMUSG00000029597	Sds	1.46743	2.39939	0.276529	-2.39939	6.5793e-17
ENSMUSG00000074622	Mafb	3.29636	2.19243	0.719789	-2.19243	1.66446e-16
ENSMUSG00000020865	Abcc3	3.21878	2.17443	0.711656	-2.17443	1.66446e-16
ENSMUSG00000022769	Sdf2l1	0.597537	-2.10133	2.5701	2.10133	1.66446e-16
ENSMUSG00000022003	Slc25a30	0.481991	-2.12923	2.11464	2.12923	3.22379e-16
ENSMUSG00000041567	Serpina12	0.590934	-2.08619	2.5152	2.08619	5.33105e-16
ENSMUSG00000028211	Trp53inp1	5.00809	2.09232	1.17322	-2.09232	6.61035e-16
ENSMUSG00000019960	Dusp6	0.845135	-2.00478	3.39765	2.00478	2.36883e-15
ENSMUSG00000078686	Mup9	150.432	-1.88855	557.211	1.88855	2.74952e-15
ENSMUSG00000028194	Ddah1	1.71338	2.13578	0.388361	-2.13578	1.02378e-14
ENSMUSG00000039519	Cyp7b1	5.95391	-1.85135	21.4961	1.85135	1.29325e-14
ENSMUSG00000004951	Hspb1	1.56482	-1.89479	5.82541	1.89479	1.49441e-14
ENSMUSG00000029657	Hsph1	1.375	-1.88635	5.08936	1.88635	1.98285e-14
ENSMUSG00000002289	Angptl4	5.32171	1.97114	1.35621	-1.97114	1.99747e-14
ENSMUSG00000020102	Slc16a7	1.05147	2.20982	0.225697	-2.20982	2.40765e-14
ENSMUSG00000022129	Dct	0.254201	-2.19404	1.16915	2.19404	4.13673e-14
ENSMUSG00000021270	Hsp90aa1	5.25733	-1.81594	18.5214	1.81594	4.4955e-14
ENSMUSG00000026628	Atf3	0.444026	-2.02432	1.81167	2.02432	7.28915e-14
ENSMUSG00000024986	Hhex	0.396157	-1.97793	1.56564	1.97793	8.68124e-14
ENSMUSG00000021127	Zfp36l1	2.28616	-1.80897	8.01732	1.80897	1.2723e-13
ENSMUSG00000060803	Gstp1	1.04817	-1.81072	3.68231	1.81072	4.73268e-13
ENSMUSG00000050445	Cyp8b1	13.6113	1.81763	3.86124	-1.81763	5.60719e-13
ENSMUSG00000032115	Hyou1	0.853388	-1.78924	2.95439	1.78924	1.22211e-12
ENSMUSG00000023272	Creld2	1.79921	-1.74844	6.05111	1.74844	1.22211e-12
ENSMUSG00000074063	Osgin1	1.34693	-1.74434	4.518	1.74434	2.35834e-12
ENSMUSG00000072849	Serpina1e	101.413	-1.6778	324.588	1.6778	2.78261e-12
ENSMUSG00000056035	Cyp3a11	24.3042	1.78544	7.0515	-1.78544	4.48905e-12
ENSMUSG00000030762	Aqp8	1.60444	1.90496	0.426994	-1.90496	5.98344e-12
ENSMUSG00000057074	Ces1g	4.57066	1.78229	1.32775	-1.78229	5.98344e-12
ENSMUSG00000032501	Trib1	1.12079	-1.72926	3.72095	1.72926	9.82523e-12
ENSMUSG00000028410	Dnaja1	5.72777	-1.62689	17.6999	1.62689	1.81485e-11
ENSMUSG00000048856	Slc25a47	15.777	1.69359	4.87789	-1.69359	1.8391e-11
ENSMUSG00000003355	Fkbp11	0.282262	-1.84552	1.01868	1.84552	2.65592e-11
ENSMUSG00000020122	Egfr	3.95827	-1.61433	12.1266	1.61433	3.15819e-11
ENSMUSG00000052934	Fbxo31	1.23799	1.84304	0.343628	-1.84304	3.91352e-11
ENSMUSG00000031596	Slc7a2	4.27024	1.70871	1.30538	-1.70871	5.36043e-11
ENSMUSG00000072949	Acot1	1.03991	1.90323	0.276529	-1.90323	5.42652e-11
ENSMUSG00000024561	Mbd1	0.658611	-1.69667	2.13904	1.69667	6.60921e-11
ENSMUSG00000027346	Gpcpd1	2.05837	1.74199	0.614058	-1.74199	1.28253e-10
ENSMUSG00000056091	St3gal5	2.0171	1.72235	0.609991	-1.72235	2.26347e-10
ENSMUSG00000056973	Ces1d	8.0783	1.60813	2.64939	-1.60813	2.80917e-10
ENSMUSG00000021453	Gadd45g	3.44161	1.65751	1.08985	-1.65751	2.93086e-10
ENSMUSG00000015656	Hspa8	23.4855	-1.52128	67.4426	1.52128	3.12543e-10
ENSMUSG00000020644	Id2	2.7665	-1.55002	8.10678	1.55002	3.50236e-10
ENSMUSG00000042406	Atf4	1.79921	-1.54921	5.27032	1.54921	3.9799e-10
ENSMUSG00000031725	Ces1f	6.67855	1.56606	2.25493	-1.56606	9.16422e-10
ENSMUSG00000118017	Gm29966	1.13235	1.74889	0.335495	-1.74889	1.0921e-09
ENSMUSG00000078817	Nlrp12	1.82397	1.66115	0.575425	-1.66115	1.18083e-09
ENSMUSG00000038422	Hdhd3	0.546367	-1.59762	1.65714	1.59762	1.40688e-09
ENSMUSG00000032349	Elovl5	6.5663	1.54943	2.24273	-1.54943	1.52348e-09
ENSMUSG00000071633	Gm4952	3.42841	1.58632	1.14068	-1.58632	1.6129e-09
ENSMUSG00000022010	Tsc22d1	2.31752	-1.49179	6.52284	1.49179	1.84049e-09
ENSMUSG00000069917	Hba-a2	1.8801	-1.71052	6.15888	1.71052	3.29151e-09
ENSMUSG00000009633	G0s2	0.737843	-1.54137	2.15123	1.54137	3.29673e-09
ENSMUSG00000078566	Bnip3	4.46832	1.53672	1.53921	-1.53672	3.59941e-09
ENSMUSG00000067071	Hes6	0.873196	-1.51131	2.49283	1.51131	4.40519e-09
ENSMUSG00000031613	Hpgd	2.42811	1.56869	0.817388	-1.56869	5.1821e-09
ENSMUSG00000069456	Rdh16	1.753	1.59382	0.579491	-1.59382	6.53783e-09
ENSMUSG00000023034	Nr4a1	0.515004	-1.55518	1.51684	1.55518	7.92274e-09
ENSMUSG00000018604	Tbx3	0.60414	-1.52375	1.74051	1.52375	8.86649e-09
ENSMUSG00000079012	Serpina3m	7.47416	1.47079	2.69616	-1.47079	9.47458e-09
ENSMUSG00000060860	Ube2s	0.741144	-1.48646	2.08007	1.48646	1.25881e-08
ENSMUSG00000025153	Fasn	1.55987	-1.43691	4.22724	1.43691	1.30738e-08
ENSMUSG00000057137	Tmem140	1.29576	1.58344	0.43106	-1.58344	1.73097e-08
ENSMUSG00000045294	Insig1	3.82457	-1.37837	9.94895	1.37837	2.97228e-08
ENSMUSG00000028445	Enho	0.618995	-1.44609	1.68968	1.44609	5.1865e-08
ENSMUSG00000037798	Mat1a	36.3953	1.38216	13.9668	-1.38216	5.4098e-08
ENSMUSG00000044254	Pcsk9	0.430821	-1.48113	1.20575	1.48113	5.81184e-08
ENSMUSG00000030161	Gabarapl1	11.3119	1.38789	4.3228	-1.38789	5.91844e-08
ENSMUSG00000073421	H2-Ab1	1.95603	1.51505	0.68319	-1.51505	6.51208e-08
ENSMUSG00000069919	Hba-a1	1.70348	-1.62969	5.27642	1.62969	6.64565e-08
ENSMUSG00000068463	B630019A10Rik	1.28256	1.50897	0.44936	-1.50897	1.03985e-07
ENSMUSG00000008348	Ubc	7.0582	-1.314	17.5576	1.314	1.15665e-07
ENSMUSG00000060586	H2-Eb1	1.18847	1.55699	0.402594	-1.55699	1.43145e-07
ENSMUSG00000090264	Eif4ebp3	1.47569	1.46659	0.532725	-1.46659	2.16822e-07
ENSMUSG00000020484	Xbp1	2.75824	-1.28984	6.74853	1.28984	2.97162e-07
ENSMUSG00000117780	Gm3734	1.77775	1.40322	0.67099	-1.40322	3.80765e-07
ENSMUSG00000078683	Mup1	45.3253	-1.23923	107.043	1.23923	6.01905e-07
ENSMUSG00000032575	Manf	4.64329	-1.25096	11.0571	1.25096	6.47597e-07
ENSMUSG00000030711	Sult1a1	12.5037	1.28092	5.14629	-1.28092	8.27006e-07
ENSMUSG00000061959	Ces1e	2.74669	1.32693	1.09392	-1.32693	9.3171e-07
ENSMUSG00000043091	Tuba1c	1.83553	-1.24878	4.3655	1.24878	1.1046e-06
ENSMUSG00000001665	Gstt3	1.33043	1.3732	0.512392	-1.3732	1.3795e-06
ENSMUSG00000026864	Hspa5	19.3556	-1.20784	44.7286	1.20784	1.40568e-06
ENSMUSG00000014905	Dnajb9	1.33373	-1.2327	3.13739	1.2327	2.33626e-06
ENSMUSG00000034591	Slc41a2	0.448978	-1.32122	1.12442	1.32122	2.51784e-06
ENSMUSG00000043681	Fam25c	2.47433	-1.20327	5.70138	1.20327	2.73181e-06
ENSMUSG00000002769	Gnmt	39.5266	1.20259	17.1794	-1.20259	3.77937e-06
ENSMUSG00000029656	C8b	2.71698	-1.17828	6.15278	1.17828	4.41254e-06
ENSMUSG00000024807	Syvn1	2.44792	-1.18439	5.56718	1.18439	4.51095e-06
ENSMUSG00000073842	Mup7	87.5425	-1.15115	194.5	1.15115	5.04283e-06
ENSMUSG00000005514	Por	5.62213	1.21246	2.42573	-1.21246	5.04283e-06
ENSMUSG00000027762	Sucnr1	1.30897	1.30485	0.528659	-1.30485	5.50248e-06
ENSMUSG00000001774	Chordc1	0.610742	-1.24878	1.45381	1.24878	5.66522e-06
ENSMUSG00000039782	Cpeb2	1.51365	1.28473	0.620158	-1.28473	5.70644e-06
ENSMUSG00000031767	Nudt7	9.20405	-1.14987	20.4327	1.14987	5.71559e-06
ENSMUSG00000036594	H2-Aa	1.46083	1.34627	0.573392	-1.34627	6.16395e-06
ENSMUSG00000027712	Anxa5	1.40141	1.28642	0.573392	-1.28642	6.50243e-06
ENSMUSG00000070284	Gmppb	0.491895	-1.25116	1.17322	1.25116	7.6188e-06
ENSMUSG00000073940	Hbb-bt	0.549668	-1.42036	1.47414	1.42036	7.77109e-06
ENSMUSG00000038754	Elovl3	11.6503	-1.1178	25.2943	1.1178	1.16156e-05
ENSMUSG00000010651	Acaa1b	37.4038	1.14463	16.9232	-1.14463	1.26415e-05
ENSMUSG00000052305	Hbb-bs	4.37919	-1.27446	10.5996	1.27446	1.32165e-05
ENSMUSG00000029273	Sult1d1	2.70872	1.18871	1.18745	-1.18871	1.47173e-05
ENSMUSG00000056612	Ppp1r14b	0.425869	-1.23762	1.00649	1.23762	1.50921e-05
ENSMUSG00000021400	Wrnip1	1.41131	1.20761	0.609991	-1.20761	2.62685e-05
ENSMUSG00000022181	C6	3.58027	-1.09135	7.63302	1.09135	2.62685e-05
ENSMUSG00000020458	Rtn4	1.56647	1.19067	0.685223	-1.19067	3.00019e-05
ENSMUSG00000038991	Txndc5	1.68037	-1.10009	3.60505	1.10009	3.00019e-05
ENSMUSG00000045948	Mrps12	0.698227	-1.14786	1.54938	1.14786	3.75768e-05
ENSMUSG00000026202	Tuba4a	2.67076	-1.07658	5.63632	1.07658	3.99083e-05
ENSMUSG00000005677	Nr1i3	5.16325	1.11158	2.38913	-1.11158	4.14565e-05
ENSMUSG00000011305	Plin5	1.55327	1.15728	0.69539	-1.15728	5.41603e-05
ENSMUSG00000048756	Foxo3	1.29741	1.18043	0.571358	-1.18043	5.82787e-05
ENSMUSG00000036478	Btg1	1.49879	1.15286	0.673023	-1.15286	6.78523e-05
ENSMUSG00000038403	Hjv	2.54366	1.10796	1.17932	-1.10796	7.14465e-05
ENSMUSG00000085241	Snhg3	1.19012	1.17325	0.526626	-1.17325	7.14465e-05
ENSMUSG00000047446	Arl4a	2.49579	1.11576	1.15085	-1.11576	7.14465e-05
ENSMUSG00000028982	Slc25a33	1.17692	1.16274	0.524592	-1.16274	7.40154e-05
ENSMUSG00000034120	Srsf2	1.29576	-1.06447	2.71243	1.06447	8.48657e-05
ENSMUSG00000040147	Maob	2.32577	1.10055	1.08375	-1.10055	9.40214e-05
ENSMUSG00000023944	Hsp90ab1	12.3997	-1.0167	25.0991	1.0167	9.86114e-05
ENSMUSG00000037710	Cisd1	7.26453	1.05468	3.49728	-1.05468	0.000100669
ENSMUSG00000024785	Rcl1	7.01858	1.05446	3.37935	-1.05446	0.000103288
ENSMUSG00000073988	Ttpa	9.52923	1.04601	4.6156	-1.04601	0.000110739
ENSMUSG00000047554	Tmem41b	0.557921	-1.10211	1.19965	1.10211	0.000126835
ENSMUSG00000024610	Cd74	2.93156	1.11778	1.35011	-1.11778	0.000136209
ENSMUSG00000078672	Mup20	48.4286	1.02686	23.7754	-1.02686	0.000148973
ENSMUSG00000024856	Cdk2ap2	2.21188	-1.01377	4.4692	1.01377	0.000160966
ENSMUSG00000034528	Hsd17b13	2.50734	1.0675	1.19558	-1.0675	0.000169691
ENSMUSG00000027513	Pck1	40.4625	1.01649	20.0077	-1.01649	0.000175724
ENSMUSG00000024966	Stip1	1.12079	-1.0227	2.27933	1.0227	0.000209815
ENSMUSG00000020288	Ahsa2	0.635502	-1.05872	1.32571	1.05872	0.000210391
ENSMUSG00000027792	Bche	1.29576	1.08453	0.609991	-1.08453	0.000255259
ENSMUSG00000054263	Lifr	3.31616	-0.981445	6.5513	0.981445	0.000256933
ENSMUSG00000020553	Pctp	2.08808	1.04293	1.01259	-1.04293	0.000282695
ENSMUSG00000027808	Serp1	4.1514	-0.968744	8.12915	0.968744	0.000310214
ENSMUSG00000015890	Amdhd1	1.35519	1.07898	0.640491	-1.07898	0.000311338
ENSMUSG00000029727	Cyp3a13	1.75134	1.05189	0.843821	-1.05189	0.000323903
ENSMUSG00000015357	Clpx	7.3091	0.99235	3.67418	-0.99235	0.000324952
ENSMUSG00000036752	Tubb4b	2.20362	-0.976552	4.33907	0.976552	0.000330875
ENSMUSG00000060613	Cyp2c70	6.88323	-0.951118	13.3141	0.951118	0.000386788
ENSMUSG00000024190	Dusp1	1.44762	-0.97954	2.85679	0.97954	0.000432084
ENSMUSG00000032434	Cmtm6	0.990393	-0.987878	1.9662	0.987878	0.000437025
ENSMUSG00000074768	Bhmt	100.408	0.958867	51.6744	-0.958867	0.000462059
ENSMUSG00000027429	Sec23b	0.993694	-0.984575	1.96824	0.984575	0.000504181
ENSMUSG00000026034	Clk1	0.597537	-1.02041	1.21388	1.02041	0.000539713
ENSMUSG00000029458	Brap	2.74999	0.991291	1.38265	-0.991291	0.000578398
ENSMUSG00000038092	Hsd3b5	5.32666	-0.932101	10.1686	0.932101	0.000580178
ENSMUSG00000026749	Nek6	0.752698	-0.983822	1.49041	0.983822	0.000605638
ENSMUSG00000050440	Hamp	7.45931	-0.950513	14.4222	0.950513	0.000605638
ENSMUSG00000025232	Hexa	1.58298	1.02169	0.778755	-1.02169	0.000605638
ENSMUSG00000037580	Gch1	3.54396	0.977379	1.79947	-0.977379	0.000605638
ENSMUSG00000037573	Tob1	2.51725	-0.941443	4.83723	0.941443	0.0006172
ENSMUSG00000062181	Ces3b	5.93905	-0.924348	11.2767	0.924348	0.000642657
ENSMUSG00000028035	Dnajb4	0.784061	-0.982847	1.55141	0.982847	0.000661181
ENSMUSG00000061825	Ces2c	1.43442	-0.966862	2.80596	0.966862	0.000728053
ENSMUSG00000020432	Tcn2	2.49414	0.974294	1.26878	-0.974294	0.000750796
ENSMUSG00000032353	Tmed3	0.787362	-0.974909	1.54938	0.974909	0.00075615
ENSMUSG00000029499	Pxmp2	4.10353	0.954815	2.11667	-0.954815	0.000777283
ENSMUSG00000022215	Fitm1	3.62814	0.960045	1.86454	-0.960045	0.000790355
ENSMUSG00000019947	Arid5b	1.12079	1.02169	0.551025	-1.02169	0.000834928
ENSMUSG00000049115	Agtr1a	1.31062	0.999184	0.654724	-0.999184	0.000900212
ENSMUSG00000004460	Dnajb11	1.8867	-0.924182	3.58268	0.924182	0.000950089
ENSMUSG00000027248	Pdia3	8.18229	-0.898714	15.262	0.898714	0.000986089
ENSMUSG00000074794	Arrdc3	1.47899	-0.938355	2.83646	0.938355	0.000986089
ENSMUSG00000022809	Nr1i2	1.00525	1.00991	0.498159	-1.00991	0.00122341
ENSMUSG00000022149	C9	3.23363	-0.902272	6.04704	0.902272	0.00122795
ENSMUSG00000029580	Actb	17.1602	-0.881633	31.6301	0.881633	0.0012614
ENSMUSG00000073676	Hspe1	6.4359	-0.883718	11.8806	0.883718	0.00133474
ENSMUSG00000026819	Slc25a25	3.45647	-0.891383	6.41507	0.891383	0.00136868
ENSMUSG00000003721	Insig2	10.348	0.904092	5.53059	-0.904092	0.0013739
ENSMUSG00000024254	Abcg8	1.65231	0.954185	0.851954	-0.954185	0.00142647
ENSMUSG00000048578	Mlec	0.95903	-0.930744	1.82997	0.930744	0.00142891
ENSMUSG00000069805	Fbp1	12.649	0.898445	6.78717	-0.898445	0.00144793
ENSMUSG00000054499	Dedd2	1.13565	0.978377	0.575425	-0.978377	0.00151525
ENSMUSG00000058672	Tubb2a	1.84543	-0.895903	3.43628	0.895903	0.00158503
ENSMUSG00000040128	Pnrc1	2.7863	-0.883204	5.14222	0.883204	0.00162786
ENSMUSG00000025823	Pdia4	1.44102	-0.901612	2.69413	0.901612	0.00166128
ENSMUSG00000037826	Ppm1k	1.61929	0.945856	0.839754	-0.945856	0.00171437
ENSMUSG00000041012	Cmtm8	1.47073	0.953769	0.758422	-0.953769	0.00173757
ENSMUSG00000021884	Hacl1	4.55581	0.900718	2.43996	-0.900718	0.00176053
ENSMUSG00000058207	Serpina3k	174.047	-0.852859	314.463	0.852859	0.00187816
ENSMUSG00000002992	Apoc2	6.1685	0.890095	3.32852	-0.890095	0.00188129
ENSMUSG00000074639	Rdh16f2	2.24654	0.926399	1.18135	-0.926399	0.00188129
ENSMUSG00000022498	Txndc11	0.548017	-0.948764	1.05935	0.948764	0.00188129
ENSMUSG00000028199	Cryz	1.77775	0.931555	0.931253	-0.931555	0.00196562
ENSMUSG00000021134	Srsf5	3.05206	0.903817	1.63071	-0.903817	0.00206407
ENSMUSG00000031886	Ces2e	6.86177	0.882234	3.72298	-0.882234	0.00210075
ENSMUSG00000091780	Sco2	1.95933	0.916903	1.03698	-0.916903	0.00224221
ENSMUSG00000027359	Slc27a2	19.2796	0.866235	10.5793	-0.866235	0.00231287
ENSMUSG00000058443	Rpl10-ps3	0.752698	-0.905055	1.41111	0.905055	0.00237346
ENSMUSG00000022304	Dpys	3.69416	0.878576	2.0089	-0.878576	0.00252978
ENSMUSG00000042675	Ypel3	1.54831	0.916534	0.819421	-0.916534	0.00256484
ENSMUSG00000017718	Afmid	1.47899	0.920013	0.780788	-0.920013	0.00257783
ENSMUSG00000032898	Fbxo21	1.90816	0.90727	1.01665	-0.90727	0.00260662
ENSMUSG00000023951	Vegfa	0.88145	-0.889686	1.63478	0.889686	0.00260865
ENSMUSG00000018379	Srsf1	0.585982	-0.9199	1.11018	0.9199	0.00265892
ENSMUSG00000003814	Calr	17.695	-0.831413	31.4999	0.831413	0.00276834
ENSMUSG00000020869	Lrrc59	0.927668	-0.882634	1.71204	0.882634	0.00287079
ENSMUSG00000047843	Bri3	2.59153	0.88052	1.40705	-0.88052	0.00296128
ENSMUSG00000029571	Tmem106b	2.21353	0.887809	1.19558	-0.887809	0.00305171
ENSMUSG00000033610	Pank1	4.29005	0.864151	2.3566	-0.864151	0.00307488
ENSMUSG00000022853	Ehhadh	2.81272	0.876899	1.53108	-0.876899	0.00308197
ENSMUSG00000073424	Cyp4f15	3.48948	0.866622	1.91334	-0.866622	0.00311489
ENSMUSG00000028011	Tdo2	33.0626	0.842665	18.4421	-0.842665	0.00314509
ENSMUSG00000020361	Hspa4	1.04156	-0.865278	1.89911	0.865278	0.00326517
ENSMUSG00000056501	Cebpb	9.53088	0.847194	5.29879	-0.847194	0.00328457
ENSMUSG00000030909	Anks4b	0.541415	-0.906959	1.01665	0.906959	0.00329246
ENSMUSG00000023942	Slc29a1	5.61388	0.850731	3.11299	-0.850731	0.00343231
ENSMUSG00000087141	Plcxd2	0.762602	-0.87791	1.40298	0.87791	0.00345795
ENSMUSG00000024843	Chka	1.51035	-0.856567	2.73683	0.856567	0.00347832
ENSMUSG00000072664	Ugt3a1	2.68892	0.866594	1.47414	-0.866594	0.00368291
ENSMUSG00000042524	Sun2	1.05642	0.920656	0.557125	-0.920656	0.00368631
ENSMUSG00000028820	Sfpq	0.668515	-0.875692	1.22812	0.875692	0.0037735
ENSMUSG00000060961	Slc4a4	1.06962	0.912555	0.567292	-0.912555	0.00385917
ENSMUSG00000057228	Aadat	1.47899	-0.84	2.64939	0.84	0.00390213
ENSMUSG00000048706	Lurap1l	1.42121	0.889065	0.766555	-0.889065	0.00408847
ENSMUSG00000057465	Saa2	1.89495	1.53501	0.65269	-1.53501	0.0042035
ENSMUSG00000073830	Mup14	3.86253	-0.807333	6.76277	0.807333	0.00467104
ENSMUSG00000022391	Rangap1	0.737843	-0.854825	1.33588	0.854825	0.00492662
ENSMUSG00000025260	Hsd17b10	4.51949	0.828027	2.5457	-0.828027	0.00496513
ENSMUSG00000029616	Erp29	1.27431	-0.827445	2.26307	0.827445	0.00499309
ENSMUSG00000032553	Srprb	0.557921	-0.883779	1.03088	0.883779	0.00511311
ENSMUSG00000078680	Mup10	4.7836	-0.78971	8.27351	0.78971	0.00604603
ENSMUSG00000059325	Hopx	1.04651	-0.819346	1.84827	0.819346	0.00610095
ENSMUSG00000032193	Ldlr	1.22148	-0.815393	2.15123	0.815393	0.00610095
ENSMUSG00000018166	Erbb3	1.57638	0.845743	0.876354	-0.845743	0.00695935
ENSMUSG00000004038	Gstm3	0.950777	-0.831712	1.69374	0.831712	0.00709617
ENSMUSG00000075010	AW112010	5.86808	0.802316	3.36512	-0.802316	0.00710124
ENSMUSG00000030087	Klf15	4.51454	0.8036	2.58636	-0.8036	0.00726193
ENSMUSG00000058258	Idi1	1.77115	-0.798463	3.08249	0.798463	0.00755396
ENSMUSG00000020029	Nudt4	4.45182	0.79823	2.55993	-0.79823	0.00770318
ENSMUSG00000021417	Eci2	6.09092	0.793838	3.51355	-0.793838	0.00771356
ENSMUSG00000028680	Plk3	1.65231	-0.799175	2.87712	0.799175	0.00773709
ENSMUSG00000030541	Idh2	2.41821	0.818689	1.37045	-0.818689	0.00773709
ENSMUSG00000034456	Uroc1	1.59288	0.837566	0.890587	-0.837566	0.00774898
ENSMUSG00000059796	Eif4a1	4.87603	-0.765294	8.29181	0.765294	0.00866058
ENSMUSG00000016756	Cmah	0.965633	-0.800708	1.68358	0.800708	0.00881657
ENSMUSG00000016194	Hsd11b1	12.6193	0.776886	7.36666	-0.776886	0.00890609
ENSMUSG00000007659	Bcl2l1	1.0036	0.857305	0.553059	-0.857305	0.00896502
ENSMUSG00000040181	Fmo1	2.82262	0.801952	1.61851	-0.801952	0.00906739
ENSMUSG00000021477	Ctsl	15.6862	0.772614	9.18443	-0.772614	0.00929879
ENSMUSG00000044005	Gls2	1.271	0.843268	0.70759	-0.843268	0.00967829
ENSMUSG00000033159	Cnppd1	1.17857	0.832835	0.660824	-0.832835	0.00988384
ENSMUSG00000022707	Gbe1	1.35684	0.826092	0.764522	-0.826092	0.0100438
ENSMUSG00000042747	Krtcap2	1.68697	-0.773321	2.88526	0.773321	0.0101809
ENSMUSG00000060807	Serpina6	4.36433	0.773047	2.55383	-0.773047	0.0110797
ENSMUSG00000087579	Hectd2os	2.85563	0.784728	1.65714	-0.784728	0.0116038
ENSMUSG00000020190	Mknk2	1.31062	0.818875	0.742156	-0.818875	0.0116863
ENSMUSG00000034158	Lrrc58	0.789013	-0.784372	1.36028	0.784372	0.012064
ENSMUSG00000022546	Gpt	6.64388	0.758269	3.92834	-0.758269	0.0120703
ENSMUSG00000035878	Hykk	1.54996	0.801494	0.888554	-0.801494	0.0121269
ENSMUSG00000020048	Hsp90b1	18.3404	-0.732407	30.4833	0.732407	0.0123624
ENSMUSG00000056429	Tgoln1	2.22508	0.784555	1.29115	-0.784555	0.0124221
ENSMUSG00000059743	Fdps	4.49473	-0.740084	7.51102	0.740084	0.0126178
ENSMUSG00000031812	Map1lc3b	3.65785	0.764308	2.15327	-0.764308	0.0130285
ENSMUSG00000027983	Cyp2u1	0.592585	-0.799905	1.03292	0.799905	0.0133978
ENSMUSG00000004071	Cdip1	1.59453	0.793769	0.919053	-0.793769	0.0133978
ENSMUSG00000031278	Acsl4	0.597537	-0.804839	1.04512	0.804839	0.0134262
ENSMUSG00000050103	Agmo	1.01185	0.8172	0.573392	-0.8172	0.0135491
ENSMUSG00000031431	Tsc22d3	4.68291	0.755737	2.77343	-0.755737	0.0139918
ENSMUSG00000078964	Ces1b	1.5186	0.788598	0.878387	-0.788598	0.0140376
ENSMUSG00000076441	Ass1	16.3349	0.744623	9.75172	-0.744623	0.0141257
ENSMUSG00000029630	Cyp3a25	5.22102	0.748925	3.10689	-0.748925	0.014344
ENSMUSG00000063856	Gpx1	76.9023	0.733727	46.2617	-0.733727	0.0144031
ENSMUSG00000030357	Fkbp4	2.61134	-0.734511	4.3472	0.734511	0.0145215
ENSMUSG00000007850	Hnrnph1	0.754349	-0.782961	1.29928	0.782961	0.0146143
ENSMUSG00000020614	Fam20a	1.2512	0.796045	0.719789	-0.796045	0.0146935
ENSMUSG00000025405	Inhbc	2.15575	-0.735279	3.59081	0.735279	0.0155264
ENSMUSG00000001700	Gramd3	1.06797	0.805994	0.609991	-0.805994	0.0155264
ENSMUSG00000030058	Copg1	0.779109	-0.765479	1.32571	0.765479	0.0164276
ENSMUSG00000020777	Acox1	29.9099	0.725387	18.0964	-0.725387	0.0164284
ENSMUSG00000024845	Tmem134	1.80086	0.767381	1.05732	-0.767381	0.0165877
ENSMUSG00000026238	Ptma	4.99158	-0.715512	8.20031	0.715512	0.0167333
ENSMUSG00000004270	Lpcat3	1.71338	0.769459	1.00445	-0.769459	0.0169369
ENSMUSG00000070407	Hs3st3b1	0.732891	-0.76467	1.24641	0.76467	0.0169457
ENSMUSG00000030082	Sec61a1	2.48093	-0.722212	4.09507	0.722212	0.0170977
ENSMUSG00000029467	Atp2a2	3.43666	-0.718214	5.65665	0.718214	0.0171749
ENSMUSG00000050777	Tmem37	1.58463	-0.731694	2.63313	0.731694	0.0173024
ENSMUSG00000053279	Aldh1a1	45.9344	0.720598	27.8847	-0.720598	0.017364
ENSMUSG00000031545	Gpat4	2.6526	0.750903	1.57581	-0.750903	0.017387
ENSMUSG00000011179	Odc1	0.597537	-0.770825	1.02072	0.770825	0.0176625
ENSMUSG00000092341	Malat1	1.45423	-0.7552	2.45623	0.7552	0.0179741
ENSMUSG00000057069	Ero1lb	1.22644	-0.735492	2.04347	0.735492	0.018171
ENSMUSG00000035031	C8a	6.37813	-0.706475	10.4125	0.706475	0.0182508
ENSMUSG00000061479	Snrpa	0.635502	-0.768475	1.08375	0.768475	0.0185367
ENSMUSG00000020873	Slc35b1	1.45258	-0.727909	2.40743	0.727909	0.0187325
ENSMUSG00000029456	Acad10	1.0201	0.783735	0.591691	-0.783735	0.0190238
ENSMUSG00000021091	Serpina3n	6.28074	0.721918	3.80838	-0.721918	0.0191286
ENSMUSG00000028672	Hmgcl	6.96411	0.719037	4.2313	-0.719037	0.0197981
ENSMUSG00000062762	Ei24	2.65425	0.737002	1.59208	-0.737002	0.0202443
ENSMUSG00000020919	Stat5b	1.19177	0.771351	0.697423	-0.771351	0.0202465
ENSMUSG00000026614	Slc30a10	0.594236	-0.767277	1.01259	0.767277	0.0203185
ENSMUSG00000026031	Cflar	0.80717	-0.747303	1.35621	0.747303	0.0205288
ENSMUSG00000035104	Eva1a	3.22373	0.728097	1.94587	-0.728097	0.0210956
ENSMUSG00000079111	Kdelr2	1.93127	-0.707553	3.15569	0.707553	0.0216943
ENSMUSG00000017868	Sgk2	1.45918	0.757978	0.862121	-0.757978	0.0221973
ENSMUSG00000028434	Epb41l4b	0.945825	-0.731519	1.57174	0.731519	0.0221973
ENSMUSG00000027801	Tm4sf4	1.74639	0.745436	1.04105	-0.745436	0.0227756
ENSMUSG00000096688	Mup17	86.9334	-0.686395	139.952	0.686395	0.0227756
ENSMUSG00000021427	Ssr1	1.79261	-0.704951	2.92389	0.704951	0.0231569
ENSMUSG00000031980	Agt	21.2736	0.697862	13.1189	-0.697862	0.0232074
ENSMUSG00000020010	Vnn3	1.19838	0.754364	0.709623	-0.754364	0.0239605
ENSMUSG00000117465	Gm49980	1.65891	0.743441	0.990219	-0.743441	0.0241786
ENSMUSG00000021928	Ebpl	3.83612	0.711602	2.34237	-0.711602	0.0242565
ENSMUSG00000023043	Krt18	3.42181	-0.705152	5.58142	0.705152	0.0243637
ENSMUSG00000030382	Slc27a5	18.4708	0.693204	11.4272	-0.693204	0.0246169
ENSMUSG00000061613	U2af1	1.22148	-0.710886	2.00077	0.710886	0.0246169
ENSMUSG00000027954	Efna1	2.69717	-0.697964	4.3777	0.697964	0.0259928
ENSMUSG00000020964	Sel1l	2.16071	-0.691399	3.49118	0.691399	0.0262737
ENSMUSG00000031996	Aplp2	3.93681	0.702184	2.41963	-0.702184	0.0264246
ENSMUSG00000030036	Mogs	0.73124	-0.727408	1.21185	0.727408	0.0264947
ENSMUSG00000018821	Avpi1	0.760952	-0.722283	1.25658	0.722283	0.0268
ENSMUSG00000058569	Tmed9	2.30431	-0.684219	3.70468	0.684219	0.0282837
ENSMUSG00000037470	Uggt1	0.940873	-0.705132	1.53514	0.705132	0.0284486
ENSMUSG00000024665	Fads2	6.38803	0.688996	3.96291	-0.688996	0.0284774
ENSMUSG00000062908	Acadm	6.50688	0.688466	4.03814	-0.688466	0.0288521
ENSMUSG00000010025	Aldh3a2	7.40153	0.684087	4.60747	-0.684087	0.0296657
ENSMUSG00000035836	Ugt2b1	5.70136	-0.668918	9.06853	0.668918	0.0297534
ENSMUSG00000022617	Chkb	1.0036	0.745491	0.597791	-0.745491	0.0298211
ENSMUSG00000031844	Hsd17b2	3.18576	-0.675123	5.08936	0.675123	0.0299156
ENSMUSG00000032279	Idh3a	0.60579	-0.727959	1.00445	0.727959	0.0300281
ENSMUSG00000025059	Gk	1.70513	0.719431	1.03495	-0.719431	0.030236
ENSMUSG00000057236	Rbbp4	1.6325	-0.687688	2.63109	0.687688	0.0305914
ENSMUSG00000026170	Cyp27a1	9.21395	0.678983	5.75628	-0.678983	0.0307621
ENSMUSG00000032383	Ppib	5.9374	-0.659684	9.3837	0.659684	0.0324944
ENSMUSG00000020017	Hal	1.18352	0.740521	0.70759	-0.740521	0.0326942
ENSMUSG00000022351	Sqle	0.8831	-0.701753	1.43755	0.701753	0.0326942
ENSMUSG00000026621	2024-03-01	8.49097	0.673919	5.32319	-0.673919	0.0327252
ENSMUSG00000001542	Ell2	1.97418	0.703384	1.21185	-0.703384	0.0336118
ENSMUSG00000052562	Slc22a30	4.27685	-0.656919	6.7465	0.656919	0.0349551
ENSMUSG00000003948	Mmd	3.55386	0.681131	2.2163	-0.681131	0.0352217
ENSMUSG00000056666	Retsat	2.98934	0.682353	1.86251	-0.682353	0.0357075
ENSMUSG00000021620	Acot12	1.72824	0.697013	1.06545	-0.697013	0.036864
ENSMUSG00000024899	Papss2	2.09303	0.689568	1.29725	-0.689568	0.0379441
ENSMUSG00000014226	Cacybp	0.962332	-0.678368	1.54124	0.678368	0.038224
ENSMUSG00000035242	Oaz1	10.6533	0.657695	6.75463	-0.657695	0.0389386
ENSMUSG00000021840	Mapk1ip1l	0.851738	-0.687095	1.37248	0.687095	0.0390778
ENSMUSG00000022136	Dnajc3	3.22373	-0.651689	5.06699	0.651689	0.0391846
ENSMUSG00000003477	Inmt	6.46726	0.658754	4.09711	-0.658754	0.0397559
ENSMUSG00000029311	Hsd17b11	4.64989	0.663366	2.93609	-0.663366	0.039846
ENSMUSG00000025792	Slc25a10	3.36403	0.666886	2.1187	-0.666886	0.0406226
ENSMUSG00000028223	Decr1	4.35443	0.660398	2.75513	-0.660398	0.0414942
ENSMUSG00000027984	Hadh	5.64524	0.656149	3.58268	-0.656149	0.0416079
ENSMUSG00000022757	Tfg	1.52025	-0.659848	2.40336	0.659848	0.0417647
ENSMUSG00000060459	Kng2	4.69116	0.656277	2.97676	-0.656277	0.0426912
ENSMUSG00000029068	Ccnl2	1.07458	-0.665754	1.70594	0.665754	0.043361
ENSMUSG00000058355	Abce1	0.714733	-0.683343	1.14882	0.683343	0.045304
ENSMUSG00000037266	Rsrp1	4.15635	-0.635504	6.4598	0.635504	0.0458172
ENSMUSG00000071172	Srsf3	1.05972	-0.663305	1.67951	0.663305	0.0462767
ENSMUSG00000021792	Prxl2a	1.03991	0.697479	0.640491	-0.697479	0.0465002
ENSMUSG00000049858	Suox	1.74144	0.672695	1.09188	-0.672695	0.0468825
ENSMUSG00000030007	Cct7	1.75795	-0.645257	2.75106	0.645257	0.0470445
ENSMUSG00000015243	Abca1	1.44432	-0.646983	2.26307	0.646983	0.0471135
ENSMUSG00000052520	Cyp2j5	8.35726	0.641691	5.35775	-0.641691	0.0471952
ENSMUSG00000023057	Fabp2	5.71126	0.645362	3.65181	-0.645362	0.0473672
ENSMUSG00000076613	Ighg2b	0.0165065	-7.03063	2.37287	7.03063	0.0482468
ENSMUSG00000032601	Prkar2a	0.65531	-0.677632	1.04918	0.677632	0.0483818
ENSMUSG00000022464	Slc38a4	11.4935	0.637328	7.39106	-0.637328	0.0485925
ENSMUSG00000022353	Mtss1	1.29081	-0.651709	2.02924	0.651709	0.048874
ENSMUSG00000010064	Slc38a3	14.5423	0.633051	9.37963	-0.633051	0.0494513
ENSMUSG00000031645	F11	1.09438	-0.649711	1.71814	0.649711	0.0496097
ENSMUSG00000024900	Cpt1a	3.87904	0.643794	2.48266	-0.643794	0.0505863
ENSMUSG00000068739	Sars	0.937572	-0.657726	1.48024	0.657726	0.0510245
ENSMUSG00000021079	Timm9	0.747746	-0.663512	1.18542	0.663512	0.0517478
ENSMUSG00000029864	Gstk1	4.56076	0.63745	2.93202	-0.63745	0.0519847
ENSMUSG00000035372	1810055G02Rik	1.08118	0.690994	0.668957	-0.690994	0.0519847
ENSMUSG00000005803	Sqor	1.97253	0.654639	1.25251	-0.654639	0.053952
ENSMUSG00000066153	Mup21	2.43472	-0.627628	3.76364	0.627628	0.0547861
ENSMUSG00000022858	Tra2b	0.897956	-0.648916	1.40908	0.648916	0.0550113
ENSMUSG00000010122	Slc47a1	1.11419	0.678578	0.69539	-0.678578	0.0551786
ENSMUSG00000004207	Psap	10.5361	0.624047	6.838	-0.624047	0.0555113
ENSMUSG00000021967	Mrpl57	1.12575	-0.636039	1.75067	0.636039	0.0557361
ENSMUSG00000021252	Erg28	1.95933	0.651988	1.24641	-0.651988	0.0559102
ENSMUSG00000062382	Ftl1-ps1	0.808821	-0.648369	1.26878	0.648369	0.0569351
ENSMUSG00000071072	Ptges3	1.79756	-0.625866	2.77546	0.625866	0.0571049
ENSMUSG00000000326	Comt	13.5238	-0.604093	20.5648	0.604093	0.0579717
ENSMUSG00000025533	Asl	6.15859	0.622982	3.99951	-0.622982	0.0590604
ENSMUSG00000043998	Mgat2	0.701528	-0.658284	1.10815	0.658284	0.0594231
ENSMUSG00000027404	Snrpb	1.29576	0.663513	0.817388	-0.663513	0.0599555
ENSMUSG00000031271	Serpina7	2.45617	0.643702	1.57174	-0.643702	0.0622044
ENSMUSG00000031700	Gpt2	6.8007	0.616446	4.43667	-0.616446	0.0622179
ENSMUSG00000042286	Stab1	1.08943	0.671665	0.68319	-0.671665	0.0624219
ENSMUSG00000042682	Selenok	3.22868	-0.607196	4.92059	0.607196	0.0633878
ENSMUSG00000001525	Tubb5	1.09108	-0.628254	1.68764	0.628254	0.0633878
ENSMUSG00000038508	Gdf15	1.78106	0.652458	1.13255	-0.652458	0.0633981
ENSMUSG00000028179	Cth	6.63398	0.614752	4.33297	-0.614752	0.0644664
ENSMUSG00000036372	Tmem258	1.512	-0.62059	2.3261	0.62059	0.0645981
ENSMUSG00000015363	Trabd	1.3816	-0.620097	2.1248	0.620097	0.0646826
ENSMUSG00000086841	2410006H16Rik	1.22974	0.657833	0.778755	-0.657833	0.0647801
ENSMUSG00000022235	Cmbl	4.77534	0.61553	3.11705	-0.61553	0.0650717
ENSMUSG00000063888	Rpl7l1	1.06797	-0.623944	1.64698	0.623944	0.0669155
ENSMUSG00000013997	Nit1	1.59783	0.639977	1.02478	-0.639977	0.0671137
ENSMUSG00000002455	Prpf6	0.708131	-0.639506	1.10408	0.639506	0.0679057
ENSMUSG00000025509	Pnpla2	1.06137	0.664358	0.668957	-0.664358	0.0679057
ENSMUSG00000030934	Oat	64.1791	0.609584	42.0772	-0.609584	0.0679799
ENSMUSG00000036833	Pnpla7	2.79126	-0.602246	4.23944	0.602246	0.0681894
ENSMUSG00000023150	Ivns1abp	1.62589	0.636779	1.04512	-0.636779	0.0685341
ENSMUSG00000039886	Tmem120a	1.75465	0.636105	1.12848	-0.636105	0.0685846
ENSMUSG00000074491	Clec4g	1.0102	0.660299	0.638457	-0.660299	0.0717317
ENSMUSG00000032527	Pccb	4.30821	0.607207	2.82832	-0.607207	0.0726156
ENSMUSG00000021136	Smoc1	1.14886	0.644933	0.734023	-0.644933	0.0734621
ENSMUSG00000029145	Eif2b4	0.671816	-0.639038	1.04715	0.639038	0.0742299
ENSMUSG00000028393	Alad	6.73797	-0.584723	10.1096	0.584723	0.0744974
ENSMUSG00000035227	Spcs2	1.95437	-0.59835	2.96049	0.59835	0.0752611
ENSMUSG00000063524	Eno1	1.5252	0.628261	0.986152	-0.628261	0.0752995
ENSMUSG00000033499	Larp4b	0.850087	-0.617684	1.30538	0.617684	0.0753778
ENSMUSG00000022037	Clu	40.5896	0.588313	27.0063	-0.588313	0.0762317
ENSMUSG00000096546	Smlr1	1.47734	0.627535	0.955653	-0.627535	0.0778351
ENSMUSG00000032526	Ss18l2	1.29411	-0.60106	1.96417	0.60106	0.0790788
ENSMUSG00000032679	Cd59a	1.90816	0.618549	1.24235	-0.618549	0.079079
ENSMUSG00000040713	Creg1	9.18259	0.588521	6.10804	-0.588521	0.0791518
ENSMUSG00000042476	Abcb4	3.95992	0.596546	2.61889	-0.596546	0.0792066
ENSMUSG00000047963	Stbd1	0.98379	-0.606126	1.49854	0.606126	0.0792388
ENSMUSG00000025935	Tram1	2.12934	-0.58893	3.20449	0.58893	0.079594
ENSMUSG00000024827	Gldc	1.41296	0.629134	0.912953	-0.629134	0.079678
ENSMUSG00000029695	Aass	3.59347	0.596259	2.37693	-0.596259	0.0806614
ENSMUSG00000060407	Cyp2a12	5.98857	0.589955	3.97917	-0.589955	0.0808126
ENSMUSG00000038217	Tlcd2	5.54125	0.590579	3.68028	-0.590579	0.0814466
ENSMUSG00000036323	Srp72	1.10099	-0.599527	1.66934	0.599527	0.0825292
ENSMUSG00000056148	Rdh9	5.2854	0.596779	3.49525	-0.596779	0.0838514
ENSMUSG00000056692	Ilrun	2.64105	0.592977	1.75067	-0.592977	0.0908309
ENSMUSG00000025132	Arhgdia	1.0003	-0.593842	1.51074	0.593842	0.092501
ENSMUSG00000024747	Aldh1a7	4.1613	0.58121	2.78156	-0.58121	0.0941746
ENSMUSG00000040354	Mars	0.737843	-0.609225	1.12645	0.609225	0.0949011
ENSMUSG00000030545	Pex11a	1.26275	0.608539	0.827554	-0.608539	0.0954921
ENSMUSG00000019738	Polr2i	0.98379	-0.592377	1.48431	0.592377	0.0956581
ENSMUSG00000057342	Sphk2	1.23799	0.612188	0.809255	-0.612188	0.0958311
ENSMUSG00000021242	Npc2	1.50705	0.602123	0.992252	-0.602123	0.0970169
ENSMUSG00000022844	Pdia5	0.683371	-0.606084	1.04105	0.606084	0.0974085
ENSMUSG00000028757	Ddost	2.027	-0.569323	3.00929	0.569323	0.0981913
ENSMUSG00000054408	Spcs3	1.03001	-0.586171	1.54734	0.586171	0.0983272
ENSMUSG00000016024	Lbp	1.55822	0.598092	1.02885	-0.598092	0.0985007
ENSMUSG00000000171	Sdhd	2.07322	0.588265	1.37858	-0.588265	0.0989166
ENSMUSG00000010663	Fads1	4.72252	0.573393	3.17399	-0.573393	0.0989166
ENSMUSG00000019851	Perp	1.7563	0.591495	1.16508	-0.591495	0.099372
ENSMUSG00000001416	Cct3	1.84048	-0.568432	2.73073	0.568432	0.100198
ENSMUSG00000028553	Angptl3	6.18665	0.567131	4.17641	-0.567131	0.100492
ENSMUSG00000020250	Txnrd1	1.59288	-0.569232	2.36473	0.569232	0.100894
ENSMUSG00000037601	Nme1	2.67241	-0.562528	3.94868	0.562528	0.100895
ENSMUSG00000028240	Cyp7a1	1.67046	0.596719	1.10408	-0.596719	0.101688
ENSMUSG00000046794	Ppp1r3b	1.92631	-0.567793	2.85679	0.567793	0.101688
ENSMUSG00000028132	Tmem56	4.18441	0.567234	2.82426	-0.567234	0.103502
ENSMUSG00000025270	Alas2	1.48724	-0.570715	2.2102	0.570715	0.103844
ENSMUSG00000026353	Ubxn4	1.7629	-0.566865	2.61279	0.566865	0.104314
ENSMUSG00000031960	Aars	3.36734	-0.554882	4.94906	0.554882	0.104728
ENSMUSG00000020570	Sypl	1.58298	0.592634	1.04918	-0.592634	0.105096
ENSMUSG00000001440	Kpnb1	0.868244	-0.580505	1.29928	0.580505	0.105116
ENSMUSG00000074797	Itpa	0.736192	-0.591502	1.11018	0.591502	0.10558
ENSMUSG00000024140	Epas1	1.83388	0.5803	1.22608	-0.5803	0.107521
ENSMUSG00000062070	Pgk1	4.52775	0.562451	3.06622	-0.562451	0.107775
ENSMUSG00000031594	Fgl1	3.20557	-0.550468	4.69693	0.550468	0.109221
ENSMUSG00000018293	Pfn1	2.34228	-0.554779	3.44238	0.554779	0.109704
ENSMUSG00000028967	Errfi1	14.3178	-0.54008	20.8271	0.54008	0.11023
ENSMUSG00000024844	Banf1	0.754349	-0.582566	1.13052	0.582566	0.11023
ENSMUSG00000023044	Csad	1.54336	-0.565581	2.28543	0.565581	0.112202
ENSMUSG00000010609	Psen2	8.17734	0.551317	5.58142	-0.551317	0.112432
ENSMUSG00000025504	Eps8l2	1.90816	0.576729	1.27895	-0.576729	0.11301
ENSMUSG00000032263	Bckdhb	1.95107	0.577081	1.30741	-0.577081	0.113401
ENSMUSG00000078974	Sec61g	4.9272	-0.541282	7.17349	0.541282	0.113659
ENSMUSG00000061540	Orm2	0.718035	-0.598141	1.08782	0.598141	0.11414
ENSMUSG00000020376	Rnf130	1.31227	0.588196	0.872287	-0.588196	0.114281
ENSMUSG00000039159	Ube2h	1.5219	0.578407	1.01868	-0.578407	0.114783
ENSMUSG00000026655	Fam107b	2.89195	0.563982	1.95604	-0.563982	0.114839
ENSMUSG00000032310	Cyp1a2	13.8605	-0.537328	20.1236	0.537328	0.114984
ENSMUSG00000046949	Nqo2	2.11614	0.569742	1.42535	-0.569742	0.115199
ENSMUSG00000015854	Cd5l	1.80086	0.58795	1.19762	-0.58795	0.116462
ENSMUSG00000027775	Mfsd1	1.84048	0.57122	1.23828	-0.57122	0.116697
ENSMUSG00000026924	Sec16a	0.873196	-0.5678	1.29521	0.5678	0.116899
ENSMUSG00000020358	Hnrnpab	2.21353	-0.546692	3.23499	0.546692	0.118892
ENSMUSG00000038274	Fau	16.3514	0.540411	11.2462	-0.540411	0.120225
ENSMUSG00000021877	Arf4	1.87679	-0.547763	2.74496	0.547763	0.120753
ENSMUSG00000029407	Uso1	1.16866	-0.553402	1.71611	0.553402	0.123064
ENSMUSG00000041130	Zfp598	0.675118	-0.574952	1.00649	0.574952	0.124062
ENSMUSG00000012422	Tmem167	1.34363	-0.551421	1.97027	0.551421	0.124174
ENSMUSG00000034926	Dhcr24	6.31045	0.542639	4.33297	-0.542639	0.124444
ENSMUSG00000025486	Sirt3	1.96098	0.56215	1.32775	-0.56215	0.12461
ENSMUSG00000012428	Steap4	1.31722	-0.549968	1.9296	0.549968	0.12462
ENSMUSG00000032080	Apoa4	1.44102	0.573408	0.967852	-0.573408	0.12462
ENSMUSG00000032079	Apoa5	39.1733	0.533822	27.0673	-0.533822	0.125435
ENSMUSG00000063480	Snu13	0.732891	-0.56597	1.08578	0.56597	0.125435
ENSMUSG00000041926	Rnpep	0.711432	-0.573255	1.05935	0.573255	0.125796
ENSMUSG00000061360	Phf5a	0.714733	-0.574859	1.06545	0.574859	0.126476
ENSMUSG00000003420	Fcgrt	3.5225	0.544251	2.41556	-0.544251	0.128022
ENSMUSG00000112129	Pbld1	2.8969	0.548582	1.98044	-0.548582	0.128138
ENSMUSG00000038312	Edem2	0.797266	-0.561282	1.17728	0.561282	0.128403
ENSMUSG00000078570	1110065P20Rik	0.683371	-0.566165	1.01259	0.566165	0.129769
ENSMUSG00000023861	Mpc1	6.45406	0.535712	4.45293	-0.535712	0.130293
ENSMUSG00000035811	Ugt2b35	2.2812	-0.534649	3.30615	0.534649	0.130371
ENSMUSG00000041891	Lman1	2.20858	-0.534432	3.20042	0.534432	0.130442
ENSMUSG00000037622	Wdtc1	1.28586	0.565627	0.868221	-0.565627	0.132653
ENSMUSG00000071074	Yipf3	1.34033	0.562744	0.906853	-0.562744	0.139643
ENSMUSG00000014301	Pam16	1.02176	-0.543748	1.49041	0.543748	0.139659
ENSMUSG00000028399	Ptprd	1.83388	0.551918	1.25048	-0.551918	0.140216
ENSMUSG00000071644	Eef1g	2.32907	-0.525836	3.35495	0.525836	0.140582
ENSMUSG00000035637	Grhpr	7.182	0.525719	4.98973	-0.525719	0.141585
ENSMUSG00000049339	Retreg2	3.22868	0.534844	2.2285	-0.534844	0.142534
ENSMUSG00000027447	Cst3	5.35968	0.52826	3.71688	-0.52826	0.144212
ENSMUSG00000026874	Hc	8.93994	-0.510747	12.7427	0.510747	0.145074
ENSMUSG00000024424	Ttc39c	5.01799	-0.512085	7.15926	0.512085	0.147135
ENSMUSG00000024781	Lipa	3.12139	0.531534	2.15937	-0.531534	0.147206
ENSMUSG00000031422	Morf4l2	2.16566	-0.523727	3.11502	0.523727	0.148001
ENSMUSG00000059005	Hnrnpa3	2.7632	-0.517328	3.95681	0.517328	0.14842
ENSMUSG00000038366	Lasp1	1.13895	-0.53303	1.64901	0.53303	0.148887
ENSMUSG00000006373	Pgrmc1	24.6905	0.514394	17.2912	-0.514394	0.148913
ENSMUSG00000064373	Selenop	77.2407	0.512091	54.1814	-0.512091	0.150054
ENSMUSG00000066232	Ipo7	0.726288	-0.546269	1.06138	0.546269	0.15258
ENSMUSG00000020780	Srp68	0.714733	-0.547114	1.04512	0.547114	0.154559
ENSMUSG00000060143	Gm10076	2.20693	0.531037	1.52701	-0.531037	0.15533
ENSMUSG00000028494	Plin2	8.90198	0.510533	6.25037	-0.510533	0.160704
ENSMUSG00000054733	Msra	3.98303	0.514909	2.78766	-0.514909	0.162656
ENSMUSG00000018932	Map2k3	0.985441	-0.525383	1.41925	0.525383	0.163062
ENSMUSG00000001247	Lsr	2.15575	-0.506614	3.06419	0.506614	0.168661
ENSMUSG00000006095	Tbcb	0.843484	-0.529055	1.21795	0.529055	0.169634
ENSMUSG00000025860	Xiap	0.935921	-0.525529	1.34808	0.525529	0.171249
ENSMUSG00000041355	Ssr2	1.57142	-0.509812	2.23867	0.509812	0.171324
ENSMUSG00000030814	Bcl7c	1.97748	-0.504118	2.80596	0.504118	0.172007
ENSMUSG00000039234	Sec24d	1.0201	-0.518294	1.46195	0.518294	0.173628
ENSMUSG00000020182	Ddc	1.1472	-0.515504	1.64088	0.515504	0.17463
ENSMUSG00000029445	Hpd	39.6388	0.494439	28.147	-0.494439	0.174769
ENSMUSG00000046062	Ppp1r15b	0.770856	-0.527904	1.11222	0.527904	0.176278
ENSMUSG00000054766	Set	1.18022	-0.511649	1.68358	0.511649	0.177482
ENSMUSG00000074882	Cyp2c68	4.4221	-0.492006	6.22191	0.492006	0.177482
ENSMUSG00000005268	Prlr	1.70182	0.523639	1.18338	-0.523639	0.178418
ENSMUSG00000039450	Dcxr	3.00914	0.507514	2.11667	-0.507514	0.179666
ENSMUSG00000024661	Fth1	43.1217	0.49036	30.7069	-0.49036	0.180705
ENSMUSG00000063232	Serpina11	2.07817	-0.496883	2.93406	0.496883	0.182473
ENSMUSG00000018761	Mpdu1	1.83058	0.5169	1.27895	-0.5169	0.183119
ENSMUSG00000026272	Agxt	10.239	0.4926	7.27923	-0.4926	0.183239
ENSMUSG00000019082	Slc25a22	1.41461	0.525734	0.982086	-0.525734	0.183239
ENSMUSG00000028521	Slc35d1	1.22479	-0.506169	1.74051	0.506169	0.183547
ENSMUSG00000024863	Mbl2	8.05189	0.493214	5.72172	-0.493214	0.183562
ENSMUSG00000024413	Npc1	1.65726	0.520459	1.15492	-0.520459	0.18371
ENSMUSG00000025724	Sec11a	1.83388	-0.497577	2.59043	0.497577	0.18409
ENSMUSG00000018417	Myo1b	2.01875	-0.497148	2.85069	0.497148	0.184916
ENSMUSG00000020307	Cdc34	1.53511	-0.500994	2.1736	0.500994	0.184916
ENSMUSG00000037706	Cd81	7.49067	0.492571	5.32522	-0.492571	0.185232
ENSMUSG00000038745	Nlrp6	1.31392	-0.499428	1.85844	0.499428	0.186103
ENSMUSG00000020321	Mdh1	12.3783	0.487298	8.83267	-0.487298	0.18886
ENSMUSG00000039958	Etfbkmt	0.808821	-0.515475	1.15695	0.515475	0.189459
ENSMUSG00000041126	H2afv	1.40471	0.518594	0.980052	-0.518594	0.189711
ENSMUSG00000002346	Slc25a42	1.06632	0.529591	0.738089	-0.529591	0.19171
ENSMUSG00000026880	Stom	1.1472	0.524322	0.797055	-0.524322	0.192639
ENSMUSG00000005681	Apoa2	430.652	0.479782	308.932	-0.479782	0.194139
ENSMUSG00000057880	Abat	4.31811	0.490266	3.07435	-0.490266	0.19437
ENSMUSG00000025465	Echs1	7.09616	0.485639	5.06903	-0.485639	0.194373
ENSMUSG00000031232	Magt1	1.22479	-0.494337	1.72627	0.494337	0.194756
ENSMUSG00000022445	Cyp2d26	21.3232	0.481029	15.2823	-0.481029	0.195422
ENSMUSG00000030088	Aldh1l1	18.5649	0.480967	13.3059	-0.480967	0.195787
ENSMUSG00000002996	Hbp1	1.61269	0.509333	1.13255	-0.509333	0.198863
ENSMUSG00000028398	Dmac1	0.759301	-0.506896	1.07968	0.506896	0.199353
ENSMUSG00000026198	Abcb6	1.42451	0.512137	0.998352	-0.512137	0.200295
ENSMUSG00000024436	Mrps18b	1.03496	-0.501471	1.46601	0.501471	0.200295
ENSMUSG00000003623	Crot	14.7618	0.478293	10.5996	-0.478293	0.201995
ENSMUSG00000039648	Kyat1	1.6457	-0.485817	2.30577	0.485817	0.203328
ENSMUSG00000043866	Taf10	1.71668	-0.484716	2.40336	0.484716	0.203729
ENSMUSG00000033863	Klf9	2.42811	0.495405	1.72221	-0.495405	0.205021
ENSMUSG00000090150	Acad11	3.93516	0.485952	2.81003	-0.485952	0.205087
ENSMUSG00000094793	Mup12	6.87333	-0.47243	9.54026	0.47243	0.205124
ENSMUSG00000027222	Pex16	1.73649	0.499262	1.22812	-0.499262	0.206125
ENSMUSG00000033487	Fndc3a	0.940873	-0.49824	1.32978	0.49824	0.206125
ENSMUSG00000025240	Sacm1l	0.754349	-0.505427	1.07155	0.505427	0.20646
ENSMUSG00000034343	Ube2f	0.769205	-0.501736	1.08985	0.501736	0.207038
ENSMUSG00000027828	Ssr3	3.36073	-0.472284	4.6644	0.472284	0.208157
ENSMUSG00000034785	Dio1	3.87244	-0.471049	5.36995	0.471049	0.208647
ENSMUSG00000041548	Hspb8	3.69251	-0.470877	5.11986	0.470877	0.209829
ENSMUSG00000004655	Aqp1	2.13925	0.495762	1.51684	-0.495762	0.210252
ENSMUSG00000027944	Hax1	0.828629	-0.495747	1.16915	0.495747	0.212074
ENSMUSG00000020571	Pdia6	6.68845	-0.464574	9.23323	0.464574	0.212247
ENSMUSG00000029368	Alb	794.579	0.467178	575	-0.467178	0.213814
ENSMUSG00000038615	Nfe2l1	1.38985	0.500289	0.982086	-0.500289	0.213839
ENSMUSG00000025613	Cct8	2.24489	-0.471927	3.11502	0.471927	0.215224
ENSMUSG00000049775	Tmsb4x	5.09887	0.493064	3.62335	-0.493064	0.215257
ENSMUSG00000030062	Rpn1	2.61629	-0.470768	3.62741	0.470768	0.215578
ENSMUSG00000020538	Srebf1	1.07458	-0.48289	1.50261	0.48289	0.218371
ENSMUSG00000062624	Cyp2c67	6.0447	-0.462483	8.33248	0.462483	0.218729
ENSMUSG00000041261	Car8	1.68697	0.49134	1.19965	-0.49134	0.219946
ENSMUSG00000059447	Hadhb	3.59182	0.475006	2.58433	-0.475006	0.221738
ENSMUSG00000027761	Aadac	9.93859	0.466665	7.19383	-0.466665	0.221888
ENSMUSG00000030629	Zfand6	2.42976	0.482838	1.73847	-0.482838	0.221888
ENSMUSG00000019818	Cd164	4.05236	-0.461783	5.58345	0.461783	0.221888
ENSMUSG00000027690	Slc2a2	2.99429	0.475669	2.15327	-0.475669	0.22218
ENSMUSG00000024474	Ik	0.992043	-0.482358	1.38671	0.482358	0.222414
ENSMUSG00000031722	Hp	62.847	0.461957	45.6436	-0.461957	0.223235
ENSMUSG00000051748	Wfdc21	30.6923	0.463221	22.2708	-0.463221	0.223634
ENSMUSG00000054312	Mrps21	1.7761	-0.470608	2.46233	0.470608	0.223877
ENSMUSG00000024991	Eif3a	1.36839	-0.475174	1.90317	0.475174	0.223877
ENSMUSG00000038641	Akr1d1	3.42016	0.474094	2.46233	-0.474094	0.223896
ENSMUSG00000034371	Tkfc	3.02565	-0.462976	4.17234	0.462976	0.223991
ENSMUSG00000030983	Bccip	0.759301	-0.490532	1.06748	0.490532	0.225692
ENSMUSG00000031586	Rbpms	1.10264	0.500664	0.778755	-0.500664	0.226335
ENSMUSG00000021482	Prxl2c	1.03166	0.505967	0.725889	-0.505967	0.226335
ENSMUSG00000022404	Slc25a17	0.973886	-0.481239	1.36028	0.481239	0.226403
ENSMUSG00000002741	Ykt6	0.719685	-0.494531	1.01462	0.494531	0.226524
ENSMUSG00000024487	Yipf5	0.818725	-0.485241	1.14678	0.485241	0.22794
ENSMUSG00000020534	Shmt1	3.70572	0.470962	2.67379	-0.470962	0.228349
ENSMUSG00000047731	Wbp1l	3.23693	0.470455	2.33627	-0.470455	0.230447
ENSMUSG00000032050	Rdx	3.72058	0.467988	2.69006	-0.467988	0.231023
ENSMUSG00000015337	Endog	0.840183	-0.483302	1.17525	0.483302	0.232321
ENSMUSG00000028343	Erp44	1.41791	-0.466429	1.9601	0.466429	0.2326
ENSMUSG00000021917	Spcs1	2.17556	0.476278	1.56361	-0.476278	0.233864
ENSMUSG00000033022	Cdo1	34.5102	0.454643	25.1906	-0.454643	0.233864
ENSMUSG00000016554	Eif3d	1.31062	-0.469556	1.81574	0.469556	0.233992
ENSMUSG00000025151	Maged1	1.30402	-0.468742	1.80557	0.468742	0.234927
ENSMUSG00000032116	Stt3a	1.65561	-0.463119	2.2834	0.463119	0.236019
ENSMUSG00000022241	Tars	1.28916	-0.467289	1.78321	0.467289	0.236019
ENSMUSG00000040963	Asgr2	3.56211	0.465298	2.58026	-0.465298	0.236067
ENSMUSG00000017760	Ctsa	2.88204	0.467613	2.08414	-0.467613	0.236911
ENSMUSG00000031938	4931406C07Rik	3.24023	0.466915	2.3444	-0.466915	0.236911
ENSMUSG00000029066	Mrpl20	1.58133	-0.463628	2.18173	0.463628	0.237119
ENSMUSG00000032359	Ctsh	4.83147	0.460576	3.51151	-0.460576	0.237499
ENSMUSG00000037936	Scarb1	3.07847	0.464835	2.23053	-0.464835	0.237848
ENSMUSG00000061232	H2-K1	41.2482	0.451526	30.1742	-0.451526	0.239033
ENSMUSG00000001366	Fbxo9	1.29246	0.487925	0.921086	-0.487925	0.240637
ENSMUSG00000028822	Tmem50a	2.63444	0.465931	1.90724	-0.465931	0.241064
ENSMUSG00000033184	Tmed7	1.77115	-0.45787	2.43386	0.45787	0.242829
ENSMUSG00000040236	Trappc5	0.805519	-0.477681	1.12238	0.477681	0.243293
ENSMUSG00000006731	B4galnt1	1.40306	0.481494	1.00445	-0.481494	0.2434
ENSMUSG00000035000	Dpp4	1.55822	0.478026	1.11832	-0.478026	0.243897
ENSMUSG00000027502	Rtf2	1.36674	0.482103	0.978019	-0.482103	0.243913
ENSMUSG00000022742	Cpox	2.07817	-0.457383	2.85476	0.457383	0.244086
ENSMUSG00000022425	Enpp2	1.37004	0.482589	0.980052	-0.482589	0.244361
ENSMUSG00000003809	Gcdh	12.3089	0.449618	9.01567	-0.449618	0.24567
ENSMUSG00000039630	Hnrnpu	2.54201	-0.452052	3.47898	0.452052	0.245806
ENSMUSG00000023004	Tuba1b	0.85669	-0.472625	1.18948	0.472625	0.246619
ENSMUSG00000037942	Crp	13.1409	0.448921	9.62972	-0.448921	0.24678
ENSMUSG00000001666	Ddt	12.0085	0.449542	8.79607	-0.449542	0.24678
ENSMUSG00000028980	H6pd	5.08732	0.453044	3.71688	-0.453044	0.248969
ENSMUSG00000001891	Ugp2	7.11432	0.450516	5.20729	-0.450516	0.24919
ENSMUSG00000038967	Pdk2	1.17857	0.481123	0.843821	-0.481123	0.24919
ENSMUSG00000042202	Slc35e2	1.1241	0.484035	0.803155	-0.484035	0.24927
ENSMUSG00000061838	Suclg2	4.7836	0.45375	3.49322	-0.45375	0.249393
ENSMUSG00000049404	Rarres1	1.01845	-0.465485	1.40705	0.465485	0.250473
ENSMUSG00000066026	Dhrs3	5.34812	0.451344	3.91208	-0.451344	0.250473
ENSMUSG00000056050	Mia3	2.58162	0.459962	1.87674	-0.459962	0.2509
ENSMUSG00000035325	Sec31a	1.33043	-0.454383	1.82387	0.454383	0.2509
ENSMUSG00000058056	Palld	0.833581	-0.472061	1.15695	0.472061	0.2509
ENSMUSG00000021737	Psmd6	1.20993	-0.456557	1.66121	0.456557	0.251672
ENSMUSG00000093989	Rnasek	2.18382	-0.447218	2.97879	0.447218	0.25692
ENSMUSG00000020053	Igf1	8.1955	-0.435996	11.0917	0.435996	0.257541
ENSMUSG00000060002	Chpt1	4.25869	0.449455	3.11909	-0.449455	0.258018
ENSMUSG00000020917	Acly	1.08778	-0.459435	1.49651	0.459435	0.258018
ENSMUSG00000051223	Bzw1	1.35519	-0.448549	1.85031	0.448549	0.263265
ENSMUSG00000024981	Acsl5	3.49939	0.448796	2.564	-0.448796	0.263684
ENSMUSG00000023019	Gpd1	4.22568	-0.435639	5.71765	0.435639	0.265606
ENSMUSG00000026701	Prdx6	14.5522	0.437875	10.746	-0.437875	0.265951
ENSMUSG00000036181	Hist1h1c	1.68367	-0.446576	2.2956	0.446576	0.266626
ENSMUSG00000024949	Sf1	1.36344	-0.447697	1.86047	0.447697	0.267298
ENSMUSG00000047215	Rpl9	9.67284	0.438618	7.13893	-0.438618	0.267328
ENSMUSG00000068921	Dap3	1.18022	0.472773	0.849921	-0.472773	0.268488
ENSMUSG00000027605	Acss2	2.25479	0.454783	1.64494	-0.454783	0.268565
ENSMUSG00000062203	Gspt1	0.772506	-0.465711	1.06748	0.465711	0.268565
ENSMUSG00000022698	Naa50	0.840183	-0.458168	1.15492	0.458168	0.269178
ENSMUSG00000030055	Rab43	1.27761	0.468093	0.92312	-0.468093	0.26977
ENSMUSG00000020708	Psmc5	1.23799	-0.448007	1.68968	0.448007	0.269842
ENSMUSG00000089678	Agxt2	4.86448	0.441468	3.58268	-0.441468	0.270634
ENSMUSG00000024587	Nars	1.65065	-0.442841	2.24477	0.442841	0.270634
ENSMUSG00000029364	Wsb2	1.13895	0.470528	0.821455	-0.470528	0.271183
ENSMUSG00000028573	Fggy	1.77115	0.455659	1.29115	-0.455659	0.273855
ENSMUSG00000041084	Ostc	0.916113	-0.452758	1.25455	0.452758	0.273879
ENSMUSG00000002985	Apoe	511.729	0.429929	380	-0.429929	0.274904
ENSMUSG00000025911	Adhfe1	2.16401	0.451836	1.58191	-0.451836	0.275463
ENSMUSG00000028186	Uox	20.4103	0.432187	15.1318	-0.432187	0.275503
ENSMUSG00000014959	Gorasp2	1.45918	-0.439961	1.98044	0.439961	0.277349
ENSMUSG00000020258	Glyctk	2.25644	-0.436013	3.05402	0.436013	0.277349
ENSMUSG00000039704	Lmbrd2	0.805519	-0.456658	1.10612	0.456658	0.278333
ENSMUSG00000021190	Lgmn	1.23964	0.46645	0.896687	-0.46645	0.280377
ENSMUSG00000058709	Egln2	1.33043	0.458343	0.967852	-0.458343	0.28087
ENSMUSG00000092274	Neat1	5.17975	0.437802	3.82464	-0.437802	0.28087
ENSMUSG00000021037	Ahsa1	1.07458	-0.447363	1.46601	0.447363	0.281846
ENSMUSG00000002660	Clpp	1.67706	-0.435546	2.26917	0.435546	0.283692
ENSMUSG00000091537	Tma7	1.92301	-0.433685	2.59856	0.433685	0.284228
ENSMUSG00000019505	Ubb	14.7965	-0.41941	19.7962	0.41941	0.284228
ENSMUSG00000069744	Psmb3	2.6526	-0.428083	3.57048	0.428083	0.285736
ENSMUSG00000019802	Sec63	2.23334	-0.430554	3.01132	0.430554	0.285916
ENSMUSG00000041959	S100a10	4.37754	0.433832	3.24109	-0.433832	0.286517
ENSMUSG00000020733	Slc9a3r1	2.87049	-0.426389	3.85921	0.426389	0.287172
ENSMUSG00000056076	Eif3b	1.52025	-0.436032	2.0577	0.436032	0.28771
ENSMUSG00000015092	Edf1	3.88399	-0.422955	5.20932	0.422955	0.288069
ENSMUSG00000027875	Hmgcs2	49.4668	0.422868	36.9126	-0.422868	0.288069
ENSMUSG00000022865	Cxadr	0.982139	-0.445202	1.33791	0.445202	0.288069
ENSMUSG00000038803	Ost4	1.18517	-0.437922	1.60631	0.437922	0.289921
ENSMUSG00000006418	Rnf114	0.954078	-0.444745	1.29928	0.444745	0.29093
ENSMUSG00000038828	Tmem214	1.09108	-0.439324	1.48024	0.439324	0.291502
ENSMUSG00000032803	Cdv3	1.06467	-0.438552	1.44365	0.438552	0.292861
ENSMUSG00000032097	Ddx6	1.03331	-0.438367	1.40095	0.438367	0.294919
ENSMUSG00000034024	Cct2	1.28586	-0.434373	1.73847	0.434373	0.294919
ENSMUSG00000026003	Acadl	4.07051	0.428178	3.02556	-0.428178	0.296972
ENSMUSG00000038722	Bud31	1.41791	-0.42856	1.90927	0.42856	0.297108
ENSMUSG00000046352	Gjb2	5.65184	-0.416329	7.54559	0.416329	0.297131
ENSMUSG00000032096	Arcn1	1.28751	-0.432525	1.73847	0.432525	0.298329
ENSMUSG00000013846	St3gal1	0.88145	-0.438965	1.19558	0.438965	0.298737
ENSMUSG00000031388	Naa10	0.751048	-0.444626	1.02275	0.444626	0.299435
ENSMUSG00000047213	Ythdf3	0.775808	-0.445793	1.05732	0.445793	0.299504
ENSMUSG00000020180	Snrpd3	1.49879	-0.429202	2.01907	0.429202	0.300416
ENSMUSG00000030738	Eif3c	1.43277	-0.425767	1.92554	0.425767	0.300609
ENSMUSG00000014867	Surf4	4.15635	-0.4147	5.54278	0.4147	0.301148
ENSMUSG00000036278	Macrod1	1.02836	0.453784	0.750289	-0.453784	0.301148
ENSMUSG00000022110	Sucla2	2.25314	0.434267	1.66731	-0.434267	0.303141
ENSMUSG00000056201	Cfl1	3.08012	-0.416724	4.11337	0.416724	0.303446
ENSMUSG00000075706	Gpx4	9.587	0.417977	7.17756	-0.417977	0.303921
ENSMUSG00000030104	Edem1	2.52715	-0.418608	3.37935	0.418608	0.305928
ENSMUSG00000038900	Rpl12	5.76739	-0.409508	7.66352	0.409508	0.307102
ENSMUSG00000033917	Gde1	1.16206	0.446998	0.851954	-0.446998	0.307448
ENSMUSG00000068874	Selenbp1	5.75088	0.417539	4.30654	-0.417539	0.3085
ENSMUSG00000051695	Pcbp1	3.30131	-0.413216	4.39804	0.413216	0.3085
ENSMUSG00000024248	Cox7a2l	2.57502	0.426905	1.91537	-0.426905	0.308664
ENSMUSG00000032207	Lipc	3.64795	0.421154	2.72463	-0.421154	0.310446
ENSMUSG00000030834	Abcc6	2.71698	0.426836	2.0211	-0.426836	0.310842
ENSMUSG00000008140	Emc10	1.70678	0.434408	1.26268	-0.434408	0.311012
ENSMUSG00000025479	Cyp2e1	221.574	0.409668	166.863	-0.409668	0.311271
ENSMUSG00000038286	Bphl	4.47823	0.418593	3.35088	-0.418593	0.311329
ENSMUSG00000034957	Cebpa	2.64765	-0.41343	3.52778	0.41343	0.312284
ENSMUSG00000067235	H2-Q10	62.2082	0.409415	46.8554	-0.409415	0.312303
ENSMUSG00000030284	Creld1	1.11419	-0.426834	1.49854	0.426834	0.312385
ENSMUSG00000033965	Slc16a2	2.21188	0.430646	1.64088	-0.430646	0.312924
ENSMUSG00000029030	Tprgl	1.04321	0.447405	0.764522	-0.447405	0.313991
ENSMUSG00000022108	Itm2b	23.4872	0.408949	17.6958	-0.408949	0.314466
ENSMUSG00000038374	Rbm8a	1.09769	-0.424684	1.47414	0.424684	0.31615
ENSMUSG00000022821	Hgd	14.5027	0.409138	10.9249	-0.409138	0.317286
ENSMUSG00000025934	Gsta3	40.6672	0.406674	30.6886	-0.406674	0.319098
ENSMUSG00000000149	Gna12	1.98244	0.427159	1.47414	-0.427159	0.320042
ENSMUSG00000026295	Spp2	5.70631	0.411775	4.29027	-0.411775	0.32064
ENSMUSG00000027245	Hypk	0.802218	-0.43045	1.08172	0.43045	0.324113
ENSMUSG00000029802	Abcg2	1.97583	-0.41256	2.63109	0.41256	0.324381
ENSMUSG00000032485	Scap	1.70348	0.4293	1.26471	-0.4293	0.325062
ENSMUSG00000024516	Sec11c	0.805519	-0.429941	1.08578	0.429941	0.326175
ENSMUSG00000026542	Apcs	1.69687	-0.413447	2.26103	0.413447	0.328162
ENSMUSG00000006717	Acot13	1.5054	0.428326	1.11832	-0.428326	0.328162
ENSMUSG00000051154	Commd3	1.04817	0.438999	0.772655	-0.438999	0.334592
ENSMUSG00000040813	Tex264	2.0072	0.4214	1.49854	-0.4214	0.334592
ENSMUSG00000064215	Ifi27	2.59318	-0.406365	3.43832	0.406365	0.334782
ENSMUSG00000055839	Elob	3.24684	-0.401433	4.29027	0.401433	0.335861
ENSMUSG00000002014	Ssr4	2.3984	-0.403603	3.17399	0.403603	0.337379
ENSMUSG00000005534	Insr	1.10264	0.43099	0.817388	-0.43099	0.339069
ENSMUSG00000001663	Gstt1	7.8076	0.401882	5.91081	-0.401882	0.339069
ENSMUSG00000021939	Ctsb	11.4258	0.399292	8.66594	-0.399292	0.340874
ENSMUSG00000075229	Ccdc58	0.803869	-0.424781	1.07968	0.424781	0.340874
ENSMUSG00000029260	Ugt2b34	5.77234	-0.394041	7.58829	0.394041	0.341593
ENSMUSG00000027822	Slc33a1	1.69522	-0.407051	2.24883	0.407051	0.344825
ENSMUSG00000066071	Cyp4a12a	2.44627	-0.401652	3.23295	0.401652	0.34606
ENSMUSG00000079316	Rab9	1.27431	0.42681	0.947519	-0.42681	0.346709
ENSMUSG00000027763	Mbnl1	1.19838	-0.409135	1.59208	0.409135	0.348009
ENSMUSG00000026866	Kynu	2.11284	0.411794	1.58801	-0.411794	0.348093
ENSMUSG00000040562	Gstm2	2.97943	0.412437	2.23867	-0.412437	0.348921
ENSMUSG00000029076	Sdf4	2.2614	0.40997	1.70187	-0.40997	0.349757
ENSMUSG00000021576	Pdcd6	2.04846	0.412159	1.53921	-0.412159	0.350108
ENSMUSG00000022051	Bnip3l	1.43277	0.418582	1.07155	-0.418582	0.350307
ENSMUSG00000022877	Hrg	17.3946	0.393222	13.249	-0.393222	0.350307
ENSMUSG00000009281	Rarres2	13.9645	0.393781	10.6321	-0.393781	0.350416
ENSMUSG00000089847	Timm10b	1.18187	-0.404994	1.56564	0.404994	0.350609
ENSMUSG00000036138	Acaa1a	7.55835	0.395839	5.74612	-0.395839	0.351296
ENSMUSG00000003184	Irf3	0.886401	-0.413649	1.18135	0.413649	0.351742
ENSMUSG00000030335	Mrpl51	1.81242	-0.399159	2.39116	0.399159	0.352999
ENSMUSG00000020738	Sumo2	1.05477	-0.41085	1.40298	0.41085	0.353021
ENSMUSG00000025980	Hspd1	6.78914	-0.386998	8.88147	0.386998	0.355348
ENSMUSG00000028049	Scamp3	0.803869	-0.416623	1.07358	0.416623	0.355348
ENSMUSG00000009291	Pttg1ip	3.64299	0.398897	2.76326	-0.398897	0.35678
ENSMUSG00000051391	Ywhag	1.16041	-0.403047	1.53514	0.403047	0.357123
ENSMUSG00000034308	Sdr42e1	1.6325	0.415034	1.22405	-0.415034	0.357498
ENSMUSG00000041660	Bbox1	2.16896	0.407766	1.63478	-0.407766	0.357694
ENSMUSG00000090137	Uba52	4.18606	-0.387933	5.47975	0.387933	0.358038
ENSMUSG00000032271	Nnmt	3.26995	0.398657	2.48063	-0.398657	0.358174
ENSMUSG00000027746	Ufm1	1.14886	-0.404043	1.52091	0.404043	0.358893
ENSMUSG00000068086	Cyp2d9	31.6596	0.387389	24.2126	-0.387389	0.360398
ENSMUSG00000019579	Mydgf	2.44132	-0.392736	3.20652	0.392736	0.360785
ENSMUSG00000027879	Sec22b	1.10924	-0.401629	1.46601	0.401629	0.361134
ENSMUSG00000028601	Echdc2	2.52385	-0.390691	3.31022	0.390691	0.362142
ENSMUSG00000025224	Gbf1	0.820375	-0.409013	1.08985	0.409013	0.362257
ENSMUSG00000045302	Preb	1.59783	-0.399474	2.10854	0.399474	0.363047
ENSMUSG00000019432	Ddx39b	0.803869	-0.411158	1.06952	0.411158	0.364127
ENSMUSG00000078622	Ccdc47	1.37665	-0.395504	1.81167	0.395504	0.364615
ENSMUSG00000047721	Bola2	1.48394	-0.394848	1.95197	0.394848	0.364772
ENSMUSG00000019312	Grb7	1.08778	-0.40152	1.43755	0.40152	0.364772
ENSMUSG00000031969	Acad8	1.53016	0.41054	1.15085	-0.41054	0.365659
ENSMUSG00000024120	Lrpprc	1.5219	-0.395493	2.0028	0.395493	0.366436
ENSMUSG00000020840	Blmh	1.28421	0.41346	0.963786	-0.41346	0.366651
ENSMUSG00000039105	Atp6v1g1	2.04846	-0.388109	2.68193	0.388109	0.373376
ENSMUSG00000048486	Fitm2	1.08448	0.414249	0.813321	-0.414249	0.3742
ENSMUSG00000073411	H2-D1	11.5694	0.382536	8.8774	-0.382536	0.374536
ENSMUSG00000030244	Gys2	1.90651	0.398956	1.44568	-0.398956	0.376163
ENSMUSG00000025155	Dus1l	1.14225	-0.392955	1.50058	0.392955	0.377335
ENSMUSG00000055681	Cope	1.78931	-0.389184	2.3444	0.389184	0.377604
ENSMUSG00000017493	Igfbp4	22.3482	0.379627	17.1834	-0.379627	0.377668
ENSMUSG00000029102	Hgfac	2.16071	0.396903	1.64088	-0.396903	0.377775
ENSMUSG00000015671	Psma2	2.00059	-0.385669	2.61483	0.385669	0.378082
ENSMUSG00000037583	Nr0b2	1.40471	-0.388894	1.84014	0.388894	0.378947
ENSMUSG00000093904	Tomm20	1.32052	-0.389287	1.73034	0.389287	0.378947
ENSMUSG00000024012	Mtch1	1.2545	0.40733	0.945486	-0.40733	0.38123
ENSMUSG00000007891	Ctsd	6.87498	0.382136	5.27642	-0.382136	0.381808
ENSMUSG00000036751	Cox6b1	8.79634	0.380545	6.7587	-0.380545	0.382751
ENSMUSG00000030131	Mug2	8.01723	0.381285	6.15684	-0.381285	0.382919
ENSMUSG00000003053	Cyp2c29	19.5239	0.379227	15.0159	-0.379227	0.383338
ENSMUSG00000093674	Rpl41	25.8162	0.3766	19.8918	-0.3766	0.383714
ENSMUSG00000069516	Lyz2	1.6325	0.415034	1.22405	-0.415034	0.38564
ENSMUSG00000019762	Iyd	1.36344	0.402823	1.03088	-0.402823	0.385772
ENSMUSG00000021213	Akr1c13	1.55162	0.397906	1.17728	-0.397906	0.38686
ENSMUSG00000055737	Ghr	6.39959	-0.371369	8.28164	0.371369	0.387414
ENSMUSG00000028405	Aco1	2.97118	0.385063	2.27527	-0.385063	0.389337
ENSMUSG00000032126	Hmbs	1.20168	-0.386651	1.57174	0.386651	0.389669
ENSMUSG00000020390	Ube2b	2.56512	0.385091	1.96417	-0.385091	0.392231
ENSMUSG00000036905	C1qb	1.10264	0.409669	0.829588	-0.409669	0.392326
ENSMUSG00000079557	2024-03-02	1.28256	0.402523	0.969886	-0.402523	0.393106
ENSMUSG00000017707	Serinc3	3.82127	0.380329	2.93609	-0.380329	0.394041
ENSMUSG00000028076	Cd1d1	3.49774	0.381106	2.68599	-0.381106	0.394041
ENSMUSG00000023010	Tmbim6	16.9093	0.372466	13.066	-0.372466	0.394041
ENSMUSG00000027809	Etfdh	2.84078	0.382199	2.1797	-0.382199	0.395902
ENSMUSG00000070780	Rbm47	0.851738	-0.392124	1.11832	0.392124	0.396364
ENSMUSG00000028085	Gatb	1.08613	0.405687	0.819421	-0.405687	0.396384
ENSMUSG00000041798	Gck	2.20197	-0.376019	2.85882	0.376019	0.396384
ENSMUSG00000038224	Serpinf2	19.4067	0.371127	15.0098	-0.371127	0.396384
ENSMUSG00000002580	Mien1	1.61104	-0.380646	2.09837	0.380646	0.397204
ENSMUSG00000027559	Car3	106.234	0.369503	82.2614	-0.369503	0.397252
ENSMUSG00000018428	Akap1	1.42947	0.396257	1.08578	-0.396257	0.398125
ENSMUSG00000034708	Grn	3.17091	0.38054	2.4359	-0.38054	0.400021
ENSMUSG00000005299	Letm1	1.6457	-0.378999	2.14107	0.378999	0.400808
ENSMUSG00000032328	Tmem30a	2.66581	-0.371646	3.45052	0.371646	0.400808
ENSMUSG00000037797	Adh4	1.24789	0.396634	0.947519	-0.396634	0.401549
ENSMUSG00000026227	2810459M11Rik	1.07953	-0.383677	1.40908	0.383677	0.403128
ENSMUSG00000040213	Kyat3	3.49609	-0.369361	4.518	0.369361	0.403246
ENSMUSG00000027131	Emc4	0.980489	-0.384987	1.28098	0.384987	0.405567
ENSMUSG00000074129	Rpl13a	14.879	-0.360876	19.1151	0.360876	0.405969
ENSMUSG00000024038	Ndufv3	4.98993	-0.364159	6.42524	0.364159	0.406665
ENSMUSG00000016528	Mapkapk2	1.66221	0.387025	1.27081	-0.387025	0.408513
ENSMUSG00000052738	Suclg1	4.52775	0.370284	3.50338	-0.370284	0.411527
ENSMUSG00000034714	Ttyh2	0.784061	-0.388412	1.02682	0.388412	0.411527
ENSMUSG00000019256	Ahr	1.25285	0.393102	0.953619	-0.393102	0.411527
ENSMUSG00000048076	Arf1	2.36704	-0.36799	3.05605	0.36799	0.412548
ENSMUSG00000036257	Pnpla8	1.79921	0.383931	1.37858	-0.383931	0.413204
ENSMUSG00000027261	Hao1	4.12003	-0.361878	5.29676	0.361878	0.413218
ENSMUSG00000024395	Lims2	1.12079	0.394909	0.851954	-0.394909	0.413389
ENSMUSG00000057346	Apol9a	1.23964	-0.373181	1.60631	0.373181	0.414689
ENSMUSG00000027597	Ahcy	8.05519	0.363542	6.26257	-0.363542	0.417223
ENSMUSG00000037278	Tmem97	1.65561	0.383595	1.26878	-0.383595	0.417646
ENSMUSG00000036835	Psenen	0.992043	-0.377229	1.28911	0.377229	0.418026
ENSMUSG00000032204	Aqp9	8.70885	0.363526	6.7709	-0.363526	0.418102
ENSMUSG00000064351	mt-Co1	104.747	0.361806	81.5436	-0.361806	0.418102
ENSMUSG00000020372	Rack1	7.29754	-0.35623	9.34506	0.35623	0.418908
ENSMUSG00000031782	Coq9	1.89825	0.380596	1.45788	-0.380596	0.419574
ENSMUSG00000013622	Atraid	1.57307	0.380863	1.20778	-0.380863	0.420533
ENSMUSG00000043067	Dpy19l1	0.901257	-0.379765	1.17322	0.379765	0.420611
ENSMUSG00000037204	Atg101	1.24294	0.38782	0.949553	-0.38782	0.420611
ENSMUSG00000024118	Tedc2	1.10099	-0.373913	1.42738	0.373913	0.420611
ENSMUSG00000052146	Rps10	9.10501	0.361248	7.09013	-0.361248	0.421864
ENSMUSG00000050017	Pitpnb	0.90786	-0.376722	1.17932	0.376722	0.422573
ENSMUSG00000005089	Slc1a2	7.4329	0.370169	5.75222	-0.370169	0.423292
ENSMUSG00000061740	Cyp2d22	4.0276	0.365243	3.12722	-0.365243	0.425
ENSMUSG00000024892	Pcx	6.78254	0.360945	5.28252	-0.360945	0.425035
ENSMUSG00000016921	Srsf6	1.22313	-0.37044	1.58191	0.37044	0.426059
ENSMUSG00000030236	Slco1b2	40.271	0.35668	31.4613	-0.35668	0.426059
ENSMUSG00000006589	Aprt	0.815423	-0.379619	1.06138	0.379619	0.426343
ENSMUSG00000027531	Impa1	1.00855	-0.371523	1.30538	0.371523	0.426706
ENSMUSG00000020821	Kif1c	0.777458	-0.383378	1.01462	0.383378	0.427489
ENSMUSG00000021236	Entpd5	2.98603	0.36672	2.31593	-0.36672	0.428075
ENSMUSG00000032042	Srpr	1.77775	-0.363086	2.28747	0.363086	0.429207
ENSMUSG00000019987	Arg1	7.97761	0.363226	6.20361	-0.363226	0.429207
ENSMUSG00000026669	Mcm10	1.70348	-0.364427	2.19393	0.364427	0.429878
ENSMUSG00000031138	F9	2.00555	0.372152	1.54938	-0.372152	0.429878
ENSMUSG00000027422	Rrbp1	4.72747	-0.35265	6.03891	0.35265	0.432136
ENSMUSG00000036503	Rnf13	2.7863	0.366435	2.1614	-0.366435	0.432136
ENSMUSG00000000049	Apoh	54.7324	0.353152	42.8641	-0.353152	0.432769
ENSMUSG00000037916	Ndufv1	3.47463	0.361759	2.70429	-0.361759	0.434565
ENSMUSG00000004558	Ndrg2	28.9706	0.352287	22.7018	-0.352287	0.435919
ENSMUSG00000020386	Sar1b	4.31481	0.359743	3.36308	-0.359743	0.436671
ENSMUSG00000041828	Abca8a	1.24294	0.381667	0.953619	-0.381667	0.439321
ENSMUSG00000034006	Pqlc1	2.09633	-0.356994	2.68599	0.356994	0.442036
ENSMUSG00000018583	G3bp1	0.85834	-0.373129	1.11222	0.373129	0.442502
ENSMUSG00000021794	Glud1	19.4761	-0.343711	24.725	0.343711	0.442502
ENSMUSG00000054676	1600014C10Rik	2.35383	0.36315	1.82997	-0.36315	0.444483
ENSMUSG00000031447	Lamp1	8.89538	0.35142	6.97423	-0.35142	0.444684
ENSMUSG00000026814	Eng	1.17362	0.384334	0.89872	-0.384334	0.444965
ENSMUSG00000024391	Apom	5.32006	-0.346473	6.76683	0.346473	0.446282
ENSMUSG00000053898	Ech1	4.08372	-0.34726	5.19712	0.34726	0.446476
ENSMUSG00000024456	Diaph1	0.78076	-0.371495	1.01055	0.371495	0.446476
ENSMUSG00000001435	Col18a1	12.5186	0.348502	9.83509	-0.348502	0.448277
ENSMUSG00000026553	Copa	1.59783	-0.357163	2.04754	0.357163	0.448788
ENSMUSG00000020152	Actr2	1.03001	-0.363463	1.32571	0.363463	0.448788
ENSMUSG00000025428	Atp5a1	16.6617	0.347152	13.1026	-0.347152	0.449246
ENSMUSG00000070473	Cldn3	2.29441	-0.351184	2.92796	0.351184	0.449288
ENSMUSG00000026489	Coq8a	9.587	0.34858	7.53136	-0.34858	0.449765
ENSMUSG00000070704	Ugt2b36	15.0738	0.347109	11.8542	-0.347109	0.449765
ENSMUSG00000038412	Higd1a	3.45647	-0.34632	4.396	0.34632	0.449914
ENSMUSG00000033751	Gadd45gip1	1.54006	-0.35777	1.97434	0.35777	0.451018
ENSMUSG00000024132	Eci1	3.55386	0.35366	2.78156	-0.35366	0.45149
ENSMUSG00000058267	Mrps14	1.12245	-0.3604	1.44161	0.3604	0.451552
ENSMUSG00000053094	Tmem248	0.963982	-0.360609	1.23828	0.360609	0.453225
ENSMUSG00000029545	Acads	5.88293	0.348434	4.6217	-0.348434	0.453998
ENSMUSG00000024304	Cdh2	2.35218	0.357343	1.83607	-0.357343	0.455211
ENSMUSG00000025355	Mmp19	0.921065	-0.360884	1.18338	0.360884	0.457956
ENSMUSG00000016344	Ppdpf	2.79291	-0.344708	3.54811	0.344708	0.458955
ENSMUSG00000034858	Fam214a	1.30072	-0.352312	1.66121	0.352312	0.458955
ENSMUSG00000035493	Tgfbi	1.11749	0.376985	0.860087	-0.376985	0.459234
ENSMUSG00000033793	Atp6v1h	1.21158	-0.356065	1.55141	0.356065	0.459816
ENSMUSG00000032399	Rpl4	10.2093	0.343634	8.04781	-0.343634	0.460297
ENSMUSG00000032757	Bet1	1.44267	-0.348871	1.83811	0.348871	0.46048
ENSMUSG00000022094	Slc39a14	2.06662	0.357939	1.61241	-0.357939	0.460694
ENSMUSG00000025508	Rplp2	7.83566	0.344437	6.17311	-0.344437	0.461242
ENSMUSG00000009376	Met	1.00855	0.375951	0.776722	-0.375951	0.464093
ENSMUSG00000021484	Lman2	3.63474	-0.339641	4.60137	0.339641	0.465162
ENSMUSG00000075701	Selenos	1.81737	-0.34788	2.3139	0.34788	0.465689
ENSMUSG00000070319	Eif3g	1.07293	-0.354602	1.37248	0.354602	0.469633
ENSMUSG00000098178	Gm42418	27.0113	0.34205	21.3172	-0.34205	0.470607
ENSMUSG00000024507	Hsd17b4	7.88683	0.340115	6.23207	-0.340115	0.470607
ENSMUSG00000015112	Slc25a13	3.18576	0.34577	2.50706	-0.34577	0.471648
ENSMUSG00000076609	Igkc	0.670166	-1.48154	1.87471	1.48154	0.471905
ENSMUSG00000010110	Stx5a	1.13235	-0.349776	1.44365	0.349776	0.472322
ENSMUSG00000071659	Hnrnpul2	0.851738	-0.357678	1.09188	0.357678	0.472322
ENSMUSG00000062997	Rpl35	4.76214	0.34287	3.75551	-0.34287	0.472324
ENSMUSG00000042079	Hnrnpf	2.35713	-0.340065	2.98489	0.340065	0.473677
ENSMUSG00000019210	Atp6v1e1	2.52715	0.347274	1.98654	-0.347274	0.474582
ENSMUSG00000002767	Mrpl2	0.826978	-0.356599	1.05935	0.356599	0.477257
ENSMUSG00000028138	Adh5	6.01664	0.337721	4.762	-0.337721	0.477474
ENSMUSG00000025130	P4hb	19.0601	-0.328198	23.9381	0.328198	0.477474
ENSMUSG00000029447	Cct6a	1.72328	-0.342411	2.1858	0.342411	0.478294
ENSMUSG00000031173	Otc	8.74517	0.336982	6.92543	-0.336982	0.478684
ENSMUSG00000019929	Dcn	4.62348	0.343845	3.64368	-0.343845	0.478865
ENSMUSG00000038522	Mfsd4b1	1.10099	0.362369	0.856021	-0.362369	0.479166
ENSMUSG00000000001	Gnai3	1.22809	-0.344102	1.55954	0.344102	0.48145
ENSMUSG00000021748	Pdhb	2.03691	-0.33828	2.5762	0.33828	0.48145
ENSMUSG00000028737	Aldh4a1	6.74292	0.335939	5.34352	-0.335939	0.481534
ENSMUSG00000000787	Ddx3x	1.66056	-0.341197	2.10447	0.341197	0.482756
ENSMUSG00000066900	Suds3	1.77445	0.351266	1.39078	-0.351266	0.482952
ENSMUSG00000024130	Abca3	1.19838	0.360085	0.933286	-0.360085	0.48307
ENSMUSG00000024608	Rps14	9.81644	0.332942	7.79569	-0.332942	0.485924
ENSMUSG00000022210	Dhrs4	3.16265	0.338783	2.50096	-0.338783	0.487102
ENSMUSG00000021124	Vti1b	1.02671	0.3608	0.799088	-0.3608	0.48783
ENSMUSG00000031068	Glrx3	1.79096	0.347861	1.40705	-0.347861	0.489863
ENSMUSG00000036775	Decr2	2.29771	0.342843	1.81167	-0.342843	0.489892
ENSMUSG00000024309	Pfdn6	0.917764	-0.348628	1.16915	0.348628	0.490464
ENSMUSG00000020884	Asgr1	14.1412	0.329878	11.2543	-0.329878	0.490522
ENSMUSG00000046756	Mrps7	1.81902	-0.335126	2.2956	0.335126	0.492813
ENSMUSG00000030754	Copb1	0.973886	-0.345887	1.23828	0.345887	0.492845
ENSMUSG00000009090	Ap1b1	0.970585	-0.343665	1.23218	0.343665	0.493385
ENSMUSG00000031438	Rnf128	1.81077	0.347155	1.42331	-0.347155	0.493504
ENSMUSG00000035530	Eif1	14.3491	0.327161	11.4414	-0.327161	0.496886
ENSMUSG00000030538	Cib1	1.70348	-0.333371	2.14717	0.333371	0.497507
ENSMUSG00000024208	Uqcc2	1.6457	-0.335931	2.07804	0.335931	0.497924
ENSMUSG00000026511	Srp9	3.10323	-0.326834	3.89378	0.326834	0.498362
ENSMUSG00000014077	Chp1	3.08012	-0.327032	3.86531	0.327032	0.498362
ENSMUSG00000053317	Sec61b	3.67601	-0.325271	4.60747	0.325271	0.498362
ENSMUSG00000003531	Dgcr6	1.48889	0.345918	1.17118	-0.345918	0.498362
ENSMUSG00000022848	Slc49a4	1.23634	0.349644	0.969886	-0.349644	0.499723
ENSMUSG00000027900	Dram2	1.43772	0.346415	1.13052	-0.346415	0.499806
ENSMUSG00000040888	Gfer	1.16701	-0.336456	1.47414	0.336456	0.500839
ENSMUSG00000046718	Bst2	4.13159	-0.323667	5.17272	0.323667	0.501521
ENSMUSG00000046027	Stard5	1.05807	0.353768	0.827554	-0.353768	0.501889
ENSMUSG00000042073	Abhd14b	4.83642	0.328959	3.85108	-0.328959	0.501936
ENSMUSG00000036241	Ube2r2	1.81242	0.34026	1.43145	-0.34026	0.503983
ENSMUSG00000030861	Acadsb	2.00224	-0.327313	2.51316	0.327313	0.507702
ENSMUSG00000034880	Mrpl34	1.1241	-0.333692	1.41721	0.333692	0.507702
ENSMUSG00000056749	Nfil3	1.0003	0.352859	0.782822	-0.352859	0.507702
ENSMUSG00000022244	Amacr	3.38384	-0.321879	4.2313	0.321879	0.507702
ENSMUSG00000020149	Rab1a	2.92496	-0.322041	3.65791	0.322041	0.508297
ENSMUSG00000023224	Serping1	8.39193	0.321798	6.716	-0.321798	0.509106
ENSMUSG00000003464	Pex19	1.31722	0.344636	1.03698	-0.344636	0.509609
ENSMUSG00000022234	Cct5	1.96098	-0.325495	2.45826	0.325495	0.510026
ENSMUSG00000002588	Pon1	26.8991	0.318538	21.5774	-0.318538	0.51079
ENSMUSG00000025702	2024-03-08	1.20993	0.345956	0.951586	-0.345956	0.513465
ENSMUSG00000029810	Tmem176b	2.95797	0.328014	2.3566	-0.328014	0.513478
ENSMUSG00000049091	Sephs2	20.0158	0.317697	16.0651	-0.317697	0.515397
ENSMUSG00000025353	Ormdl2	1.15876	-0.328685	1.45585	0.328685	0.515397
ENSMUSG00000079426	Arpc4	1.24789	-0.326674	1.56564	0.326674	0.516514
ENSMUSG00000026417	Pigr	13.3208	0.318546	10.685	-0.318546	0.518121
ENSMUSG00000069633	Pex11g	1.53016	0.336158	1.21185	-0.336158	0.518467
ENSMUSG00000030431	Tmem238	0.911161	-0.333759	1.14882	0.333759	0.522124
ENSMUSG00000020664	Dld	1.71173	0.333492	1.35825	-0.333492	0.522124
ENSMUSG00000025283	Sat1	1.36509	0.337968	1.07968	-0.337968	0.522124
ENSMUSG00000001211	Agpat3	3.14285	0.322709	2.51316	-0.322709	0.523636
ENSMUSG00000060550	H2-Q7	1.87679	0.330448	1.49244	-0.330448	0.524696
ENSMUSG00000026775	Yme1l1	0.891353	-0.331887	1.12238	0.331887	0.525085
ENSMUSG00000075703	Selenoi	0.805519	-0.335212	1.01665	0.335212	0.52638
ENSMUSG00000030935	Acsm3	1.63085	0.332178	1.29521	-0.332178	0.527792
ENSMUSG00000039960	Rhou	1.53346	0.334438	1.21592	-0.334438	0.528903
ENSMUSG00000079563	Pglyrp2	2.2746	0.325039	1.81574	-0.325039	0.528903
ENSMUSG00000039653	Baat	5.49338	0.315828	4.4143	-0.315828	0.531231
ENSMUSG00000028517	Plpp3	3.29966	0.317927	2.64736	-0.317927	0.533717
ENSMUSG00000006333	Rps9	9.41533	0.311655	7.58829	-0.311655	0.533896
ENSMUSG00000021025	Nfkbia	1.54996	0.330728	1.23218	-0.330728	0.535735
ENSMUSG00000032114	Slc37a4	2.69717	0.319556	2.1614	-0.319556	0.535864
ENSMUSG00000039221	Rpl22l1	2.72853	-0.311531	3.38748	0.311531	0.536708
ENSMUSG00000060904	Arl1	1.78601	-0.316134	2.22443	0.316134	0.536954
ENSMUSG00000069922	Ces3a	51.2363	-0.302048	63.193	0.302048	0.536966
ENSMUSG00000031950	Gabarapl2	1.96263	0.324053	1.56768	-0.324053	0.536966
ENSMUSG00000001424	Snd1	1.31722	-0.316396	1.64088	0.316396	0.537251
ENSMUSG00000063931	Pepd	1.29741	0.331299	1.03088	-0.331299	0.538612
ENSMUSG00000025579	Gaa	1.75465	0.324594	1.40095	-0.324594	0.539892
ENSMUSG00000019578	Ubxn6	1.00195	0.336666	0.792988	-0.336666	0.539917
ENSMUSG00000049760	Micos13	3.1445	0.315325	2.5274	-0.315325	0.541091
ENSMUSG00000017009	Sdc4	12.0597	0.307512	9.74766	-0.307512	0.541717
ENSMUSG00000062480	Acat3	5.15334	0.311301	4.15404	-0.311301	0.542963
ENSMUSG00000025290	Rps24	14.8328	0.306888	11.9945	-0.306888	0.542983
ENSMUSG00000038121	Fam210a	1.20498	0.330848	0.957686	-0.330848	0.542983
ENSMUSG00000041638	Gcn1	0.914463	-0.320883	1.14272	0.320883	0.543914
ENSMUSG00000016534	Lamp2	14.5225	0.306533	11.7464	-0.306533	0.543914
ENSMUSG00000028478	Clta	2.25314	0.317844	1.80761	-0.317844	0.544417
ENSMUSG00000005312	Ubqln1	2.41986	-0.308082	2.99709	0.308082	0.544895
ENSMUSG00000026888	Grb14	0.851738	-0.322389	1.06545	0.322389	0.545806
ENSMUSG00000020620	Abca8b	1.0102	0.333798	0.801122	-0.333798	0.546151
ENSMUSG00000031537	Ikbkb	1.12079	-0.31711	1.39688	0.31711	0.546669
ENSMUSG00000022336	Eif3e	1.17031	-0.316401	1.45788	0.316401	0.546886
ENSMUSG00000022200	Golph3	1.07127	-0.31569	1.33385	0.31569	0.547658
ENSMUSG00000020460	Rps27a	14.0652	0.304241	11.3946	-0.304241	0.547661
ENSMUSG00000029632	Ndufa4	18.9594	0.303308	15.3697	-0.303308	0.548098
ENSMUSG00000022040	Ephx2	17.4359	0.303005	14.1376	-0.303005	0.549127
ENSMUSG00000023904	Hcfc1r1	1.43607	0.324186	1.14678	-0.324186	0.549518
ENSMUSG00000038459	Abhd17c	1.81407	0.319236	1.45381	-0.319236	0.550341
ENSMUSG00000035248	Tut7	0.850087	-0.319676	1.06138	0.319676	0.550853
ENSMUSG00000030168	Adipor2	5.37123	-0.29935	6.6123	0.29935	0.552069
ENSMUSG00000016256	Ctsz	4.82321	0.306107	3.90191	-0.306107	0.553375
ENSMUSG00000050856	Atp5k	9.45825	0.302456	7.67165	-0.302456	0.553424
ENSMUSG00000001924	Uba1	1.3882	-0.308778	1.72017	0.308778	0.554194
ENSMUSG00000005054	Cstb	1.04321	0.3334	0.827554	-0.3334	0.554601
ENSMUSG00000062619	2310039H08Rik	1.65396	0.31893	1.32571	-0.31893	0.556015
ENSMUSG00000029221	Slc30a9	0.808821	-0.320659	1.01055	0.320659	0.556348
ENSMUSG00000025127	Gcgr	6.91789	0.302734	5.60988	-0.302734	0.55684
ENSMUSG00000020022	Ndufa12	1.7662	-0.306956	2.1858	0.306956	0.557684
ENSMUSG00000031320	Rps4x	8.91518	0.301785	7.23449	-0.301785	0.558002
ENSMUSG00000044080	S100a1	2.34723	0.311846	1.89097	-0.311846	0.558048
ENSMUSG00000020153	Ndufs7	2.35879	-0.30326	2.91169	0.30326	0.558048
ENSMUSG00000040134	Rdh7	23.6044	0.299174	19.1903	-0.299174	0.55848
ENSMUSG00000020003	Pex7	1.63415	0.317115	1.31148	-0.317115	0.55883
ENSMUSG00000009079	Ewsr1	0.945825	-0.312749	1.17525	0.312749	0.559685
ENSMUSG00000020850	Prpf8	1.06797	-0.311325	1.32571	0.311325	0.560726
ENSMUSG00000032051	Fdx1	3.54065	0.303674	2.86899	-0.303674	0.563
ENSMUSG00000032590	Apeh	0.901257	-0.315975	1.12238	0.315975	0.563118
ENSMUSG00000024646	Cyb5a	33.3762	0.296187	27.1914	-0.296187	0.563871
ENSMUSG00000052656	Rnf103	1.59123	0.314941	1.27895	-0.314941	0.565081
ENSMUSG00000021646	Mccc2	1.06632	0.32314	0.851954	-0.32314	0.567039
ENSMUSG00000026626	Ppp2r5a	2.79621	0.304005	2.2651	-0.304005	0.56781
ENSMUSG00000062397	Zfp706	2.41821	-0.298267	2.97472	0.298267	0.569651
ENSMUSG00000041698	Slco1a1	7.66729	-0.291203	9.38573	0.291203	0.570088
ENSMUSG00000073725	Lmbrd1	1.20333	0.316699	0.965819	-0.316699	0.572756
ENSMUSG00000053644	Aldh7a1	6.54815	0.296958	5.33132	-0.296958	0.572756
ENSMUSG00000046598	Bdh1	5.45046	0.29789	4.43463	-0.29789	0.57309
ENSMUSG00000056899	Immp2l	1.00855	0.324156	0.805188	-0.324156	0.573191
ENSMUSG00000065990	Aurkaip1	1.38655	-0.300236	1.70797	0.300236	0.578489
ENSMUSG00000019791	Hint3	1.07953	0.317023	0.866187	-0.317023	0.578489
ENSMUSG00000026895	Ndufa8	2.2647	-0.294973	2.77953	0.294973	0.580507
ENSMUSG00000032038	St3gal4	1.51365	-0.300236	1.86454	0.300236	0.580507
ENSMUSG00000006498	Ptbp1	1.21158	-0.300236	1.49244	0.300236	0.580507
ENSMUSG00000004069	Dnaja3	1.55327	-0.300236	1.91334	0.300236	0.580507
ENSMUSG00000044469	Tnfaip8l1	1.44267	0.310512	1.16305	-0.310512	0.580507
ENSMUSG00000024953	Prdx5	5.08897	-0.289908	6.22394	0.289908	0.580507
ENSMUSG00000038633	Degs1	1.79261	0.30612	1.44975	-0.30612	0.581674
ENSMUSG00000044308	Ubr3	1.03166	-0.302539	1.27285	0.302539	0.581898
ENSMUSG00000028538	St3gal3	1.68367	0.307514	1.36028	-0.307514	0.581898
ENSMUSG00000055172	C1ra	4.14975	-0.289296	5.07309	0.289296	0.581898
ENSMUSG00000033174	Mgll	1.65396	-0.297357	2.0333	0.297357	0.583762
ENSMUSG00000008540	Mgst1	144.332	0.288204	118.241	-0.288204	0.584203
ENSMUSG00000055850	Rnf181	1.39315	-0.296818	1.71204	0.296818	0.584564
ENSMUSG00000050730	Arhgap42	0.846786	-0.305839	1.04715	0.305839	0.591745
ENSMUSG00000004056	Akt2	1.41626	0.306727	1.14475	-0.306727	0.592273
ENSMUSG00000035473	Galm	1.33868	0.307108	1.08172	-0.307108	0.595455
ENSMUSG00000039323	Igfbp2	4.17781	0.295019	3.40578	-0.295019	0.595495
ENSMUSG00000021577	Sdha	6.96411	0.287978	5.70545	-0.287978	0.595495
ENSMUSG00000074656	Eif2s2	1.41461	-0.291804	1.73237	0.291804	0.596436
ENSMUSG00000020775	Mrpl38	1.16701	-0.296155	1.43348	0.296155	0.596542
ENSMUSG00000081207	Gm13775	3.21052	0.292904	2.62093	-0.292904	0.597313
ENSMUSG00000056234	Ncoa4	1.49054	-0.290629	1.82387	0.290629	0.598398
ENSMUSG00000022098	Bmp1	1.96923	0.297469	1.60224	-0.297469	0.599116
ENSMUSG00000079484	Phyhd1	1.32713	0.305485	1.07358	-0.305485	0.599915
ENSMUSG00000005506	Celf1	0.85669	-0.300236	1.05528	0.300236	0.599915
ENSMUSG00000028469	Npr2	0.904559	-0.297606	1.11222	0.297606	0.599915
ENSMUSG00000036550	Cnot1	1.0201	0.308223	0.823488	-0.308223	0.601018
ENSMUSG00000001670	Tat	20.2651	0.283376	16.6568	-0.283376	0.601828
ENSMUSG00000022285	Ywhaz	1.48229	-0.288959	1.81167	0.288959	0.602173
ENSMUSG00000059434	Gckr	2.84078	0.291023	2.32203	-0.291023	0.602558
ENSMUSG00000067225	Cyp2c54	6.29725	0.285861	5.16662	-0.285861	0.603513
ENSMUSG00000028455	Stoml2	1.0069	-0.293135	1.23422	0.293135	0.605191
ENSMUSG00000068039	Tcp1	1.84873	-0.28601	2.25493	0.28601	0.607984
ENSMUSG00000007836	Hnrnpa0	0.861642	-0.297475	1.05935	0.297475	0.608631
ENSMUSG00000052914	Cyp2j6	2.00555	0.293055	1.63681	-0.293055	0.6094
ENSMUSG00000031807	Pgls	2.13265	0.293119	1.74051	-0.293119	0.609999
ENSMUSG00000039956	Mrap	1.10099	-0.291571	1.34808	0.291571	0.609999
ENSMUSG00000000594	Gm2a	1.21653	0.302428	0.986152	-0.302428	0.610491
ENSMUSG00000040385	Ppp1ca	3.41025	0.286822	2.79579	-0.286822	0.610491
ENSMUSG00000034994	Eef2	11.9491	-0.274705	14.4609	0.274705	0.610584
ENSMUSG00000021922	Itih4	24.3637	0.278825	20.089	-0.278825	0.610781
ENSMUSG00000060126	Tpt1	24.0996	-0.272906	29.1291	0.272906	0.613032
ENSMUSG00000061315	Naca	5.9308	0.281719	4.87993	-0.281719	0.61353
ENSMUSG00000002550	Uck1	1.08118	0.299093	0.878387	-0.299093	0.613902
ENSMUSG00000028673	Fuca1	1.51365	0.294187	1.23422	-0.294187	0.613902
ENSMUSG00000028932	Psmc2	1.45093	-0.282089	1.76491	0.282089	0.613902
ENSMUSG00000067274	Rplp0	7.40319	-0.272966	8.94857	0.272966	0.613902
ENSMUSG00000005547	Cyp2a5	7.08461	-0.281634	8.61511	0.281634	0.613902
ENSMUSG00000038539	Atf5	3.59678	-0.276886	4.3594	0.276886	0.613902
ENSMUSG00000017453	Pipox	3.93186	0.282609	3.23295	-0.282609	0.613902
ENSMUSG00000048217	Nags	1.1406	-0.285568	1.39078	0.285568	0.613902
ENSMUSG00000025144	Cenpx	0.939222	-0.292623	1.15085	0.292623	0.613902
ENSMUSG00000020592	Sdc1	2.38685	0.285724	1.95807	-0.285724	0.613902
ENSMUSG00000036083	Slc17a3	1.65065	-0.282837	2.0089	0.282837	0.613902
ENSMUSG00000047547	Cltb	0.906209	-0.289706	1.10815	0.289706	0.613902
ENSMUSG00000058997	Vwa8	2.21848	0.289023	1.81574	-0.289023	0.613902
ENSMUSG00000023829	Slc22a1	16.0691	0.278221	13.2551	-0.278221	0.613902
ENSMUSG00000000088	Cox5a	7.26783	0.277374	5.99824	-0.277374	0.614033
ENSMUSG00000025731	Mettl26	3.72388	-0.274439	4.5058	0.274439	0.614033
ENSMUSG00000049152	Ugt3a2	6.6736	0.277254	5.50822	-0.277254	0.614672
ENSMUSG00000030747	Dgat2	10.8019	0.275607	8.9262	-0.275607	0.614751
ENSMUSG00000064370	mt-Cytb	69.2532	0.27484	57.2619	-0.27484	0.614751
ENSMUSG00000026687	Aldh9a1	3.58522	0.280417	2.95236	-0.280417	0.617019
ENSMUSG00000027546	Atp9a	1.13895	0.296255	0.927186	-0.296255	0.617897
ENSMUSG00000026672	Optn	1.04156	0.299641	0.845854	-0.299641	0.619734
ENSMUSG00000006476	Nsmf	1.33373	-0.280485	1.62054	0.280485	0.620656
ENSMUSG00000001155	Ftcd	3.71067	0.278326	3.06012	-0.278326	0.620897
ENSMUSG00000039007	Cpq	1.15876	0.292958	0.945486	-0.292958	0.62142
ENSMUSG00000060802	B2m	57.1358	0.270769	47.376	-0.270769	0.621771
ENSMUSG00000025204	Ndufb8	3.75194	0.277133	3.09672	-0.277133	0.622713
ENSMUSG00000026368	F13b	2.37859	0.28073	1.95807	-0.28073	0.623014
ENSMUSG00000020123	Avpr1a	1.22148	-0.282606	1.48634	0.282606	0.623014
ENSMUSG00000055538	Zcchc24	1.2512	-0.279175	1.51888	0.279175	0.623014
ENSMUSG00000005510	Ndufs3	2.94147	0.278268	2.42573	-0.278268	0.623076
ENSMUSG00000046070	Igfals	2.26965	-0.274851	2.74699	0.274851	0.623205
ENSMUSG00000015839	Nfe2l2	0.884751	-0.284026	1.07765	0.284026	0.623426
ENSMUSG00000027332	Ivd	3.37559	0.276289	2.78766	-0.276289	0.623426
ENSMUSG00000040774	Cept1	1.54006	0.288593	1.26065	-0.288593	0.623426
ENSMUSG00000104960	Snhg8	1.69357	0.286132	1.38875	-0.286132	0.623426
ENSMUSG00000029162	Khk	6.76273	0.273155	5.59768	-0.273155	0.623426
ENSMUSG00000042102	Dmgdh	7.58971	0.271611	6.28901	-0.271611	0.623426
ENSMUSG00000075705	Msrb1	11.1023	0.270216	9.20883	-0.270216	0.624056
ENSMUSG00000046034	Otulin	1.11584	-0.278767	1.35418	0.278767	0.62496
ENSMUSG00000062981	Mrpl42	1.06137	-0.279932	1.28911	0.279932	0.625004
ENSMUSG00000024392	Bag6	0.944174	-0.282503	1.14882	0.282503	0.625246
ENSMUSG00000032026	Rexo2	1.38985	-0.274334	1.68154	0.274334	0.625492
ENSMUSG00000022338	Eny2	1.74969	-0.275551	2.1187	0.275551	0.625492
ENSMUSG00000035478	Mbd3	1.04486	-0.27961	1.26878	0.27961	0.625508
ENSMUSG00000002010	Idh3g	1.14555	0.288884	0.937353	-0.288884	0.628363
ENSMUSG00000019494	Cops6	2.66581	0.275826	2.20207	-0.275826	0.628893
ENSMUSG00000044252	Osbpl1a	1.42451	0.284726	1.16915	-0.284726	0.630255
ENSMUSG00000053332	Gas5	5.0477	0.27018	4.18657	-0.27018	0.630537
ENSMUSG00000028307	Aldob	49.6484	0.264981	41.333	-0.264981	0.632072
ENSMUSG00000030751	Psma1	2.80116	-0.267583	3.37325	0.267583	0.632517
ENSMUSG00000052974	Cyp2f2	3.31616	0.275069	2.74089	-0.275069	0.632528
ENSMUSG00000030513	Pcsk6	1.72658	0.280598	1.42128	-0.280598	0.632528
ENSMUSG00000020857	Nme2	10.9851	-0.261129	13.1697	0.261129	0.632528
ENSMUSG00000037458	Azin1	1.29246	-0.272366	1.56158	0.272366	0.632637
ENSMUSG00000040731	Eif4h	1.85203	-0.270382	2.2346	0.270382	0.633222
ENSMUSG00000072772	Grcc10	3.16265	0.272362	2.61889	-0.272362	0.633222
ENSMUSG00000040234	Tm7sf3	1.20663	0.287686	0.988185	-0.287686	0.633373
ENSMUSG00000037053	Azgp1	27.315	0.264427	22.7486	-0.264427	0.633411
ENSMUSG00000040413	Timd2	1.64075	0.281106	1.35011	-0.281106	0.634516
ENSMUSG00000057103	Nat8f1	8.01063	0.266122	6.66314	-0.266122	0.634578
ENSMUSG00000005469	Prkaca	0.83193	-0.280099	1.01055	0.280099	0.634578
ENSMUSG00000064357	mt-Atp6	86.2005	0.265149	71.7553	-0.265149	0.634578
ENSMUSG00000029390	Tmed2	3.21713	-0.265038	3.86734	0.265038	0.634592
ENSMUSG00000042251	Pm20d1	1.40306	0.283032	1.15288	-0.283032	0.634635
ENSMUSG00000073639	Rab18	1.27926	-0.272076	1.54531	0.272076	0.635369
ENSMUSG00000053436	Mapk14	1.48394	0.282324	1.21998	-0.282324	0.635484
ENSMUSG00000025825	Iscu	3.00584	0.271328	2.4908	-0.271328	0.63624
ENSMUSG00000118366	9130016M20Rik	1.71008	-0.27214	2.06584	0.27214	0.637089
ENSMUSG00000071177	Serpina1d	78.1288	0.261521	65.1999	-0.261521	0.639712
ENSMUSG00000028461	Ccdc107	2.24324	0.273104	1.85641	-0.273104	0.639786
ENSMUSG00000030972	Acsm5	1.39976	0.279637	1.15288	-0.279637	0.641765
ENSMUSG00000090247	Bloc1s1	1.17857	-0.271707	1.42331	0.271707	0.643574
ENSMUSG00000028367	Txn1	5.72282	-0.258881	6.8502	0.258881	0.64443
ENSMUSG00000029455	Aldh2	51.5631	0.260409	43.0633	-0.260409	0.64443
ENSMUSG00000052337	Immt	1.63085	0.276725	1.34605	-0.276725	0.64443
ENSMUSG00000029664	Tfpi2	1.2611	0.2819	1.03698	-0.2819	0.644821
ENSMUSG00000015806	Qdpr	8.98781	0.262122	7.49679	-0.262122	0.645462
ENSMUSG00000005575	Ube2m	1.23634	-0.269126	1.49041	0.269126	0.645462
ENSMUSG00000004040	Stat3	1.17527	0.282704	0.965819	-0.282704	0.645752
ENSMUSG00000095041	AC149090.1	1.5219	0.278488	1.25455	-0.278488	0.64633
ENSMUSG00000031826	Usp10	0.85834	-0.275097	1.03902	0.275097	0.647007
ENSMUSG00000032301	Psma4	2.42151	-0.262399	2.90559	0.262399	0.647379
ENSMUSG00000030737	Slco2b1	2.20693	0.271845	1.82794	-0.271845	0.647539
ENSMUSG00000036093	Arl5a	1.21488	-0.266569	1.46195	0.266569	0.647803
ENSMUSG00000039100	2024-03-06	2.31257	0.268864	1.91944	-0.268864	0.648857
ENSMUSG00000021340	Gpld1	3.31451	0.265821	2.75716	-0.265821	0.648909
ENSMUSG00000054072	Iigp1	5.33657	0.263471	4.44683	-0.263471	0.649943
ENSMUSG00000030674	Qprt	2.64435	0.265505	2.20003	-0.265505	0.652721
ENSMUSG00000026457	Adipor1	1.49549	0.276795	1.23422	-0.276795	0.652954
ENSMUSG00000024292	Cyp4f14	5.45871	0.260293	4.55867	-0.260293	0.654914
ENSMUSG00000033684	Qsox1	5.11208	-0.254823	6.10194	0.254823	0.655325
ENSMUSG00000019804	Snx3	2.04516	-0.261322	2.45216	0.261322	0.655731
ENSMUSG00000031490	Eif4ebp1	1.19342	0.277769	0.984119	-0.277769	0.656596
ENSMUSG00000024583	Txnl1	2.44297	-0.258731	2.92389	0.258731	0.656596
ENSMUSG00000046814	Gchfr	5.33326	0.259285	4.457	-0.259285	0.656967
ENSMUSG00000060591	Ifitm2	2.24324	0.266804	1.86454	-0.266804	0.658218
ENSMUSG00000004937	Sgta	1.32878	0.274915	1.09798	-0.274915	0.658218
ENSMUSG00000035202	Lars2	1.79096	-0.262552	2.1492	0.262552	0.658335
ENSMUSG00000030225	Dera	1.29576	0.273755	1.07155	-0.273755	0.659929
ENSMUSG00000040374	Pex2	1.37169	-0.259792	1.64291	0.259792	0.660256
ENSMUSG00000033860	Fgg	51.101	0.252469	42.9129	-0.252469	0.660256
ENSMUSG00000029369	Afm	3.83447	0.259191	3.20449	-0.259191	0.660256
ENSMUSG00000032081	Apoc3	92.5258	0.252581	77.6946	-0.252581	0.660256
ENSMUSG00000000301	Pemt	9.04559	0.254641	7.58422	-0.254641	0.660256
ENSMUSG00000022214	Dcaf11	6.1784	0.256679	5.17272	-0.256679	0.660256
ENSMUSG00000066366	Serpina1a	79.0779	-0.246613	93.8553	0.246613	0.661198
ENSMUSG00000026234	Ncl	1.48889	-0.258087	1.78117	0.258087	0.661386
ENSMUSG00000029153	Ociad2	1.04156	0.275624	0.860087	-0.275624	0.66274
ENSMUSG00000001105	Ift20	1.66881	-0.25829	1.9967	0.25829	0.663035
ENSMUSG00000071657	Bscl2	1.19507	-0.259879	1.43145	0.259879	0.664047
ENSMUSG00000023175	Bsg	8.38202	0.252702	7.03726	-0.252702	0.664108
ENSMUSG00000050608	Micos10	3.61989	-0.251417	4.3106	0.251417	0.664273
ENSMUSG00000030157	Clec2d	2.21023	0.261233	1.84421	-0.261233	0.664399
ENSMUSG00000027566	Psma7	2.52385	-0.253276	3.00929	0.253276	0.664814
ENSMUSG00000039063	Echdc3	1.15711	0.272448	0.957686	-0.272448	0.665549
ENSMUSG00000031751	Amfr	3.15935	-0.250417	3.75958	0.250417	0.66897
ENSMUSG00000078812	Eif5a	5.24083	-0.2475	6.22394	0.2475	0.669554
ENSMUSG00000029669	Tspan12	3.12634	0.255709	2.61889	-0.255709	0.672296
ENSMUSG00000060376	Bckdha	7.13413	0.250593	5.99824	-0.250593	0.672296
ENSMUSG00000047638	Nr1h4	1.84873	0.262378	1.54124	-0.262378	0.672296
ENSMUSG00000000753	Serpinf1	7.62437	0.250474	6.41101	-0.250474	0.672296
ENSMUSG00000035757	Selenoo	1.18187	0.269714	0.980052	-0.269714	0.672296
ENSMUSG00000022512	Cldn1	1.34528	0.266281	1.11832	-0.266281	0.672296
ENSMUSG00000054827	Cyp2c50	18.5864	0.248918	15.6463	-0.248918	0.672296
ENSMUSG00000025194	Abcc2	3.24684	0.255338	2.72056	-0.255338	0.672296
ENSMUSG00000038845	Phb	1.78271	-0.254131	2.12684	0.254131	0.672409
ENSMUSG00000033938	Ndufb7	2.96623	-0.24961	3.52778	0.24961	0.672599
ENSMUSG00000026589	Sec16b	1.20003	-0.255966	1.43348	0.255966	0.675066
ENSMUSG00000032083	Apoa1	185.892	0.246155	156.792	-0.246155	0.675214
ENSMUSG00000021215	Net1	0.889703	-0.259594	1.06545	0.259594	0.675493
ENSMUSG00000057561	Eif1a	1.65231	-0.25341	1.97027	0.25341	0.676823
ENSMUSG00000025156	Gps1	1.05807	-0.256895	1.26471	0.256895	0.676954
ENSMUSG00000031375	Bgn	1.85369	0.262437	1.54531	-0.262437	0.678159
ENSMUSG00000039349	C130074G19Rik	1.72824	0.259481	1.44365	-0.259481	0.678585
ENSMUSG00000027227	Sord	25.6957	0.242355	21.7299	-0.242355	0.678585
ENSMUSG00000008575	Nfib	1.06302	0.268047	0.882454	-0.268047	0.678585
ENSMUSG00000073155	1810058I24Rik	4.79515	0.250386	4.03204	-0.250386	0.678585
ENSMUSG00000033735	Spr	3.24519	0.249228	2.73073	-0.249228	0.678585
ENSMUSG00000054226	Tprkb	1.77445	0.255526	1.48634	-0.255526	0.678585
ENSMUSG00000030214	Plbd1	1.29741	0.261992	1.08172	-0.261992	0.678585
ENSMUSG00000030587	2200002D01Rik	1.30237	-0.251956	1.55141	0.251956	0.678585
ENSMUSG00000000154	Slc22a18	1.77941	0.257573	1.48838	-0.257573	0.678585
ENSMUSG00000032216	Nedd4	1.72493	-0.251136	2.05364	0.251136	0.678585
ENSMUSG00000019977	Hbs1l	1.10264	0.265447	0.91702	-0.265447	0.678585
ENSMUSG00000035754	Wdr18	1.16041	-0.250196	1.38061	0.250196	0.678585
ENSMUSG00000071866	Ppia	9.86266	0.24508	8.32434	-0.24508	0.678585
ENSMUSG00000047260	Emc6	2.09303	-0.245788	2.48266	0.245788	0.678585
ENSMUSG00000001323	Srr	1.03661	0.265361	0.862121	-0.265361	0.678585
ENSMUSG00000062054	Iah1	3.19897	0.250173	2.69006	-0.250173	0.678585
ENSMUSG00000039367	Sec24c	1.31557	-0.252448	1.56768	0.252448	0.678585
ENSMUSG00000033475	Tomm6	2.96953	-0.245511	3.52168	0.245511	0.678585
ENSMUSG00000036299	BC031181	2.03691	-0.249109	2.42166	0.249109	0.678585
ENSMUSG00000024571	Gm16286	1.21323	0.263324	1.01055	-0.263324	0.678585
ENSMUSG00000073481	2024-03-02	11.7675	0.242652	9.94895	-0.242652	0.678591
ENSMUSG00000033161	Atp1a1	3.16761	0.248003	2.66769	-0.248003	0.678783
ENSMUSG00000084128	Esrp2	0.836882	-0.256995	1.00039	0.256995	0.678783
ENSMUSG00000020720	Psmd12	1.31722	-0.248772	1.56564	0.248772	0.678783
ENSMUSG00000022533	Atp13a3	1.24624	-0.247769	1.48024	0.247769	0.678783
ENSMUSG00000055137	Sugct	1.1241	0.261643	0.937353	-0.261643	0.67971
ENSMUSG00000005354	Txn2	3.73378	-0.241024	4.4143	0.241024	0.67971
ENSMUSG00000040548	Tex2	1.65561	0.255566	1.38671	-0.255566	0.680945
ENSMUSG00000022500	Litaf	1.59618	0.254492	1.33791	-0.254492	0.680945
ENSMUSG00000034088	Hdlbp	5.49998	-0.237876	6.48827	0.237876	0.68229
ENSMUSG00000035237	Lcat	3.88234	0.244519	3.27769	-0.244519	0.682764
ENSMUSG00000026473	Glul	34.3155	-0.244635	40.6722	0.244635	0.68352
ENSMUSG00000006050	Sra1	1.40636	-0.246829	1.66934	0.246829	0.68352
ENSMUSG00000025289	Prdx4	2.05672	-0.243606	2.4359	0.243606	0.685008
ENSMUSG00000030603	Psmc4	1.375	-0.245589	1.63071	0.245589	0.685102
ENSMUSG00000026193	Fn1	18.522	0.23886	15.7012	-0.23886	0.685142
ENSMUSG00000021595	Nsun2	0.88145	-0.253649	1.05122	0.253649	0.686353
ENSMUSG00000020088	Sar1a	1.55327	-0.245612	1.84217	0.245612	0.687229
ENSMUSG00000057411	Fam173a	1.22809	-0.244969	1.45585	0.244969	0.688238
ENSMUSG00000025261	Huwe1	1.0003	-0.24944	1.18948	0.24944	0.688238
ENSMUSG00000037523	Mavs	1.07127	-0.245959	1.27081	0.245959	0.688787
ENSMUSG00000061947	Serpina10	2.80941	-0.238799	3.31632	0.238799	0.689307
ENSMUSG00000025791	Pgm1	3.84272	0.242304	3.24922	-0.242304	0.689492
ENSMUSG00000115338	Pnp	2.03361	-0.240514	2.40336	0.240514	0.690969
ENSMUSG00000045975	C2cd2	2.12604	0.248802	1.78931	-0.248802	0.690969
ENSMUSG00000022875	Kng1	31.7569	0.234835	26.9962	-0.234835	0.694631
ENSMUSG00000064363	mt-Nd4	38.4355	0.236474	32.6366	-0.236474	0.694721
ENSMUSG00000029198	Grpel1	2.81932	-0.236375	3.32242	0.236375	0.695124
ENSMUSG00000018042	Cyb5r3	5.96547	-0.232837	7.01286	0.232837	0.695124
ENSMUSG00000062949	Atp11c	2.85893	-0.236409	3.36918	0.236409	0.69523
ENSMUSG00000037820	Tgm2	1.08118	-0.24418	1.28098	0.24418	0.696059
ENSMUSG00000030122	Ptms	9.93529	-0.231021	11.6651	0.231021	0.696245
ENSMUSG00000073702	Rpl31	6.71816	-0.231653	7.89125	0.231653	0.696323
ENSMUSG00000026623	Lpgat1	1.91311	-0.239268	2.259	0.239268	0.696323
ENSMUSG00000028088	Fmo5	9.40213	0.235804	7.98682	-0.235804	0.696323
ENSMUSG00000022971	Ifnar2	1.0201	0.255883	0.853987	-0.255883	0.696323
ENSMUSG00000000563	Atp5f1	9.27503	0.235393	7.88108	-0.235393	0.696675
ENSMUSG00000024404	Riok3	0.889703	-0.24856	1.05732	0.24856	0.69802
ENSMUSG00000021102	Glrx5	2.95137	0.240259	2.49893	-0.240259	0.698713
ENSMUSG00000028479	Gne	2.16896	0.243627	1.83201	-0.243627	0.699631
ENSMUSG00000063787	Chchd1	1.37334	0.249652	1.15492	-0.249652	0.699631
ENSMUSG00000034403	Pja1	0.993694	-0.244131	1.17728	0.244131	0.700745
ENSMUSG00000030109	Slc6a12	1.65396	0.247805	1.39281	-0.247805	0.700806
ENSMUSG00000027957	Slc35a3	0.945825	-0.243854	1.12035	0.243854	0.701498
ENSMUSG00000006412	Pfdn2	0.970585	-0.242771	1.14882	0.242771	0.703414
ENSMUSG00000002332	Dhrs1	2.84408	-0.233441	3.34478	0.233441	0.703414
ENSMUSG00000022193	Psmb5	2.54366	-0.234191	2.99302	0.234191	0.703744
ENSMUSG00000027495	Fam210b	1.38985	-0.237272	1.63884	0.237272	0.704185
ENSMUSG00000011382	Dhdh	2.24819	0.240428	1.90317	-0.240428	0.704591
ENSMUSG00000002379	Ndufa11	1.98574	-0.235289	2.3383	0.235289	0.70508
ENSMUSG00000001576	Ergic1	1.01845	-0.240662	1.20372	0.240662	0.705623
ENSMUSG00000040249	Lrp1	6.70661	0.233121	5.70748	-0.233121	0.705786
ENSMUSG00000026176	Ctdsp1	1.95933	0.243427	1.65511	-0.243427	0.706204
ENSMUSG00000000275	Trim25	1.40471	0.247121	1.18338	-0.247121	0.706204
ENSMUSG00000067212	H2-T23	1.84048	0.242684	1.55548	-0.242684	0.708461
ENSMUSG00000027180	Fbxo3	1.71998	0.242471	1.45381	-0.242471	0.708472
ENSMUSG00000068246	Apol9b	1.92962	0.2428	1.63071	-0.2428	0.708705
ENSMUSG00000024925	Rnaseh2c	1.32878	-0.236187	1.56564	0.236187	0.710086
ENSMUSG00000028013	Ppa2	1.06962	0.250676	0.89872	-0.250676	0.710341
ENSMUSG00000034171	Faah	2.51725	0.236384	2.137	-0.236384	0.711073
ENSMUSG00000063316	Rpl27	6.30385	-0.226236	7.37682	0.226236	0.711202
ENSMUSG00000038717	Atp5l	9.74877	0.229736	8.31621	-0.229736	0.711741
ENSMUSG00000013701	Timm23	1.75134	-0.23351	2.05974	0.23351	0.713103
ENSMUSG00000029203	Ube2k	0.996995	-0.239354	1.17728	0.239354	0.713194
ENSMUSG00000079659	Tmem243	1.16866	-0.235736	1.37655	0.235736	0.714629
ENSMUSG00000039438	Ttc36	16.9654	0.227287	14.4975	-0.227287	0.715718
ENSMUSG00000025199	Chuk	1.19838	-0.233217	1.40908	0.233217	0.718719
ENSMUSG00000063015	Ccni	1.23304	0.243843	1.04105	-0.243843	0.719379
ENSMUSG00000064225	Paqr9	5.82021	-0.223801	6.79937	0.223801	0.719811
ENSMUSG00000031482	Slc25a15	4.83477	0.229185	4.12557	-0.229185	0.720085
ENSMUSG00000026365	Cfh	8.68079	-0.222188	10.1299	0.222188	0.72028
ENSMUSG00000019188	H13	2.97613	-0.226404	3.48305	0.226404	0.721362
ENSMUSG00000025142	Aspscr1	1.82727	0.237967	1.54938	-0.237967	0.721378
ENSMUSG00000003037	Rab8a	1.05807	-0.23355	1.24438	0.23355	0.721427
ENSMUSG00000022427	Tomm22	1.375	-0.229328	1.61241	0.229328	0.721427
ENSMUSG00000063406	Tmed5	0.995345	-0.234259	1.17118	0.234259	0.721632
ENSMUSG00000033715	Akr1c14	4.54095	-0.224358	5.30692	0.224358	0.721632
ENSMUSG00000041650	Pcca	1.27926	0.241685	1.08172	-0.241685	0.721632
ENSMUSG00000024740	Ddb1	2.47268	-0.227198	2.89542	0.227198	0.721632
ENSMUSG00000034450	Gulo	19.7121	0.225267	16.8683	-0.225267	0.722352
ENSMUSG00000022841	Ap2m1	2.52385	-0.226732	2.95439	0.226732	0.723735
ENSMUSG00000021238	Aldh6a1	6.46231	0.226068	5.52652	-0.226068	0.724124
ENSMUSG00000006057	Atp5g1	3.76844	-0.223041	4.40007	0.223041	0.724535
ENSMUSG00000041168	Lonp1	2.33237	0.231639	1.98654	-0.231639	0.724535
ENSMUSG00000037720	Tmem33	1.59783	-0.23007	1.87471	0.23007	0.724745
ENSMUSG00000027215	Cd82	1.23799	0.241206	1.04715	-0.241206	0.725225
ENSMUSG00000071655	Ubxn1	3.07352	0.228902	2.62296	-0.228902	0.72602
ENSMUSG00000036887	C1qa	1.2611	0.245657	1.06342	-0.245657	0.726943
ENSMUSG00000028936	Rpl22	8.18395	0.224053	7.0088	-0.224053	0.727264
ENSMUSG00000032014	Oaf	8.03539	0.224233	6.8807	-0.224233	0.727327
ENSMUSG00000020986	Sec23a	0.996995	-0.234371	1.17322	0.234371	0.727734
ENSMUSG00000030120	Mlf2	2.05837	-0.225505	2.40743	0.225505	0.727955
ENSMUSG00000033020	Polr2f	1.03661	-0.232139	1.21795	0.232139	0.727963
ENSMUSG00000057400	Ces1c	51.4344	0.220614	44.1572	-0.220614	0.728805
ENSMUSG00000021048	Mthfd1	3.06527	0.227262	2.61889	-0.227262	0.728805
ENSMUSG00000022587	Ly6e	3.31286	-0.222753	3.86734	0.222753	0.728805
ENSMUSG00000027366	Sppl2a	1.56977	-0.228786	1.84014	0.228786	0.72912
ENSMUSG00000106918	Mrpl33	1.56317	-0.22367	1.82591	0.22367	0.73045
ENSMUSG00000022403	St13	2.47928	-0.223353	2.89542	0.223353	0.731089
ENSMUSG00000028383	Hsdl2	1.21323	0.237484	1.02885	-0.237484	0.731271
ENSMUSG00000023031	Cela1	4.38579	0.22414	3.75551	-0.22414	0.732691
ENSMUSG00000055065	Ddx17	1.31557	-0.226045	1.53921	0.226045	0.734023
ENSMUSG00000034729	Mrps10	0.85669	-0.232065	1.00649	0.232065	0.734023
ENSMUSG00000005069	Pex5	1.38985	-0.224704	1.62461	0.224704	0.734296
ENSMUSG00000041453	Rpl21	12.5961	0.220127	10.8172	-0.220127	0.734962
ENSMUSG00000060261	Gtf2i	1.51035	-0.224245	1.76491	0.224245	0.735077
ENSMUSG00000030842	Lamtor1	1.03331	-0.229502	1.21185	0.229502	0.735113
ENSMUSG00000045658	Pid1	2.45782	0.22684	2.1004	-0.22684	0.735392
ENSMUSG00000020849	Ywhae	2.04516	-0.222557	2.3871	0.222557	0.735392
ENSMUSG00000018669	Cdk5rap3	1.48394	-0.222857	1.73237	0.222857	0.735392
ENSMUSG00000026568	Mpc2	8.52893	0.220171	7.32396	-0.220171	0.735395
ENSMUSG00000074264	Amy1	4.27024	0.222803	3.65995	-0.222803	0.736461
ENSMUSG00000028127	Abcd3	6.95256	0.220268	5.96978	-0.220268	0.736461
ENSMUSG00000030224	Strap	1.07953	-0.227974	1.26471	0.227974	0.736461
ENSMUSG00000030946	Lhpp	3.10818	0.227304	2.65549	-0.227304	0.73719
ENSMUSG00000021040	Slirp	1.11254	-0.225673	1.30131	0.225673	0.739301
ENSMUSG00000046330	Rpl37a	15.4089	0.217918	13.2531	-0.217918	0.739307
ENSMUSG00000001687	Ubl3	1.20663	0.235324	1.02478	-0.235324	0.740653
ENSMUSG00000017421	Zfp207	0.85834	-0.229293	1.00649	0.229293	0.740867
ENSMUSG00000030432	Rpl28	13.1277	-0.212751	15.2193	0.212751	0.741851
ENSMUSG00000085995	Gm2788	1.55987	0.232313	1.32775	-0.232313	0.74195
ENSMUSG00000032591	Mst1	2.66086	-0.218353	3.09672	0.218353	0.74195
ENSMUSG00000020098	Pcbd1	7.97761	0.218094	6.86037	-0.218094	0.74195
ENSMUSG00000032518	Rpsa	14.1676	-0.21187	16.4149	0.21187	0.743725
ENSMUSG00000021497	Txndc15	2.23994	0.224388	1.91741	-0.224388	0.743725
ENSMUSG00000035540	Gc	88.7705	0.213762	76.5742	-0.213762	0.744478
ENSMUSG00000023367	Tmem176a	3.93186	0.218755	3.37935	-0.218755	0.745426
ENSMUSG00000036078	Sigmar1	1.93952	-0.218207	2.25697	0.218207	0.745699
ENSMUSG00000020224	Llph	0.947476	-0.222931	1.10612	0.222931	0.746137
ENSMUSG00000027249	F2	33.7823	0.212817	29.1596	-0.212817	0.748352
ENSMUSG00000033124	Atg9a	1.0102	0.234993	0.858054	-0.234993	0.75326
ENSMUSG00000068523	Gng5	3.48123	-0.212132	4.03407	0.212132	0.75372
ENSMUSG00000039682	Lap3	6.17345	0.213621	5.32522	-0.213621	0.753917
ENSMUSG00000020150	Gamt	4.50629	0.214865	3.88361	-0.214865	0.754795
ENSMUSG00000021096	Ppm1a	1.31887	0.227276	1.12645	-0.227276	0.755233
ENSMUSG00000024308	Tapbp	1.71338	0.224889	1.46601	-0.224889	0.7556
ENSMUSG00000059811	Atl2	1.21818	0.226379	1.04105	-0.226379	0.756431
ENSMUSG00000036427	Gpi1	1.69687	-0.216536	1.9723	0.216536	0.756567
ENSMUSG00000068290	Ddrgk1	2.95962	0.216406	2.54773	-0.216406	0.756897
ENSMUSG00000005779	Psmb4	4.51124	-0.209306	5.21746	0.209306	0.756897
ENSMUSG00000054422	Fabp1	140.154	-0.205328	161.652	0.205328	0.756897
ENSMUSG00000006058	Snf8	0.919415	-0.220509	1.07155	0.220509	0.758428
ENSMUSG00000019054	Fis1	2.33072	0.217403	2.00484	-0.217403	0.75853
ENSMUSG00000054808	Actn4	1.14225	-0.218876	1.32978	0.218876	0.75853
ENSMUSG00000031770	Herpud1	21.3265	0.209671	18.4482	-0.209671	0.759627
ENSMUSG00000039640	Mrpl12	3.93021	0.212953	3.39155	-0.212953	0.760959
ENSMUSG00000021756	Il6st	1.5186	0.222641	1.30131	-0.222641	0.76181
ENSMUSG00000041921	Metap1d	0.864943	-0.221165	1.00852	0.221165	0.763509
ENSMUSG00000017344	Vtn	35.5419	-0.203249	40.9345	0.203249	0.763509
ENSMUSG00000040462	Os9	2.3885	-0.209781	2.76326	0.209781	0.763566
ENSMUSG00000028639	Ybx1	2.34393	0.215353	2.01907	-0.215353	0.763727
ENSMUSG00000024990	Rbp4	96.1787	0.206316	83.3939	-0.206316	0.764139
ENSMUSG00000071654	Uqcc3	1.12905	-0.213431	1.30945	0.213431	0.765251
ENSMUSG00000042770	Hebp1	5.15169	0.209328	4.457	-0.209328	0.765446
ENSMUSG00000011752	Pgam1	3.09498	0.212361	2.67176	-0.212361	0.765446
ENSMUSG00000021069	Pygl	5.25238	-0.204677	6.05518	0.204677	0.76593
ENSMUSG00000002222	Rmnd5a	1.28586	0.222286	1.10205	-0.222286	0.767236
ENSMUSG00000022354	Ndufb9	6.51348	0.208032	5.64038	-0.208032	0.767236
ENSMUSG00000054091	1810037I17Rik	0.954078	-0.215574	1.10815	0.215574	0.768198
ENSMUSG00000059355	Wdr83os	0.950777	-0.215272	1.10408	0.215272	0.769925
ENSMUSG00000021676	Iqgap2	2.2812	-0.207614	2.63516	0.207614	0.769925
ENSMUSG00000022400	Rbx1	1.57472	-0.208234	1.81981	0.208234	0.769995
ENSMUSG00000029247	Paics	3.49774	0.209484	3.02556	-0.209484	0.770053
ENSMUSG00000020238	Ncln	1.03496	-0.21263	1.19965	0.21263	0.770394
ENSMUSG00000021290	Atp5mpl	7.50718	0.205889	6.51064	-0.205889	0.770584
ENSMUSG00000002108	Nr1h3	2.10789	-0.206976	2.43386	0.206976	0.771604
ENSMUSG00000001056	Nhp2	0.977187	-0.212469	1.13255	0.212469	0.771604
ENSMUSG00000029430	Ran	2.7797	-0.20467	3.20449	0.20467	0.772501
ENSMUSG00000045282	Tmem86b	1.11584	0.223193	0.955653	-0.223193	0.772797
ENSMUSG00000025991	Cps1	16.6931	0.205763	14.4792	-0.205763	0.773613
ENSMUSG00000003955	Fam162a	1.59783	-0.209606	1.84827	0.209606	0.774513
ENSMUSG00000061130	Ppm1b	2.05672	0.21252	1.77507	-0.21252	0.774692
ENSMUSG00000062683	Atp5g2	3.55386	0.206512	3.08045	-0.206512	0.775427
ENSMUSG00000021996	Esd	4.99818	0.205045	4.33704	-0.205045	0.775654
ENSMUSG00000004268	Emg1	1.06302	-0.210255	1.23015	0.210255	0.775762
ENSMUSG00000001289	Pfdn5	3.75194	0.206023	3.25329	-0.206023	0.775762
ENSMUSG00000038712	Mindy1	1.45258	0.215975	1.25048	-0.215975	0.776708
ENSMUSG00000035027	Map2k2	2.57007	-0.202551	2.95846	0.202551	0.777497
ENSMUSG00000021957	Tkt	1.16206	0.218729	0.998352	-0.218729	0.777497
ENSMUSG00000024181	Mrpl28	1.71338	0.212949	1.47821	-0.212949	0.778395
ENSMUSG00000005142	Man2b1	1.10759	0.218637	0.951586	-0.218637	0.778896
ENSMUSG00000021135	Slc10a1	10.8828	0.200897	9.47113	-0.200897	0.7803
ENSMUSG00000035686	Thrsp	2.71698	0.206724	2.35457	-0.206724	0.780512
ENSMUSG00000050043	Tmx2	1.14886	-0.206161	1.32571	0.206161	0.780771
ENSMUSG00000032239	Rp9	0.935921	-0.208481	1.08172	0.208481	0.780771
ENSMUSG00000035875	AI182371	7.59631	0.201455	6.60824	-0.201455	0.780886
ENSMUSG00000022323	Rida	10.5493	0.200347	9.18443	-0.200347	0.781721
ENSMUSG00000001175	Calm1	3.07187	-0.199981	3.52981	0.199981	0.782742
ENSMUSG00000033427	Upb1	8.33581	0.200005	7.25889	-0.200005	0.78315
ENSMUSG00000037072	Selenof	3.31616	-0.199162	3.80838	0.199162	0.783938
ENSMUSG00000006315	Tmem147	1.91311	-0.202476	2.20207	0.202476	0.784268
ENSMUSG00000057278	Snrpg	1.34858	-0.203595	1.55344	0.203595	0.784361
ENSMUSG00000057666	Gapdh	15.5591	0.198659	13.5621	-0.198659	0.784878
ENSMUSG00000014956	Ppp1cb	1.30567	-0.202261	1.50261	0.202261	0.785477
ENSMUSG00000051285	Pcmtd1	1.19177	-0.203264	1.37248	0.203264	0.786629
ENSMUSG00000009549	Srp14	1.23634	-0.204817	1.42535	0.204817	0.786873
ENSMUSG00000071076	Jund	3.00749	-0.198608	3.45255	0.198608	0.787366
ENSMUSG00000018567	Gabarap	5.54785	0.199942	4.83113	-0.199942	0.787366
ENSMUSG00000005881	Ergic3	1.07127	0.214337	0.92312	-0.214337	0.789131
ENSMUSG00000032047	Acat1	7.63758	0.196457	6.6672	-0.196457	0.794273
ENSMUSG00000031010	Usp9x	1.24789	-0.199611	1.43348	0.199611	0.794395
ENSMUSG00000026500	Cox20	1.04982	-0.204255	1.20982	0.204255	0.794484
ENSMUSG00000022261	Sdc2	3.24849	0.200068	2.82832	-0.200068	0.794484
ENSMUSG00000022536	Glyr1	1.00525	-0.204918	1.15898	0.204918	0.794484
ENSMUSG00000010376	Nedd8	2.44132	-0.196168	2.79783	0.196168	0.796115
ENSMUSG00000027637	Rab5if	2.14255	0.202172	1.86251	-0.202172	0.796668
ENSMUSG00000031485	Plpbp	1.05807	0.212412	0.912953	-0.212412	0.797698
ENSMUSG00000057037	Cfhr1	3.07352	0.199041	2.67786	-0.199041	0.797865
ENSMUSG00000026715	Serpinc1	35.2035	0.192909	30.8086	-0.192909	0.797865
ENSMUSG00000038776	Ephx1	3.11148	0.199335	2.71039	-0.199335	0.797865
ENSMUSG00000028001	Fga	46.0714	-0.188901	52.5365	0.188901	0.797865
ENSMUSG00000063882	Uqcrh	7.22161	0.194783	6.31137	-0.194783	0.797865
ENSMUSG00000041697	Cox6a1	10.3678	0.194591	9.06243	-0.194591	0.797865
ENSMUSG00000031505	Naxd	1.37169	-0.197849	1.57378	0.197849	0.797865
ENSMUSG00000039197	Adk	13.5057	0.193607	11.8135	-0.193607	0.797865
ENSMUSG00000030417	Pdcd5	0.978838	-0.202261	1.12645	0.202261	0.79805
ENSMUSG00000041426	Hibch	1.22644	0.208255	1.06138	-0.208255	0.799716
ENSMUSG00000027952	Pmvk	0.906209	-0.202573	1.04308	0.202573	0.79988
ENSMUSG00000027195	Hsd17b12	4.31976	0.195255	3.77381	-0.195255	0.801646
ENSMUSG00000034932	Mrpl54	1.13235	-0.200251	1.30131	0.200251	0.803675
ENSMUSG00000025178	Pi4k2a	0.906209	-0.199763	1.04105	0.199763	0.804782
ENSMUSG00000026615	Eprs	1.03991	-0.198412	1.19355	0.198412	0.805237
ENSMUSG00000074884	Serf2	9.35096	-0.186646	10.6464	0.186646	0.806813
ENSMUSG00000036781	Rps27l	9.59195	-0.186661	10.9209	0.186661	0.806813
ENSMUSG00000090000	Ier3ip1	0.992043	-0.198474	1.13865	0.198474	0.807058
ENSMUSG00000018442	Derl2	3.08837	-0.18976	3.52371	0.18976	0.808868
ENSMUSG00000074336	Apoc4	47.8475	-0.184211	54.3848	0.184211	0.809171
ENSMUSG00000045983	Eif4g1	4.38084	-0.187247	4.98973	0.187247	0.811389
ENSMUSG00000027367	Stard7	1.6358	0.200689	1.42331	-0.200689	0.81194
ENSMUSG00000036606	Plxnb2	2.85398	-0.189338	3.25532	0.189338	0.812012
ENSMUSG00000008682	Rpl10	6.79574	0.189822	5.95961	-0.189822	0.813944
ENSMUSG00000024927	Rela	1.05807	-0.195394	1.21185	0.195394	0.81509
ENSMUSG00000038014	Fam120a	1.0201	-0.196366	1.16915	0.196366	0.816236
ENSMUSG00000063235	Ptpmt1	2.14255	0.194327	1.87267	-0.194327	0.816259
ENSMUSG00000022419	Deptor	1.22479	-0.19347	1.40095	0.19347	0.81638
ENSMUSG00000021832	Psmc6	1.80582	-0.190785	2.06177	0.190785	0.817932
ENSMUSG00000033845	Mrpl15	1.24955	0.191676	1.09392	-0.191676	0.818629
ENSMUSG00000026087	Mrpl30	1.77445	-0.172754	2.00077	0.172754	0.818629
ENSMUSG00000025968	Ndufs1	1.74474	0.177032	1.54328	-0.177032	0.818629
ENSMUSG00000026219	Trip12	1.07127	-0.172686	1.20778	0.172686	0.818629
ENSMUSG00000009907	Vps4b	1.1406	0.200701	0.992252	-0.200701	0.818629
ENSMUSG00000070644	Etnk2	4.34287	0.176011	3.84498	-0.176011	0.818629
ENSMUSG00000033898	Cfhr2	12.6968	-0.17042	14.2941	0.17042	0.818629
ENSMUSG00000052428	Tmco1	2.6592	0.188237	2.33423	-0.188237	0.818629
ENSMUSG00000026926	Pmpca	1.08118	-0.185858	1.23015	0.185858	0.818629
ENSMUSG00000026755	Arpc5l	0.98379	-0.174046	1.11018	0.174046	0.818629
ENSMUSG00000060703	Cd302	6.46726	0.185338	5.68918	-0.185338	0.818629
ENSMUSG00000027048	Abcb11	6.95421	0.186149	6.11414	-0.186149	0.818629
ENSMUSG00000027610	Gss	0.963982	-0.176722	1.08985	0.176722	0.818629
ENSMUSG00000003617	Cp	7.49727	0.186525	6.58994	-0.186525	0.818629
ENSMUSG00000042737	Dpm3	1.58958	-0.171982	1.79134	0.171982	0.818629
ENSMUSG00000028419	Chmp5	1.22148	0.191434	1.06952	-0.191434	0.818629
ENSMUSG00000028426	Rad23b	1.87349	-0.186663	2.13294	0.186663	0.818629
ENSMUSG00000033379	Atp6v0b	2.23168	0.176897	1.97434	-0.176897	0.818629
ENSMUSG00000033295	Ptprf	2.45452	0.191799	2.1492	-0.191799	0.818629
ENSMUSG00000028743	Akr7a5	5.36628	0.178905	4.74166	-0.178905	0.818629
ENSMUSG00000009863	Sdhb	3.88564	0.172504	3.44848	-0.172504	0.818629
ENSMUSG00000063077	Kif1b	1.13565	0.194433	0.992252	-0.194433	0.818629
ENSMUSG00000028998	Tomm7	3.08177	0.1855	2.71039	-0.1855	0.818629
ENSMUSG00000055302	Mrfap1	2.43967	-0.173907	2.75309	0.173907	0.818629
ENSMUSG00000046959	Slc26a1	1.96263	0.180108	1.73237	-0.180108	0.818629
ENSMUSG00000060152	Pop5	1.15546	-0.180121	1.30945	0.180121	0.818629
ENSMUSG00000032959	Pebp1	19.8128	0.16851	17.6348	-0.16851	0.818629
ENSMUSG00000042541	Sem1	3.16761	-0.175525	3.57861	0.175525	0.818629
ENSMUSG00000029684	Wasl	1.03496	0.199969	0.900753	-0.199969	0.818629
ENSMUSG00000004980	Hnrnpa2b1	5.47852	-0.174073	6.18328	0.174073	0.818629
ENSMUSG00000029998	Pcyox1	1.95603	-0.187696	2.2285	0.187696	0.818629
ENSMUSG00000041571	Selenow	2.11284	-0.173169	2.38303	0.173169	0.818629
ENSMUSG00000019158	Tmem160	1.06797	-0.172275	1.20372	0.172275	0.818629
ENSMUSG00000040824	Snrpd2	1.21323	-0.168992	1.36435	0.168992	0.818629
ENSMUSG00000040466	Blvrb	3.78825	-0.184497	4.30654	0.184497	0.818629
ENSMUSG00000039062	Anpep	0.939222	-0.173324	1.05935	0.173324	0.818629
ENSMUSG00000061787	Rps17	6.92615	-0.175736	7.82618	0.175736	0.818629
ENSMUSG00000046364	Rpl27a	12.9609	-0.161906	14.5056	0.161906	0.818629
ENSMUSG00000030876	Mettl9	1.05807	-0.175931	1.19558	0.175931	0.818629
ENSMUSG00000031443	F7	1.88175	0.178127	1.66324	-0.178127	0.818629
ENSMUSG00000045636	Mtus1	2.30101	0.175707	2.03737	-0.175707	0.818629
ENSMUSG00000031683	Lsm6	1.30732	-0.168905	1.47008	0.168905	0.818629
ENSMUSG00000031672	Got2	7.27278	0.181921	6.41304	-0.181921	0.818629
ENSMUSG00000031889	D230025D16Rik	1.17527	0.183169	1.03495	-0.183169	0.818629
ENSMUSG00000031753	Cog4	1.04651	0.193393	0.914987	-0.193393	0.818629
ENSMUSG00000031839	Hsbp1	2.04021	0.191034	1.78727	-0.191034	0.818629
ENSMUSG00000009927	Rps25	7.06975	-0.178008	8.00105	0.178008	0.818629
ENSMUSG00000032288	Imp3	1.36014	-0.170407	1.53108	0.170407	0.818629
ENSMUSG00000035048	Anapc13	2.41326	-0.17784	2.73073	0.17784	0.818629
ENSMUSG00000007815	Rhoa	2.0171	0.186135	1.77304	-0.186135	0.818629
ENSMUSG00000032602	Slc25a20	1.51695	0.185504	1.33385	-0.185504	0.818629
ENSMUSG00000006932	Ctnnb1	2.54531	-0.180389	2.88526	0.180389	0.818629
ENSMUSG00000061983	Rps12	13.1557	-0.178107	14.8899	0.178107	0.818629
ENSMUSG00000019883	Echdc1	1.1406	0.183107	1.00445	-0.183107	0.818629
ENSMUSG00000003746	Man1a	2.75824	0.187954	2.42166	-0.187954	0.818629
ENSMUSG00000019873	Reep3	1.30732	0.186283	1.14882	-0.186283	0.818629
ENSMUSG00000020265	Sumo3	1.21653	-0.190612	1.38875	0.190612	0.818629
ENSMUSG00000035215	Lsm7	0.949126	-0.177435	1.07358	0.177435	0.818629
ENSMUSG00000034707	Gns	1.49219	0.177242	1.31961	-0.177242	0.818629
ENSMUSG00000050541	Adra1b	1.09603	0.191278	0.959719	-0.191278	0.818629
ENSMUSG00000036391	Sec24a	1.5021	-0.186605	1.71001	0.186605	0.818629
ENSMUSG00000038150	Ormdl3	2.08643	0.184506	1.83607	-0.184506	0.818629
ENSMUSG00000019173	Rab5c	1.1472	-0.170176	1.29115	0.170176	0.818629
ENSMUSG00000020585	Laptm4a	2.88039	0.178431	2.5457	-0.178431	0.818629
ENSMUSG00000061477	Rps7	8.84586	0.165197	7.89125	-0.165197	0.818629
ENSMUSG00000049751	Rpl36al	9.76197	-0.181585	11.0754	0.181585	0.818629
ENSMUSG00000060073	Psma3	2.7698	-0.185833	3.15162	0.185833	0.818629
ENSMUSG00000091803	Cox16	1.67872	0.193434	1.46805	-0.193434	0.818629
ENSMUSG00000054757	Akr1c20	3.4053	0.180585	3.00522	-0.180585	0.818629
ENSMUSG00000038462	Uqcrfs1	6.03314	0.17387	5.34962	-0.17387	0.818629
ENSMUSG00000021496	Pcbd2	1.11584	0.183913	0.982086	-0.183913	0.818629
ENSMUSG00000021607	Mrpl36	0.949126	-0.185594	1.07968	0.185594	0.818629
ENSMUSG00000021583	Erap1	1.26935	0.198366	1.10612	-0.198366	0.818629
ENSMUSG00000093930	Hmgcs1	6.03149	-0.183541	6.85223	0.183541	0.818629
ENSMUSG00000037722	Gnpnat1	1.78601	-0.188086	2.03534	0.188086	0.818629
ENSMUSG00000022174	Dad1	2.21848	-0.172461	2.50096	0.172461	0.818629
ENSMUSG00000010406	Mrpl52	3.69086	-0.1637	4.13574	0.1637	0.818629
ENSMUSG00000022283	Pabpc1	3.72223	-0.171213	4.19267	0.171213	0.818629
ENSMUSG00000033047	Eif3l	1.53676	-0.172452	1.73237	0.172452	0.818629
ENSMUSG00000035828	Pim3	2.63114	0.176713	2.32813	-0.176713	0.818629
ENSMUSG00000054619	Mettl7a1	4.84632	0.177548	4.2862	-0.177548	0.818629
ENSMUSG00000060992	Copz1	2.58988	-0.167503	2.90966	0.167503	0.818629
ENSMUSG00000005982	Naa60	1.00855	-0.184955	1.14678	0.184955	0.818629
ENSMUSG00000005981	Trap1	2.38024	0.170865	2.11464	-0.170865	0.818629
ENSMUSG00000038965	Ube2l3	1.69357	-0.18628	1.92757	0.18628	0.818629
ENSMUSG00000006998	Psmd2	2.60308	-0.18613	2.96252	0.18613	0.818629
ENSMUSG00000022887	Masp1	1.54831	-0.180142	1.75474	0.180142	0.818629
ENSMUSG00000022820	Ndufb4	2.71533	-0.165272	3.04589	0.165272	0.818629
ENSMUSG00000040681	Hmgn1	1.5252	-0.178246	1.72627	0.178246	0.818629
ENSMUSG00000057388	Mrpl18	1.08778	-0.169928	1.22405	0.169928	0.818629
ENSMUSG00000024121	Atp6v0c	4.51949	-0.178292	5.11579	0.178292	0.818629
ENSMUSG00000025732	Mcrip2	1.07623	-0.187702	1.22608	0.187702	0.818629
ENSMUSG00000024194	Cuta	1.3915	-0.190162	1.58801	0.190162	0.818629
ENSMUSG00000059208	Hnrnpm	1.28586	0.18039	1.13458	-0.18039	0.818629
ENSMUSG00000041881	Ndufa7	4.56406	0.182064	4.02391	-0.182064	0.818629
ENSMUSG00000024327	Slc39a7	1.71503	-0.177225	1.93977	0.177225	0.818629
ENSMUSG00000073418	C4b	20.5606	0.179181	18.1655	-0.179181	0.818629
ENSMUSG00000037095	Lrg1	11.5166	-0.176171	13.0172	0.176171	0.818629
ENSMUSG00000046329	Slc25a23	1.77775	-0.186097	2.02314	0.186097	0.818629
ENSMUSG00000036585	Fgf1	1.37169	0.185884	1.20575	-0.185884	0.818629
ENSMUSG00000063904	Dpp3	0.988742	-0.17208	1.11425	0.17208	0.818629
ENSMUSG00000038812	Trmt112	0.995345	-0.191115	1.13662	0.191115	0.818629
ENSMUSG00000024759	Atl3	1.19838	-0.188887	1.36638	0.188887	0.818629
ENSMUSG00000046805	Mpeg1	1.18352	0.19325	1.03495	-0.19325	0.818629
ENSMUSG00000024694	Keg1	1.71173	-0.186033	1.9479	0.186033	0.818629
ENSMUSG00000024750	Zfand5	1.32382	0.179095	1.16915	-0.179095	0.818629
ENSMUSG00000056999	Ide	1.32548	-0.180566	1.50261	0.180566	0.818629
ENSMUSG00000025197	Cyp2c23	3.08177	-0.17695	3.48508	0.17695	0.818629
ENSMUSG00000064345	mt-Nd2	38.5411	-0.180345	43.6896	0.180345	0.818629
ENSMUSG00000038298	Pdzk1	1.42451	0.176202	1.26065	-0.176202	0.819553
ENSMUSG00000001348	Acp5	2.69552	-0.164233	3.02149	0.164233	0.820117
ENSMUSG00000034868	Myl12b	1.55492	0.17361	1.37858	-0.17361	0.820157
ENSMUSG00000035469	Rcbtb1	1.10594	0.177043	0.978019	-0.177043	0.822413
ENSMUSG00000039218	Srrm2	1.27761	-0.165708	1.43348	0.165708	0.822728
ENSMUSG00000059278	Naa38	1.1472	-0.167906	1.28911	0.167906	0.822745
ENSMUSG00000025868	Higd2a	1.36179	-0.164827	1.52701	0.164827	0.823957
ENSMUSG00000046229	Scand1	1.46908	0.174865	1.30131	-0.174865	0.824286
ENSMUSG00000020609	Apob	34.951	-0.157853	39.0069	0.157853	0.824286
ENSMUSG00000026766	Mmadhc	1.3849	0.175605	1.22608	-0.175605	0.824723
ENSMUSG00000018707	Dync1h1	1.0003	-0.168426	1.12442	0.168426	0.82499
ENSMUSG00000022216	Psme1	2.18217	0.168494	1.9418	-0.168494	0.825331
ENSMUSG00000007892	Rplp1	29.205	0.161031	26.13	-0.161031	0.826017
ENSMUSG00000026750	Psmb7	2.87214	-0.16207	3.21465	0.16207	0.826155
ENSMUSG00000030895	Hpx	41.5024	-0.156903	46.2882	0.156903	0.826291
ENSMUSG00000041560	Nop53	1.5087	0.171069	1.33995	-0.171069	0.826529
ENSMUSG00000019428	Fkbp8	3.42676	0.164501	3.05809	-0.164501	0.826735
ENSMUSG00000021282	Eif5	3.0372	-0.160458	3.39562	0.160458	0.828805
ENSMUSG00000039001	Rps21	12.9857	0.16025	11.6244	-0.16025	0.828999
ENSMUSG00000028559	Osbpl9	1.68202	0.168596	1.49651	-0.168596	0.828999
ENSMUSG00000039428	Tmem135	1.41296	0.171452	1.25455	-0.171452	0.828999
ENSMUSG00000020456	Ogdh	2.20362	0.166096	1.96417	-0.166096	0.828999
ENSMUSG00000021751	Acox2	3.23033	0.16427	2.88322	-0.16427	0.828999
ENSMUSG00000024870	Rab1b	1.57638	-0.160921	1.76287	0.160921	0.828999
ENSMUSG00000053929	Cyhr1	1.18352	0.173583	1.04918	-0.173583	0.830102
ENSMUSG00000017831	Rab5a	1.0102	0.174872	0.894653	-0.174872	0.83078
ENSMUSG00000024799	Tm7sf2	2.23829	0.164921	1.9967	-0.164921	0.830828
ENSMUSG00000026203	Dnajb2	1.34858	-0.161498	1.50871	0.161498	0.831187
ENSMUSG00000015542	Nat9	1.13235	0.172645	1.00445	-0.172645	0.831526
ENSMUSG00000041028	Ghitm	5.77894	0.160277	5.17272	-0.160277	0.832146
ENSMUSG00000039016	Timm8b	1.94117	-0.161384	2.17157	0.161384	0.832941
ENSMUSG00000079015	Serpina1c	185.504	0.157274	166.408	-0.157274	0.832941
ENSMUSG00000038375	Trp53inp2	2.73679	-0.158727	3.05605	0.158727	0.833578
ENSMUSG00000022219	Cideb	3.19732	0.16171	2.85882	-0.16171	0.833578
ENSMUSG00000074227	Spint2	2.2647	-0.15905	2.52943	0.15905	0.834663
ENSMUSG00000031924	Cyb5b	5.00974	-0.155396	5.58142	0.155396	0.835148
ENSMUSG00000003072	Atp5d	8.48271	0.158108	7.60455	-0.158108	0.835148
ENSMUSG00000037058	Paip2	1.78106	0.165555	1.58801	-0.165555	0.835148
ENSMUSG00000025207	Sema4g	2.68396	-0.157759	2.99506	0.157759	0.835731
ENSMUSG00000021000	Mia2	2.5222	0.161792	2.25493	-0.161792	0.836555
ENSMUSG00000070594	Gm4788	3.00914	-0.156471	3.35495	0.156471	0.838433
ENSMUSG00000034285	Nipsnap1	3.97313	0.158596	3.56031	-0.158596	0.838744
ENSMUSG00000022365	Derl1	2.91506	-0.156104	3.24922	0.156104	0.839175
ENSMUSG00000044533	Rps2	16.7013	0.155529	14.9997	-0.155529	0.839234
ENSMUSG00000030378	Sult2a8	17.5778	-0.151541	19.5319	0.151541	0.839467
ENSMUSG00000074207	Adh1	27.9604	0.154986	25.1215	-0.154986	0.839598
ENSMUSG00000026579	F5	6.68185	0.156125	5.99824	-0.156125	0.841709
ENSMUSG00000022253	Nadk2	2.74834	-0.155527	3.06215	0.155527	0.841894
ENSMUSG00000071650	Ganab	1.84048	-0.157682	2.05364	0.157682	0.842492
ENSMUSG00000087687	Pet100	1.46413	-0.155077	1.63071	0.155077	0.843159
ENSMUSG00000084786	Ubl5	2.646	-0.154615	2.94626	0.154615	0.843159
ENSMUSG00000001123	Lgals9	8.42494	0.154434	7.57202	-0.154434	0.843159
ENSMUSG00000021218	Gdi2	4.5426	0.156447	4.07677	-0.156447	0.843159
ENSMUSG00000034108	Ccs	4.0276	-0.152233	4.47733	0.152233	0.843159
ENSMUSG00000004798	Ulk2	0.962332	-0.16026	1.07562	0.16026	0.843389
ENSMUSG00000016833	Mrps18c	1.07127	0.167543	0.953619	-0.167543	0.844369
ENSMUSG00000008475	Arpc5	1.56647	-0.154967	1.74457	0.154967	0.844662
ENSMUSG00000019179	Mdh2	3.11148	-0.152138	3.45865	0.152138	0.846254
ENSMUSG00000025940	Tmem70	0.902908	-0.159306	1.00852	0.159306	0.847287
ENSMUSG00000024158	Hagh	5.31511	-0.149775	5.89861	0.149775	0.847287
ENSMUSG00000015837	Sqstm1	8.00072	0.152589	7.19993	-0.152589	0.847327
ENSMUSG00000078578	Ube2d3	4.2785	-0.150272	4.7498	0.150272	0.847379
ENSMUSG00000031958	Ldhd	3.04381	-0.151271	3.38138	0.151271	0.847714
ENSMUSG00000031299	Pdha1	2.36869	0.156937	2.1248	-0.156937	0.847714
ENSMUSG00000040564	Apoc1	257.159	0.150208	231.819	-0.150208	0.847889
ENSMUSG00000054630	Ugt2b5	14.1494	-0.146793	15.6707	0.146793	0.849643
ENSMUSG00000040918	Slc19a2	2.60143	0.155313	2.33627	-0.155313	0.850712
ENSMUSG00000029716	Tfr2	6.64719	0.15156	5.98605	-0.15156	0.850721
ENSMUSG00000017404	Rpl19	10.9125	-0.146341	12.0819	0.146341	0.851479
ENSMUSG00000005610	Eif4g2	5.61223	-0.147337	6.21784	0.147337	0.852634
ENSMUSG00000026356	Dars	1.44432	-0.149331	1.60224	0.149331	0.852787
ENSMUSG00000047459	Dynlrb1	2.42316	-0.148124	2.68599	0.148124	0.852787
ENSMUSG00000067847	Romo1	2.98108	-0.147079	3.30208	0.147079	0.852787
ENSMUSG00000028070	Naxe	1.08118	0.162498	0.965819	-0.162498	0.852787
ENSMUSG00000062410	Hsd3b3	3.74038	-0.144481	4.13574	0.144481	0.852787
ENSMUSG00000068823	Csde1	2.31752	-0.145378	2.564	0.145378	0.852787
ENSMUSG00000071014	Ndufb6	3.36899	0.151532	3.03369	-0.151532	0.852787
ENSMUSG00000028470	Hint2	4.06391	0.147382	3.67011	-0.147382	0.852787
ENSMUSG00000028756	Pink1	2.87214	0.150315	2.5884	-0.150315	0.852787
ENSMUSG00000041459	Tardbp	1.36179	-0.149397	1.51074	0.149397	0.852787
ENSMUSG00000001467	Cyp51	2.72358	-0.145415	3.01336	0.145415	0.852787
ENSMUSG00000015733	Capza2	1.21653	0.158462	1.08985	-0.158462	0.852787
ENSMUSG00000023456	Tpi1	7.12588	0.145189	6.44557	-0.145189	0.852787
ENSMUSG00000003380	Rabac1	1.69192	-0.150731	1.87877	0.150731	0.852787
ENSMUSG00000032350	Gclc	3.74864	0.151674	3.37528	-0.151674	0.852787
ENSMUSG00000009646	Pla2g12b	1.52851	0.15531	1.37248	-0.15531	0.852787
ENSMUSG00000003068	Stk11	1.22313	0.158224	1.09595	-0.158224	0.852787
ENSMUSG00000020132	Rab21	0.906209	-0.151145	1.00649	0.151145	0.852787
ENSMUSG00000025347	Mettl7b	15.4221	-0.145211	17.0614	0.145211	0.852787
ENSMUSG00000020368	Canx	7.47912	-0.142989	8.26131	0.142989	0.852787
ENSMUSG00000020483	Dynll2	3.70902	-0.143805	4.09914	0.143805	0.852787
ENSMUSG00000034341	Wbp2	1.91146	0.153915	1.71814	-0.153915	0.852787
ENSMUSG00000056770	Setd3	1.1241	0.162107	1.00445	-0.162107	0.852787
ENSMUSG00000015970	Chdh	1.28751	0.159195	1.15288	-0.159195	0.852787
ENSMUSG00000060373	Hnrnpc	1.66221	-0.152679	1.84827	0.152679	0.852787
ENSMUSG00000049382	Krt8	4.91235	-0.14861	5.44722	0.14861	0.852787
ENSMUSG00000024371	C2	0.963982	-0.155067	1.07358	0.155067	0.852787
ENSMUSG00000064120	Mocs1	1.44432	-0.147501	1.60021	0.147501	0.852787
ENSMUSG00000003199	Mpnd	1.2644	0.156142	1.13458	-0.156142	0.852787
ENSMUSG00000036880	Acaa2	24.9942	0.146166	22.5941	-0.146166	0.852787
ENSMUSG00000030630	Fah	16.2474	0.143218	14.717	-0.143218	0.852951
ENSMUSG00000053329	Gatd3a	2.9068	0.147372	2.62499	-0.147372	0.853039
ENSMUSG00000020089	Ppa1	3.39209	-0.142452	3.74534	0.142452	0.853152
ENSMUSG00000001249	Hpn	7.39823	0.14395	6.6977	-0.14395	0.853254
ENSMUSG00000027706	Sec62	2.37199	0.147953	2.14107	-0.147953	0.853285
ENSMUSG00000013593	Ndufs2	4.60368	0.145109	4.16421	-0.145109	0.853722
ENSMUSG00000028684	Urod	1.29741	-0.145583	1.43551	0.145583	0.853722
ENSMUSG00000030105	Arl8b	1.07458	0.156708	0.963786	-0.156708	0.855152
ENSMUSG00000079658	Eloc	1.10759	-0.146324	1.22608	0.146324	0.85595
ENSMUSG00000028495	Rps6	6.60262	-0.139029	7.27313	0.139029	0.856214
ENSMUSG00000030647	Ndufc2	2.37694	0.146859	2.14717	-0.146859	0.856281
ENSMUSG00000005625	Psmd4	2.49744	-0.142292	2.75716	0.142292	0.856371
ENSMUSG00000045996	Polr2k	1.23469	-0.145877	1.36638	0.145877	0.857391
ENSMUSG00000054008	Ndst1	1.27596	0.153846	1.14678	-0.153846	0.857391
ENSMUSG00000061904	Slc25a3	5.32006	-0.138955	5.85998	0.138955	0.857854
ENSMUSG00000021610	Clptm1l	1.57638	-0.142521	1.74051	0.142521	0.857854
ENSMUSG00000033533	Acsm1	10.4552	-0.137694	11.5065	0.137694	0.857946
ENSMUSG00000057530	Ece1	2.5189	0.145678	2.2773	-0.145678	0.858516
ENSMUSG00000026189	Pecr	4.91565	0.142344	4.45497	-0.142344	0.859432
ENSMUSG00000037542	Aldh8a1	4.95857	0.14243	4.4936	-0.14243	0.859432
ENSMUSG00000024070	Prkd3	2.37859	0.145132	2.15123	-0.145132	0.860019
ENSMUSG00000029767	Calu	1.74309	-0.14322	1.92554	0.14322	0.860136
ENSMUSG00000035247	Hectd1	1.58463	-0.141713	1.74864	0.141713	0.860136
ENSMUSG00000039168	Dap	4.6532	0.141652	4.2191	-0.141652	0.861252
ENSMUSG00000035203	Epn1	2.79291	0.1432	2.52943	-0.1432	0.861799
ENSMUSG00000020349	Ppp2ca	1.8999	-0.141539	2.09634	0.141539	0.861882
ENSMUSG00000046879	Irgm1	1.04321	-0.146459	1.15492	0.146459	0.862027
ENSMUSG00000024360	Etf1	1.00195	0.153275	0.900753	-0.153275	0.862948
ENSMUSG00000004771	Rab11a	1.40966	-0.139772	1.55344	0.139772	0.863483
ENSMUSG00000028603	Scp2	95.8056	-0.13255	105.065	0.13255	0.864391
ENSMUSG00000037772	Mrpl23	1.08943	-0.141183	1.20168	0.141183	0.864714
ENSMUSG00000064354	mt-Co2	44.5512	0.13788	40.5054	-0.13788	0.864714
ENSMUSG00000028945	Rheb	0.993694	-0.143707	1.09798	0.143707	0.864944
ENSMUSG00000027357	Crls1	1.20168	0.148843	1.08375	-0.148843	0.865227
ENSMUSG00000010601	Apol7a	1.49549	0.145344	1.35215	-0.145344	0.865248
ENSMUSG00000036216	Leap2	5.86973	-0.134058	6.44354	0.134058	0.865355
ENSMUSG00000059481	Plg	32.7473	0.135602	29.8204	-0.135602	0.865825
ENSMUSG00000031818	Cox4i1	18.2942	0.135426	16.6609	-0.135426	0.867388
ENSMUSG00000029776	Hibadh	5.85487	0.137203	5.32522	-0.137203	0.867685
ENSMUSG00000101517	4732465J04Rik	1.03331	0.146595	0.933286	-0.146595	0.870009
ENSMUSG00000060429	Sntb1	1.2545	-0.137875	1.38061	0.137875	0.872037
ENSMUSG00000019689	Fmc1	1.43937	0.143172	1.30335	-0.143172	0.872304
ENSMUSG00000090553	Snrpe	1.18682	0.144493	1.07358	-0.144493	0.873228
ENSMUSG00000026104	Stat1	1.28751	0.146551	1.16305	-0.146551	0.873484
ENSMUSG00000058600	Rpl30	10.4569	0.133133	9.53823	-0.133133	0.873934
ENSMUSG00000053907	Mat2a	0.970585	-0.139772	1.06952	0.139772	0.874504
ENSMUSG00000025982	Sf3b1	1.17857	-0.135849	1.29521	0.135849	0.875283
ENSMUSG00000005161	Prdx2	3.31616	0.135525	3.01946	-0.135525	0.875283
ENSMUSG00000029131	Dnajb6	1.36344	-0.134014	1.49651	0.134014	0.87608
ENSMUSG00000037822	Smim14	1.32878	-0.13344	1.45788	0.13344	0.87608
ENSMUSG00000031820	Babam1	1.02506	-0.135809	1.12645	0.135809	0.87608
ENSMUSG00000020087	Tysnd1	1.10429	-0.136221	1.21388	0.136221	0.87608
ENSMUSG00000018770	Atp5g3	11.7345	0.130989	10.7196	-0.130989	0.876313
ENSMUSG00000028121	Bcar3	0.967284	-0.136443	1.06342	0.136443	0.876448
ENSMUSG00000031532	Saraf	2.2647	0.135616	2.06177	-0.135616	0.876448
ENSMUSG00000024758	Rtn3	2.04351	0.13552	1.86047	-0.13552	0.878619
ENSMUSG00000018446	C1qbp	1.34528	-0.131637	1.47414	0.131637	0.878846
ENSMUSG00000025016	Tm9sf3	2.46608	-0.130432	2.70023	0.130432	0.880116
ENSMUSG00000029642	Polr1d	1.55657	0.137392	1.41518	-0.137392	0.88049
ENSMUSG00000037235	Mxd4	0.968934	-0.133987	1.06342	0.133987	0.881933
ENSMUSG00000026617	Bpnt1	1.09438	-0.132211	1.19965	0.132211	0.882416
ENSMUSG00000039615	Stub1	1.25945	-0.130075	1.37858	0.130075	0.882508
ENSMUSG00000060036	Rpl3	5.26394	-0.126462	5.74815	0.126462	0.882738
ENSMUSG00000028691	Prdx1	24.6575	-0.124202	26.8843	0.124202	0.883447
ENSMUSG00000104445	Rhbg	1.1373	0.144374	1.02885	-0.144374	0.887063
ENSMUSG00000008036	Ap2s1	1.95603	-0.128638	2.13904	0.128638	0.887303
ENSMUSG00000039067	Psmd7	1.34033	-0.12898	1.46601	0.12898	0.888547
ENSMUSG00000046447	Camk2n1	1.06302	0.138101	0.965819	-0.138101	0.889124
ENSMUSG00000027255	Arfgap2	2.1442	-0.127117	2.34237	0.127117	0.889151
ENSMUSG00000024387	Csnk2b	1.62259	-0.125906	1.77101	0.125906	0.891035
ENSMUSG00000030869	Ndufab1	3.06692	0.128577	2.80596	-0.128577	0.891259
ENSMUSG00000075486	Commd6	0.985441	-0.128803	1.07765	0.128803	0.891925
ENSMUSG00000023967	Mrps18a	1.02506	-0.12799	1.12035	0.12799	0.892086
ENSMUSG00000058952	Cfi	6.4194	0.125971	5.88438	-0.125971	0.892276
ENSMUSG00000055912	Tmem150a	2.81932	-0.124496	3.07435	0.124496	0.892354
ENSMUSG00000028557	Rnf11	1.43442	-0.125952	1.56564	0.125952	0.893164
ENSMUSG00000015932	Dstn	4.32802	0.126028	3.96697	-0.126028	0.893454
ENSMUSG00000022752	Tomm70a	1.60774	-0.124195	1.75271	0.124195	0.89346
ENSMUSG00000024150	Mcfd2	4.1679	-0.122365	4.53833	0.122365	0.893859
ENSMUSG00000016319	Slc25a5	7.60952	0.122854	6.9905	-0.122854	0.898177
ENSMUSG00000073838	Tufm	2.42151	0.126643	2.21833	-0.126643	0.898494
ENSMUSG00000021054	Sgpp1	1.32713	0.131022	1.21185	-0.131022	0.898676
ENSMUSG00000025089	Gfra1	1.74969	0.128921	1.60021	-0.128921	0.898881
ENSMUSG00000042305	Tmem183a	1.53841	0.130869	1.40501	-0.130869	0.899503
ENSMUSG00000027893	Ahcyl1	1.33868	0.13148	1.22202	-0.13148	0.899719
ENSMUSG00000037712	Fermt2	2.17721	-0.122503	2.37083	0.122503	0.899719
ENSMUSG00000020225	Tmbim4	1.45753	0.130114	1.33181	-0.130114	0.900134
ENSMUSG00000025075	Habp2	2.54531	-0.121284	2.76936	0.121284	0.900263
ENSMUSG00000038880	Mrps34	1.39645	-0.120913	1.51888	0.120913	0.901432
ENSMUSG00000028618	Tmem59	4.14479	0.122479	3.80838	-0.122479	0.901463
ENSMUSG00000031701	Dnaja2	1.96758	-0.121517	2.14107	0.121517	0.902657
ENSMUSG00000029017	Pmpcb	2.027	0.125405	1.85844	-0.125405	0.902764
ENSMUSG00000013858	Tmem259	1.84543	-0.122069	2.0089	0.122069	0.902915
ENSMUSG00000021211	Akr1c12	1.10429	0.130679	1.00852	-0.130679	0.903868
ENSMUSG00000078919	Dpm1	1.38325	0.129202	1.26471	-0.129202	0.903951
ENSMUSG00000042289	Hsd3b7	12.375	0.118012	11.4068	-0.118012	0.906875
ENSMUSG00000025950	Idh1	8.00732	0.117579	7.38292	-0.117579	0.907216
ENSMUSG00000030824	Nucb1	1.56152	0.125505	1.43145	-0.125505	0.907216
ENSMUSG00000025809	Itgb1	1.95603	0.123749	1.79541	-0.123749	0.907216
ENSMUSG00000020477	Mrps24	1.94282	0.12381	1.78321	-0.12381	0.907216
ENSMUSG00000020267	Hint1	8.29949	-0.114337	8.9872	0.114337	0.907216
ENSMUSG00000018171	Vmp1	3.34092	-0.115812	3.62131	0.115812	0.907216
ENSMUSG00000047728	Ly6g2	1.25615	0.128753	1.14882	-0.128753	0.907216
ENSMUSG00000064341	mt-Nd1	19.694	-0.114828	21.3334	0.114828	0.907216
ENSMUSG00000033634	Nat8f2	13.7599	-0.112354	14.8797	0.112354	0.907865
ENSMUSG00000029201	Ugdh	2.41656	0.119734	2.22443	-0.119734	0.908229
ENSMUSG00000027187	Cat	69.1327	0.114537	63.8803	-0.114537	0.9088
ENSMUSG00000078695	Cisd3	1.16206	0.12507	1.06545	-0.12507	0.9091
ENSMUSG00000071178	Serpina1b	107.375	0.114188	99.2415	-0.114188	0.9091
ENSMUSG00000028798	Eif3i	1.12079	0.126161	1.02682	-0.126161	0.910625
ENSMUSG00000028964	Park7	4.63339	0.116172	4.27604	-0.116172	0.910687
ENSMUSG00000079435	Rpl36a	6.21141	0.115312	5.73595	-0.115312	0.910825
ENSMUSG00000029038	Ssu72	1.13895	-0.115622	1.23422	0.115622	0.911022
ENSMUSG00000045216	Hs6st1	1.96428	0.121682	1.80557	-0.121682	0.91142
ENSMUSG00000058558	Rpl5	7.3058	-0.110707	7.89125	0.110707	0.911798
ENSMUSG00000022514	Il1rap	3.75359	0.115859	3.46475	-0.115859	0.912162
ENSMUSG00000025176	Hoga1	1.60774	0.121227	1.47821	-0.121227	0.912442
ENSMUSG00000030688	Stard10	20.5391	0.112793	19.0012	-0.112793	0.913119
ENSMUSG00000004789	Dlst	1.81242	0.120501	1.66731	-0.120501	0.913227
ENSMUSG00000015714	Cers2	5.58912	0.113808	5.16662	-0.113808	0.914247
ENSMUSG00000020219	Timm13	4.2917	-0.110836	4.63593	0.110836	0.914347
ENSMUSG00000018286	Psmb6	2.9002	-0.112039	3.13535	0.112039	0.914347
ENSMUSG00000071649	B3gat3	1.03826	-0.11477	1.12442	0.11477	0.914347
ENSMUSG00000036813	Entpd8	1.32217	-0.114257	1.43145	0.114257	0.914368
ENSMUSG00000002416	Ndufb2	4.41385	0.114262	4.07881	-0.114262	0.914368
ENSMUSG00000030103	Bhlhe40	1.48229	0.121772	1.36231	-0.121772	0.914368
ENSMUSG00000040017	Saa4	9.20405	0.112647	8.51547	-0.112647	0.914368
ENSMUSG00000063694	Cycs	3.04051	-0.1115	3.28582	0.1115	0.914883
ENSMUSG00000009293	Ube2g2	0.993694	-0.11679	1.07765	0.11679	0.915078
ENSMUSG00000003039	Fam32a	1.27926	0.122257	1.17525	-0.122257	0.915399
ENSMUSG00000041841	Rpl37	14.8443	0.11085	13.7512	-0.11085	0.917188
ENSMUSG00000023307	2024-03-05	1.59123	0.118294	1.46601	-0.118294	0.917188
ENSMUSG00000033916	Chmp2a	1.67872	-0.109614	1.81167	0.109614	0.918629
ENSMUSG00000050708	Ftl1	64.9929	0.109936	60.2468	-0.109936	0.918629
ENSMUSG00000051495	Irf2bp2	2.59648	0.11419	2.3993	-0.11419	0.918707
ENSMUSG00000033429	Mcee	1.52686	0.117921	1.40705	-0.117921	0.918808
ENSMUSG00000021606	Ndufs6	6.19821	0.111221	5.74002	-0.111221	0.918808
ENSMUSG00000002981	Clptm1	1.37665	-0.110304	1.48634	0.110304	0.918956
ENSMUSG00000037742	Eef1a1	48.9204	0.109263	45.3691	-0.109263	0.919538
ENSMUSG00000030591	Psmd8	2.36044	0.113793	2.18173	-0.113793	0.92013
ENSMUSG00000025630	Hprt	1.13235	0.118305	1.04308	-0.118305	0.922103
ENSMUSG00000055730	Ces2a	3.99789	0.111035	3.70265	-0.111035	0.922938
ENSMUSG00000058655	Eif4b	2.07322	0.11289	1.91741	-0.11289	0.924873
ENSMUSG00000062647	Rpl7a	7.81915	-0.104892	8.41178	0.104892	0.924894
ENSMUSG00000018459	Slc13a3	1.55327	-0.110651	1.67748	0.110651	0.924894
ENSMUSG00000039536	Stau1	1.03661	0.120163	0.953619	-0.120163	0.924894
ENSMUSG00000074115	Saa1	8.07335	0.118344	7.43986	-0.118344	0.924894
ENSMUSG00000044600	Smim7	1.60609	-0.107168	1.73034	0.107168	0.926201
ENSMUSG00000050552	Lamtor4	2.99099	-0.10634	3.22075	0.10634	0.927396
ENSMUSG00000015165	Hnrnpl	1.04817	0.117829	0.965819	-0.117829	0.927396
ENSMUSG00000032504	Pdcd6ip	1.34363	-0.107338	1.44771	0.107338	0.927396
ENSMUSG00000020743	Mif4gd	1.20003	-0.107591	1.29318	0.107591	0.928259
ENSMUSG00000051375	Pcdh1	1.07788	-0.109481	1.16305	0.109481	0.928303
ENSMUSG00000021807	Rtraf	2.00224	0.110845	1.85437	-0.110845	0.929742
ENSMUSG00000008892	Vdac3	1.51365	-0.105344	1.62868	0.105344	0.929889
ENSMUSG00000028081	Rps3a1	12.3469	0.105766	11.478	-0.105766	0.930052
ENSMUSG00000032667	Pon2	1.27926	0.114801	1.18135	-0.114801	0.930272
ENSMUSG00000078784	Rbis	0.942524	-0.109032	1.01665	0.109032	0.930435
ENSMUSG00000070730	Rmdn3	1.09934	-0.106045	1.18338	0.106045	0.931364
ENSMUSG00000027406	Idh3b	2.45782	0.109003	2.27933	-0.109003	0.931364
ENSMUSG00000033416	Gucd1	2.61464	0.108444	2.42573	-0.108444	0.931523
ENSMUSG00000033688	1300017J02Rik	8.65933	0.105392	8.05188	-0.105392	0.93157
ENSMUSG00000002524	Puf60	1.20168	-0.105611	1.29318	0.105611	0.93157
ENSMUSG00000039783	Kmo	3.3987	0.10735	3.15569	-0.10735	0.93176
ENSMUSG00000037254	Itih2	9.80489	-0.100532	10.5162	0.100532	0.93176
ENSMUSG00000026938	Fcna	1.49549	0.113211	1.38265	-0.113211	0.93176
ENSMUSG00000060032	H2afj	2.32082	-0.105099	2.4969	0.105099	0.93176
ENSMUSG00000052296	Ppp6r1	1.21488	-0.105632	1.30741	0.105632	0.93176
ENSMUSG00000051716	Apon	7.75973	0.104001	7.22229	-0.104001	0.93176
ENSMUSG00000037331	Larp1	1.60279	-0.103344	1.72221	0.103344	0.93176
ENSMUSG00000021178	Psmc1	2.16401	0.107489	2.0089	-0.107489	0.93176
ENSMUSG00000036110	Slc17a2	2.19372	0.106868	2.03737	-0.106868	0.93176
ENSMUSG00000003526	Prodh	4.37919	0.10505	4.07271	-0.10505	0.93176
ENSMUSG00000022884	Eif4a2	3.80146	-0.103291	4.08491	0.103291	0.93176
ENSMUSG00000035885	Cox8a	8.86071	0.104359	8.24505	-0.104359	0.93176
ENSMUSG00000047230	Cldn2	2.35053	0.107732	2.18173	-0.107732	0.93176
ENSMUSG00000013663	Pten	1.24955	-0.10487	1.34401	0.10487	0.93187
ENSMUSG00000068587	Mgam	1.04982	0.111031	0.971919	-0.111031	0.933262
ENSMUSG00000025410	Dctn2	2.07487	0.106416	1.92757	-0.106416	0.933262
ENSMUSG00000039114	Nrn1	7.74982	-0.0987867	8.30198	0.0987867	0.933423
ENSMUSG00000034908	Sidt2	1.55822	0.108201	1.44568	-0.108201	0.933506
ENSMUSG00000047454	Gphn	1.02836	0.111722	0.951586	-0.111722	0.933506
ENSMUSG00000024048	Myl12a	1.3882	-0.100229	1.48838	0.100229	0.934222
ENSMUSG00000022961	Son	1.12245	-0.103044	1.20575	0.103044	0.934343
ENSMUSG00000007739	Cct4	1.8867	-0.101815	2.02517	0.101815	0.934919
ENSMUSG00000033629	Hacd3	1.96263	0.105938	1.82387	-0.105938	0.935045
ENSMUSG00000021876	Rnase4	37.2833	0.0999747	34.8	-0.0999747	0.935107
ENSMUSG00000046516	Cox17	2.27955	0.1044	2.12074	-0.1044	0.935107
ENSMUSG00000014313	Cox6c	18.6194	0.0999999	17.3786	-0.0999999	0.935666
ENSMUSG00000021546	Hnrnpk	3.92361	-0.0987237	4.20284	0.0987237	0.935702
ENSMUSG00000027078	Ube2l6	1.0168	0.110909	0.941419	-0.110909	0.936356
ENSMUSG00000050565	Tor1aip2	1.86359	0.105469	1.73237	-0.105469	0.937452
ENSMUSG00000022013	Dnajc15	1.08283	0.108229	1.00445	-0.108229	0.938212
ENSMUSG00000021999	Cpb2	4.673	-0.0970733	4.99989	0.0970733	0.938282
ENSMUSG00000064358	mt-Co3	119.23	0.0987199	111.386	-0.0987199	0.938545
ENSMUSG00000058546	Rpl23a	5.86312	-0.0960013	6.26867	0.0960013	0.940123
ENSMUSG00000022890	Atp5j	9.46815	-0.0952161	10.1177	0.0952161	0.940162
ENSMUSG00000070493	Chchd2	20.5341	0.0978546	19.1944	-0.0978546	0.940565
ENSMUSG00000002395	Use1	1.37334	-0.0979095	1.47008	0.0979095	0.940565
ENSMUSG00000024091	Vapa	2.06332	-0.098833	2.2102	0.098833	0.940951
ENSMUSG00000018585	Atox1	8.14763	0.0980475	7.61472	-0.0980475	0.942071
ENSMUSG00000004897	Hdgf	1.33373	0.104731	1.24032	-0.104731	0.942323
ENSMUSG00000056629	Fkbp2	2.52715	-0.0973305	2.70429	0.0973305	0.942323
ENSMUSG00000014542	Clec4f	1.10099	-0.101407	1.18135	0.101407	0.942945
ENSMUSG00000017778	Cox7c	14.8196	0.0969699	13.861	-0.0969699	0.942962
ENSMUSG00000073422	H2-Ke6	1.99234	-0.0980051	2.13294	0.0980051	0.942962
ENSMUSG00000024039	Cbs	6.97732	-0.0940741	7.45002	0.0940741	0.943271
ENSMUSG00000059518	Znhit1	1.15051	-0.0987057	1.23218	0.0987057	0.943635
ENSMUSG00000006818	Sod2	4.12829	0.0983655	3.85718	-0.0983655	0.943716
ENSMUSG00000027602	Map1lc3a	1.60939	0.103024	1.49854	-0.103024	0.944856
ENSMUSG00000078515	Ddi2	2.75824	-0.0957089	2.94829	0.0957089	0.944856
ENSMUSG00000028745	Capzb	1.32878	-0.0968114	1.42128	0.0968114	0.944881
ENSMUSG00000034563	Ccpg1	1.08943	0.105374	1.01259	-0.105374	0.945695
ENSMUSG00000027620	Rbm39	1.76785	0.102295	1.64698	-0.102295	0.945931
ENSMUSG00000023089	Ndufa5	2.82262	0.0983131	2.63719	-0.0983131	0.946453
ENSMUSG00000025917	Cops5	1.19507	0.103569	1.11222	-0.103569	0.947211
ENSMUSG00000026730	Pter	1.20498	-0.0948477	1.28708	0.0948477	0.947211
ENSMUSG00000026914	Psmd14	1.24294	-0.0949624	1.32775	0.0949624	0.947211
ENSMUSG00000027642	Rpn2	3.83942	-0.0932607	4.09711	0.0932607	0.947211
ENSMUSG00000025762	Larp1b	1.34198	-0.0948757	1.43348	0.0948757	0.947211
ENSMUSG00000019710	Mrpl24	1.80251	-0.0964229	1.92757	0.0964229	0.947211
ENSMUSG00000040883	Tmem205	13.8638	-0.0906111	14.7679	0.0906111	0.947211
ENSMUSG00000022766	Serpind1	7.89673	0.0947406	7.39716	-0.0947406	0.947211
ENSMUSG00000064360	mt-Nd3	16.3761	-0.0914234	17.4539	0.0914234	0.947211
ENSMUSG00000030108	Slc6a13	3.00749	-0.0929329	3.20855	0.0929329	0.947388
ENSMUSG00000072704	Smim10l1	1.17692	0.102728	1.09595	-0.102728	0.947388
ENSMUSG00000005683	Cs	2.0237	-0.0945992	2.1614	0.0945992	0.947388
ENSMUSG00000034566	Atp5h	6.12063	0.0945873	5.73392	-0.0945873	0.947901
ENSMUSG00000001100	Poldip2	1.45093	-0.0925237	1.54734	0.0925237	0.948756
ENSMUSG00000000740	Rpl13	15.5772	-0.0897937	16.5836	0.0897937	0.948896
ENSMUSG00000023176	Cpn2	4.36598	0.0949465	4.08897	-0.0949465	0.948896
ENSMUSG00000026922	Agpat2	4.94041	-0.090557	5.26219	0.090557	0.950326
ENSMUSG00000048758	Rpl29	6.0645	0.093112	5.68715	-0.093112	0.951937
ENSMUSG00000021033	Gstz1	10.2968	0.0922401	9.66226	-0.0922401	0.952016
ENSMUSG00000018326	Ywhab	1.38985	-0.0926001	1.48228	0.0926001	0.952201
ENSMUSG00000019471	Cdc37	1.16041	-0.0934701	1.23828	0.0934701	0.95234
ENSMUSG00000002778	Kdelr1	2.18382	-0.0919402	2.32813	0.0919402	0.952582
ENSMUSG00000034892	Rps29	11.4952	-0.0884378	12.2263	0.0884378	0.952582
ENSMUSG00000025544	Tm9sf2	2.72853	0.094591	2.55586	-0.094591	0.952582
ENSMUSG00000002763	Pex6	2.21518	0.0952402	2.07397	-0.0952402	0.952582
ENSMUSG00000026269	Rnpepl1	1.19507	-0.0930198	1.27488	0.0930198	0.953199
ENSMUSG00000004285	Atp6v1f	1.66551	-0.0899345	1.77304	0.0899345	0.954007
ENSMUSG00000064367	mt-Nd5	2.57667	0.0946233	2.41353	-0.0946233	0.954419
ENSMUSG00000011096	Akt1s1	1.08448	-0.0931106	1.15695	0.0931106	0.954753
ENSMUSG00000038502	Ptov1	1.1472	-0.0909124	1.22202	0.0909124	0.955304
ENSMUSG00000035780	Ugt2a3	5.57261	0.0914939	5.23169	-0.0914939	0.955511
ENSMUSG00000029048	Rer1	2.05506	-0.0912894	2.18987	0.0912894	0.955594
ENSMUSG00000021910	Nisch	1.44597	0.0968184	1.35215	-0.0968184	0.95587
ENSMUSG00000023020	Cox14	1.19177	-0.0900968	1.26878	0.0900968	0.956473
ENSMUSG00000031311	Nono	0.987091	-0.0906324	1.05122	0.0906324	0.956507
ENSMUSG00000028792	Ak2	3.00089	-0.0887739	3.19229	0.0887739	0.9567
ENSMUSG00000025503	Taldo1	3.08177	-0.0884883	3.27769	0.0884883	0.9567
ENSMUSG00000001755	Coasy	2.90185	0.0922862	2.72259	-0.0922862	0.9567
ENSMUSG00000068798	Rap1a	1.25945	-0.0891297	1.33995	0.0891297	0.957622
ENSMUSG00000048277	Syngr2	1.41131	-0.0881998	1.50058	0.0881998	0.958225
ENSMUSG00000029614	Rpl6	7.64583	-0.0857627	8.11695	0.0857627	0.958636
ENSMUSG00000024359	Hspa9	8.20705	-0.0857517	8.7127	0.0857517	0.958636
ENSMUSG00000024997	Prdx3	1.53511	-0.0886506	1.63274	0.0886506	0.958711
ENSMUSG00000031696	Vps35	1.24129	-0.0880261	1.31961	0.0880261	0.958791
ENSMUSG00000021273	Fdft1	2.58658	0.0916787	2.42776	-0.0916787	0.958791
ENSMUSG00000024164	C3	61.9359	0.087846	58.2989	-0.087846	0.958791
ENSMUSG00000071528	Atp5md	7.23812	-0.0857167	7.68385	0.0857167	0.958791
ENSMUSG00000015869	Prpsap1	1.08943	0.0967266	1.01868	-0.0967266	0.95904
ENSMUSG00000014294	Ndufa2	8.98616	0.0884591	8.45448	-0.0884591	0.959641
ENSMUSG00000042248	Cyp2c37	8.03043	0.0887495	7.55372	-0.0887495	0.961313
ENSMUSG00000049960	Mrps16	1.07458	0.0972072	1.00445	-0.0972072	0.961384
ENSMUSG00000028670	Lypla2	1.07623	-0.0888484	1.14475	0.0888484	0.961597
ENSMUSG00000021024	Psma6	3.02235	0.0898189	2.84052	-0.0898189	0.961817
ENSMUSG00000024099	Ndufv2	2.24654	-0.0871703	2.3871	0.0871703	0.962411
ENSMUSG00000012405	Rpl15	6.22462	-0.0844582	6.60214	0.0844582	0.962458
ENSMUSG00000019838	Slc16a10	3.55881	-0.0857369	3.77788	0.0857369	0.963333
[truncated: 430 more rows]
