# Supplementary material for: The development of hepatic steatosis depends on the presence of liver-innervating parasympathetic cholinergic neurons in mice fed a high-fat diet
Source: PLoS Biol. 2024 Oct 22;22(10):e3002865. doi: 10.1371/journal.pbio.3002865 (PMC11530026; doi:10.1371/journal.pbio.3002865)
Supplement: S3 Table — (XLSX) [file pbio.3002865.s016.xlsx]

## Sheet: ChAT-dtA-PP-DEG
FeatureID	FeatureName	ChAT-GFP-PP Average	ChAT-GFP-PP Log2 Fold Change	ChAT-dtA-PP Average	ChAT-dtA-PP Log2 Fold Change	ChAT-dtA-PP P-Value
ENSMUSG00000020000	Moxd1	0.00573371	-9.36842	4.73544	9.36842	2.17582e-118
ENSMUSG00000073834	Mup11	39.1297	6.6677	0.383518	-6.6677	1.64087e-115
ENSMUSG00000021250	Fos	0.0645043	-6.48937	5.92233	6.48937	1.01416e-97
ENSMUSG00000074254	Cyp2a4	2.4526	9.24752	0.00269135	-9.24752	3.69153e-93
ENSMUSG00000005483	Dnajb1	0.549003	-5.47473	24.4738	5.47473	2.59301e-92
ENSMUSG00000038418	Egr1	0.290986	-5.36036	12.0102	5.36036	2.1283e-86
ENSMUSG00000090877	Hspa1b	0.342589	-4.84051	9.85439	4.84051	7.91567e-74
ENSMUSG00000029380	Cxcl1	0.080272	-5.3151	3.25116	5.3151	1.96974e-71
ENSMUSG00000052684	Jun	0.462997	-4.49969	10.5044	4.49969	2.91204e-67
ENSMUSG00000031762	Mt2	12.7876	4.51719	0.55711	-4.51719	1.25323e-66
ENSMUSG00000028715	Cyp4a14	3.10767	4.79879	0.110346	-4.79879	3.9226e-63
ENSMUSG00000047822	Angptl8	0.722448	-4.0644	12.1084	4.0644	5.90337e-58
ENSMUSG00000028195	Ccn1	0.0645043	-4.75938	1.78437	4.75938	9.82731e-53
ENSMUSG00000026628	Atf3	0.14621	-4.21826	2.74653	4.21826	1.61148e-52
ENSMUSG00000091971	Hspa1a	0.040136	-4.89963	1.23937	4.89963	1.86288e-50
ENSMUSG00000061906	Ugt2b38	0.0774051	-4.4234	1.69017	4.4234	2.04963e-49
ENSMUSG00000020108	Ddit4	2.94999	3.90891	0.195123	-3.90891	4.87605e-49
ENSMUSG00000033594	Spata2l	1.67854	4.07631	0.0982344	-4.07631	3.83377e-48
ENSMUSG00000034936	Arl4d	2.86399	3.8369	0.19916	-3.8369	1.24232e-47
ENSMUSG00000031765	Mt1	47.4092	3.48792	4.22408	-3.48792	5.53415e-47
ENSMUSG00000026475	Rgs16	2.04837	3.98785	0.127839	-3.98785	1.92034e-46
ENSMUSG00000056978	Hamp2	4.80342	3.61694	0.390246	-3.61694	5.3428e-44
ENSMUSG00000020205	Phlda1	0.594873	-3.43586	6.45118	3.43586	2.30943e-43
ENSMUSG00000024029	Tff3	0.295286	-3.59434	3.58219	3.59434	2.11172e-42
ENSMUSG00000078674	Mup18	0.440062	-3.41946	4.72198	3.41946	2.16682e-41
ENSMUSG00000028655	Mfsd2a	4.0953	3.36723	0.395629	-3.36723	2.00881e-40
ENSMUSG00000019960	Dusp6	0.288119	-3.4138	3.08429	3.4138	5.06146e-40
ENSMUSG00000032578	Cish	0.101773	-3.79976	1.43584	3.79976	6.19362e-40
ENSMUSG00000032501	Trib1	0.693779	-3.17821	6.29104	3.17821	2.77709e-38
ENSMUSG00000020423	Btg2	0.633575	-3.15675	5.66126	3.15675	8.69934e-38
ENSMUSG00000026839	Upp2	6.39166	3.13435	0.726666	-3.13435	1.00042e-37
ENSMUSG00000074622	Mafb	4.20424	3.00233	0.523468	-3.00233	2.2061e-34
ENSMUSG00000021127	Zfp36l1	1.03637	-2.86832	7.57616	2.86832	1.19435e-32
ENSMUSG00000056313	Tcim	2.49703	2.96962	0.31758	-2.96962	3.08644e-32
ENSMUSG00000020593	Lpin1	5.29365	2.84658	0.73474	-2.84658	4.43697e-32
ENSMUSG00000053560	Ier2	1.59971	-2.77669	10.97	2.77669	5.34085e-32
ENSMUSG00000066072	Cyp4a10	1.56817	3.06878	0.185703	-3.06878	6.27741e-32
ENSMUSG00000023034	Nr4a1	0.25515	-2.99977	2.05081	2.99977	1.23364e-30
ENSMUSG00000078686	Mup9	22.9936	-2.62157	141.502	2.62157	5.54831e-29
ENSMUSG00000068877	Selenbp2	7.62154	-2.47836	42.475	2.47836	1.25209e-26
ENSMUSG00000002289	Angptl4	5.59754	2.49306	0.99311	-2.49306	7.57304e-26
ENSMUSG00000008035	Mid1ip1	0.662244	-2.54848	3.88093	2.54848	1.57563e-25
ENSMUSG00000003355	Fkbp11	0.236516	-2.69886	1.54349	2.69886	2.50507e-25
ENSMUSG00000048489	Depp1	2.24475	2.51992	0.390246	-2.51992	1.71995e-24
ENSMUSG00000030847	Bag3	0.55187	-2.45928	3.04123	2.45928	1.15465e-23
ENSMUSG00000029597	Sds	17.7071	2.32121	3.54182	-2.32121	2.72966e-23
ENSMUSG00000024335	Brd2	0.613507	-2.42272	3.29556	2.42272	2.81504e-23
ENSMUSG00000037465	Klf10	0.288119	-2.53502	1.67671	2.53502	3.95877e-23
ENSMUSG00000029657	Hsph1	1.0507	-2.35874	5.39482	2.35874	4.19366e-23
ENSMUSG00000002910	Arrdc2	1.06074	2.65856	0.166864	-2.65856	5.51762e-23
ENSMUSG00000067071	Hes6	0.617807	-2.38412	3.23097	2.38412	1.36957e-22
ENSMUSG00000004951	Hspb1	0.35119	-2.48808	1.9768	2.48808	1.65098e-22
ENSMUSG00000028194	Ddah1	1.55097	2.46447	0.279901	-2.46447	2.18616e-22
ENSMUSG00000078675	Mup16	6.03903	-2.27641	29.2604	2.27641	2.29769e-22
ENSMUSG00000007872	Id3	0.603473	-2.37277	3.13139	2.37277	3.36148e-22
ENSMUSG00000006517	Mvd	0.471598	-2.40453	2.50296	2.40453	3.3821e-22
ENSMUSG00000115919	Gm31583	1.46783	2.43421	0.270481	-2.43421	6.86354e-22
ENSMUSG00000025408	Ddit3	0.290986	-2.46779	1.61616	2.46779	9.37001e-22
ENSMUSG00000039220	Ppp1r10	0.25945	-2.49527	1.46948	2.49527	1.01667e-21
ENSMUSG00000009013	Dynll1	0.448663	-2.35415	2.29976	2.35415	1.99102e-21
ENSMUSG00000045294	Insig1	4.33039	-2.19955	19.8945	2.19955	2.12866e-21
ENSMUSG00000020644	Id2	2.76508	-2.20467	12.7503	2.20467	2.28587e-21
ENSMUSG00000022769	Sdf2l1	0.617807	-2.30067	3.0493	2.30067	2.94889e-21
ENSMUSG00000022270	Retreg1	2.75648	2.26281	0.573258	-2.26281	5.23392e-21
ENSMUSG00000023272	Creld2	2.05554	-2.15602	9.16541	2.15602	2.02397e-20
ENSMUSG00000039519	Cyp7b1	3.20658	-2.13097	14.0489	2.13097	3.2402e-20
ENSMUSG00000085241	Snhg3	1.97383	2.27144	0.40774	-2.27144	3.2402e-20
ENSMUSG00000027533	Fabp5	0.25515	-2.38807	1.34164	2.38807	3.59214e-20
ENSMUSG00000011305	Plin5	2.19601	2.25952	0.45753	-2.25952	3.93144e-20
ENSMUSG00000032754	Slc8b1	1.42626	2.30282	0.287975	-2.30282	6.54028e-20
ENSMUSG00000029482	Aacs	0.368391	-2.28255	1.79782	2.28255	7.11601e-20
ENSMUSG00000090264	Eif4ebp3	2.16734	2.203	0.469641	-2.203	1.45785e-19
ENSMUSG00000024052	Lpin2	5.81398	2.10279	1.35241	-2.10279	1.85213e-19
ENSMUSG00000021453	Gadd45g	5.73085	2.10224	1.33357	-2.10224	1.92594e-19
ENSMUSG00000079012	Serpina3m	6.90052	2.08712	1.62289	-2.08712	2.55796e-19
ENSMUSG00000022951	Rcan1	0.40136	-2.23194	1.89068	2.23194	6.87346e-19
ENSMUSG00000033105	Lss	0.513167	-2.16766	2.31053	2.16766	1.95204e-18
ENSMUSG00000118017	Gm29966	1.53807	2.19979	0.333728	-2.19979	2.05375e-18
ENSMUSG00000052837	Junb	0.900193	-2.09488	3.84998	2.09488	2.65835e-18
ENSMUSG00000042406	Atf4	1.77888	-2.03382	7.28819	2.03382	2.85727e-18
ENSMUSG00000058258	Idi1	2.39956	-1.96557	9.37533	1.96557	2.83864e-17
ENSMUSG00000021270	Hsp90aa1	4.27592	-1.94975	16.5209	1.94975	3.07681e-17
ENSMUSG00000059743	Fdps	4.17844	-1.95092	16.1575	1.95092	3.14945e-17
ENSMUSG00000093930	Hmgcs1	5.91862	-1.92281	22.4432	1.92281	8.30026e-17
ENSMUSG00000032115	Hyou1	0.933162	-1.96912	3.65755	1.96912	1.76454e-16
ENSMUSG00000044254	Pcsk9	0.65221	-1.99422	2.60254	1.99422	2.18731e-16
ENSMUSG00000028410	Dnaja1	4.70021	-1.8885	17.405	1.8885	2.99201e-16
ENSMUSG00000038754	Elovl3	3.4646	-1.86738	12.644	1.86738	8.56303e-16
ENSMUSG00000014905	Dnajb9	1.24995	-1.88567	4.6224	1.88567	1.68711e-15
ENSMUSG00000052934	Fbxo31	1.43629	1.96836	0.366024	-1.96836	2.38931e-15
ENSMUSG00000025190	Got1	12.4063	1.82398	3.5028	-1.82398	2.79458e-15
ENSMUSG00000044786	Zfp36	2.27485	-1.82096	8.04042	1.82096	6.62501e-15
ENSMUSG00000037071	Scd1	40.5431	1.80965	11.5634	-1.80965	8.26462e-15
ENSMUSG00000074063	Osgin1	1.34026	-1.79518	4.6547	1.79518	2.66928e-14
ENSMUSG00000005677	Nr1i3	1.93369	1.8677	0.528851	-1.8677	3.17907e-14
ENSMUSG00000029630	Cyp3a25	4.97686	1.74969	1.4789	-1.74969	6.65874e-14
ENSMUSG00000024807	Syvn1	2.25048	-1.74479	7.54521	1.74479	8.71167e-14
ENSMUSG00000074794	Arrdc3	0.457264	-1.86899	1.67402	1.86899	1.35324e-13
ENSMUSG00000037580	Gch1	4.02937	1.72821	1.21515	-1.72821	1.63675e-13
ENSMUSG00000070284	Gmppb	0.366958	-1.87778	1.35241	1.87778	1.69904e-13
ENSMUSG00000041132	N4bp2l1	1.13671	1.83526	0.31758	-1.83526	2.79827e-13
ENSMUSG00000078566	Bnip3	4.66581	1.71141	1.42373	-1.71141	3.12881e-13
ENSMUSG00000020865	Abcc3	1.11091	1.83294	0.310851	-1.83294	3.40628e-13
ENSMUSG00000040128	Pnrc1	1.5438	-1.71136	5.0584	1.71136	3.95531e-13
ENSMUSG00000021670	Hmgcr	1.23418	-1.71299	4.04914	1.71299	8.05569e-13
ENSMUSG00000069917	Hba-a2	0.847156	-2.16306	3.79885	2.16306	2.26266e-12
ENSMUSG00000056091	St3gal5	4.79912	1.61813	1.56233	-1.61813	4.70672e-12
ENSMUSG00000060807	Serpina6	2.42966	1.65654	0.769727	-1.65654	5.81906e-12
ENSMUSG00000021336	Slc17a4	1.01487	1.76624	0.297395	-1.76624	6.54695e-12
ENSMUSG00000028671	Gale	0.427162	-1.75511	1.44526	1.75511	6.67863e-12
ENSMUSG00000025153	Fasn	4.36192	-1.57833	13.0275	1.57833	1.5239e-11
ENSMUSG00000001774	Chordc1	0.477332	-1.68642	1.53945	1.68642	1.70042e-11
ENSMUSG00000032575	Manf	5.0428	-1.55522	14.8213	1.55522	2.28775e-11
ENSMUSG00000056501	Cebpb	10.5787	1.5424	3.63064	-1.5424	2.94295e-11
ENSMUSG00000037798	Mat1a	40.1647	1.52984	13.9076	-1.52984	2.97621e-11
ENSMUSG00000026864	Hspa5	21.9831	-1.53116	63.5321	1.53116	3.80144e-11
ENSMUSG00000020122	Egfr	4.65004	-1.53903	13.5146	1.53903	3.88871e-11
ENSMUSG00000025823	Pdia4	1.15678	-1.58896	3.48261	1.58896	4.13464e-11
ENSMUSG00000027954	Efna1	0.854323	-1.60627	2.60389	1.60627	5.05335e-11
ENSMUSG00000024561	Mbd1	0.65221	-1.62396	2.01313	1.62396	6.73465e-11
ENSMUSG00000028680	Plk3	1.16251	-1.57177	3.45839	1.57177	7.42011e-11
ENSMUSG00000031767	Nudt7	7.127	-1.51364	20.3507	1.51364	7.52709e-11
ENSMUSG00000008348	Ubc	5.31372	-1.51519	15.19	1.51519	8.24835e-11
ENSMUSG00000024986	Hhex	0.414261	-1.66572	1.31742	1.66572	8.39239e-11
ENSMUSG00000038393	Txnip	0.976164	-1.55876	2.8784	1.55876	1.58334e-10
ENSMUSG00000030161	Gabarapl1	8.93026	1.48376	3.19195	-1.48376	2.02598e-10
ENSMUSG00000074882	Cyp2c68	2.50707	1.54222	0.859888	-1.54222	2.12413e-10
ENSMUSG00000022351	Sqle	1.57247	-1.4957	4.4367	1.4957	3.05677e-10
ENSMUSG00000047554	Tmem41b	0.550436	-1.56107	1.62692	1.56107	4.38042e-10
ENSMUSG00000029499	Pxmp2	4.40636	1.457	1.60405	-1.457	7.09741e-10
ENSMUSG00000005514	Por	2.29062	1.49317	0.812789	-1.49317	7.1533e-10
ENSMUSG00000015656	Hspa8	28.3346	-1.42269	75.9567	1.42269	9.75385e-10
ENSMUSG00000002769	Gnmt	41.2154	1.41264	15.4793	-1.41264	1.07165e-09
ENSMUSG00000029273	Sult1d1	1.88496	1.47567	0.676876	-1.47567	1.79411e-09
ENSMUSG00000022181	C6	1.74162	-1.42718	4.68565	1.42718	2.01171e-09
ENSMUSG00000020553	Pctp	1.48216	1.48437	0.528851	-1.48437	2.18813e-09
ENSMUSG00000061540	Orm2	0.640742	-1.49073	1.80321	1.49073	3.12813e-09
ENSMUSG00000025396	Hsd17b6	4.82205	1.41616	1.8059	-1.41616	3.69489e-09
ENSMUSG00000069919	Hba-a1	0.70668	-2.02671	2.88379	2.02671	4.26417e-09
ENSMUSG00000066071	Cyp4a12a	0.636442	-1.4534	1.74534	1.4534	7.54835e-09
ENSMUSG00000037710	Cisd1	7.83225	1.35473	3.06142	-1.35473	8.47787e-09
ENSMUSG00000048856	Slc25a47	27.8114	1.3403	10.9821	-1.3403	9.12741e-09
ENSMUSG00000038092	Hsd3b5	2.42823	-1.35028	6.19281	1.35028	1.45055e-08
ENSMUSG00000027808	Serp1	4.00643	-1.32808	10.0603	1.32808	2.05465e-08
ENSMUSG00000032193	Ldlr	1.38612	-1.35152	3.53913	1.35152	2.05465e-08
ENSMUSG00000068463	B630019A10Rik	1.23992	1.41044	0.465604	-1.41044	2.07512e-08
ENSMUSG00000021417	Eci2	3.22378	1.34561	1.26763	-1.34561	2.35497e-08
ENSMUSG00000024899	Papss2	1.62407	1.38647	0.620357	-1.38647	2.47968e-08
ENSMUSG00000024254	Abcg8	1.13097	1.41751	0.422543	-1.41751	2.53241e-08
ENSMUSG00000039782	Cpeb2	1.39043	1.39595	0.527505	-1.39595	2.78642e-08
ENSMUSG00000031604	Msmo1	3.83442	-1.31225	9.52336	1.31225	3.44805e-08
ENSMUSG00000043091	Tuba1c	1.63554	-1.31722	4.0774	1.31722	4.25768e-08
ENSMUSG00000026675	Hsd17b7	0.626408	-1.38213	1.635	1.38213	4.26323e-08
ENSMUSG00000032786	Alas1	2.48126	-1.30906	6.14974	1.30906	4.4869e-08
ENSMUSG00000020429	Igfbp1	11.1678	1.2862	4.57799	-1.2862	5.34746e-08
ENSMUSG00000067225	Cyp2c54	1.78605	1.36963	0.690332	-1.36963	6.47122e-08
ENSMUSG00000027952	Pmvk	0.980465	-1.33138	2.46932	1.33138	7.69229e-08
ENSMUSG00000041567	Serpina12	3.4861	-1.27034	8.41048	1.27034	1.06398e-07
ENSMUSG00000072849	Serpina1e	194.895	-1.24786	462.815	1.24786	1.20453e-07
ENSMUSG00000057074	Ces1g	2.43826	1.29851	0.990418	-1.29851	1.21912e-07
ENSMUSG00000078683	Mup1	37.2534	-1.24831	88.4944	1.24831	1.23606e-07
ENSMUSG00000038991	Txndc5	1.51227	-1.27822	3.66966	1.27822	1.35118e-07
ENSMUSG00000030711	Sult1a1	10.7177	1.24049	4.53493	-1.24049	1.6166e-07
ENSMUSG00000073842	Mup7	84.5479	-1.23618	199.158	1.23618	1.71408e-07
ENSMUSG00000024856	Cdk2ap2	2.44973	-1.24803	5.82005	1.24803	2.2198e-07
ENSMUSG00000037826	Ppm1k	1.21841	1.31623	0.488481	-1.31623	2.35152e-07
ENSMUSG00000040181	Fmo1	1.84482	1.27472	0.761653	-1.27472	2.81958e-07
ENSMUSG00000003477	Inmt	4.90232	1.22944	2.08984	-1.22944	3.01189e-07
ENSMUSG00000004460	Dnajb11	2.01397	-1.2391	4.75562	1.2391	3.06732e-07
ENSMUSG00000028011	Tdo2	50.1599	1.20435	21.765	-1.20435	3.23066e-07
ENSMUSG00000028211	Trp53inp1	4.40062	1.23152	1.87318	-1.23152	3.31459e-07
ENSMUSG00000033022	Cdo1	31.9984	1.20165	13.9103	-1.20165	3.61105e-07
ENSMUSG00000020182	Ddc	0.921694	-1.2672	2.22037	1.2672	4.11999e-07
ENSMUSG00000029727	Cyp3a13	2.29635	1.23573	0.97427	-1.23573	4.63136e-07
ENSMUSG00000029580	Actb	12.6514	-1.20049	29.0747	1.20049	4.80874e-07
ENSMUSG00000020484	Xbp1	2.85109	-1.2093	6.59382	1.2093	5.30231e-07
ENSMUSG00000035686	Thrsp	3.55777	-1.20761	8.21805	1.20761	5.8114e-07
ENSMUSG00000022498	Txndc11	0.732482	-1.26764	1.76553	1.26764	5.8114e-07
ENSMUSG00000060860	Ube2s	0.620674	-1.25596	1.48428	1.25596	9.10505e-07
ENSMUSG00000027346	Gpcpd1	1.09371	1.27183	0.452148	-1.27183	9.6866e-07
ENSMUSG00000048756	Foxo3	1.29725	1.23138	0.551728	-1.23138	1.22667e-06
ENSMUSG00000028035	Dnajb4	0.642176	-1.23925	1.51792	1.23925	1.43545e-06
ENSMUSG00000021620	Acot12	1.67998	1.20485	0.728011	-1.20485	1.57448e-06
ENSMUSG00000031613	Hpgd	1.15534	1.23568	0.489826	-1.23568	1.91558e-06
ENSMUSG00000001663	Gstt1	4.53393	1.14206	2.0535	-1.14206	2.65734e-06
ENSMUSG00000001666	Ddt	9.88635	1.12787	4.52282	-1.12787	2.77108e-06
ENSMUSG00000020288	Ahsa2	0.604907	-1.20128	1.39278	1.20128	3.51248e-06
ENSMUSG00000024378	Stard4	0.996232	-1.16995	2.24324	1.16995	3.71078e-06
ENSMUSG00000054827	Cyp2c50	4.25585	1.14546	1.92297	-1.14546	4.00603e-06
ENSMUSG00000020869	Lrrc59	0.722448	-1.17796	1.63634	1.17796	5.20162e-06
ENSMUSG00000021884	Hacl1	5.45706	1.10931	2.52853	-1.10931	5.34791e-06
ENSMUSG00000043681	Fam25c	1.18975	-1.14471	2.63214	1.14471	5.43978e-06
ENSMUSG00000003814	Calr	16.1977	-1.09082	34.4991	1.09082	6.43316e-06
ENSMUSG00000078817	Nlrp12	1.9767	1.12272	0.906986	-1.12272	7.39153e-06
ENSMUSG00000030058	Copg1	0.690912	-1.14286	1.52734	1.14286	9.73525e-06
ENSMUSG00000078964	Ces1b	2.01253	1.11691	0.927172	-1.11691	9.73525e-06
ENSMUSG00000021400	Wrnip1	1.15678	1.15303	0.519431	-1.15303	9.73525e-06
ENSMUSG00000073424	Cyp4f15	3.15641	1.09955	1.47217	-1.09955	9.73525e-06
ENSMUSG00000027248	Pdia3	9.15674	-1.07527	19.2943	1.07527	9.75931e-06
ENSMUSG00000062624	Cyp2c67	1.90073	1.12289	0.871999	-1.12289	1.0462e-05
ENSMUSG00000024966	Stip1	1.0808	-1.11767	2.34686	1.11767	1.04996e-05
ENSMUSG00000036752	Tubb4b	1.56817	-1.09304	3.3467	1.09304	1.12867e-05
ENSMUSG00000117465	Gm49980	3.15067	1.10353	1.46544	-1.10353	1.12867e-05
ENSMUSG00000034120	Srsf2	1.53377	-1.0975	3.28345	1.0975	1.13574e-05
ENSMUSG00000032353	Tmed3	0.689479	-1.13309	1.51389	1.13309	1.34765e-05
ENSMUSG00000019232	Etnppl	2.88119	1.086	1.35644	-1.086	1.44711e-05
ENSMUSG00000052305	Hbb-bs	2.30639	-1.34361	5.85504	1.34361	1.44711e-05
ENSMUSG00000027397	Slc20a1	0.462997	-1.16905	1.0429	1.16905	1.45947e-05
ENSMUSG00000001467	Cyp51	3.20515	-1.06704	6.71627	1.06704	1.50267e-05
ENSMUSG00000069874	Irgm2	1.26858	1.12395	0.581333	-1.12395	1.61495e-05
ENSMUSG00000019082	Slc25a22	2.16878	1.08151	1.02406	-1.08151	1.72502e-05
ENSMUSG00000087579	Hectd2os	2.94426	1.06941	1.4022	-1.06941	1.93675e-05
ENSMUSG00000045948	Mrps12	0.768317	-1.11401	1.6646	1.11401	1.99183e-05
ENSMUSG00000031596	Slc7a2	8.11607	1.03382	3.96302	-1.03382	2.47216e-05
ENSMUSG00000030087	Klf15	5.18184	1.03698	2.52449	-1.03698	2.67781e-05
ENSMUSG00000058454	Dhcr7	1.75308	-1.05195	3.63602	1.05195	2.72373e-05
ENSMUSG00000027762	Sucnr1	1.08367	1.10827	0.501938	-1.10827	2.91504e-05
ENSMUSG00000001700	Gramd3	1.38182	1.08653	0.649962	-1.08653	3.13674e-05
ENSMUSG00000030762	Aqp8	4.36335	1.03297	2.13155	-1.03297	3.31471e-05
ENSMUSG00000023832	Acat2	0.781218	-1.0748	1.64711	1.0748	3.31945e-05
ENSMUSG00000023942	Slc29a1	4.5626	1.0272	2.23786	-1.0272	3.39488e-05
ENSMUSG00000030082	Sec61a1	2.22898	-1.02817	4.54704	1.02817	3.71029e-05
ENSMUSG00000031349	Nsdhl	0.938895	-1.06121	1.96065	1.06121	4.13717e-05
ENSMUSG00000019947	Arid5b	1.012	1.08084	0.477715	-1.08084	4.66441e-05
ENSMUSG00000024479	Mal2	0.530368	-1.09481	1.13441	1.09481	4.66441e-05
ENSMUSG00000045973	Slc25a51	1.75882	1.04249	0.853159	-1.04249	5.01862e-05
ENSMUSG00000025479	Cyp2e1	32.9101	1.00692	16.3742	-1.00692	5.18893e-05
ENSMUSG00000005268	Prlr	1.12524	1.06554	0.536925	-1.06554	5.76364e-05
ENSMUSG00000027429	Sec23b	1.12381	-1.03138	2.29842	1.03138	5.88519e-05
ENSMUSG00000015357	Clpx	6.95213	0.993003	3.49203	-0.993003	6.06005e-05
ENSMUSG00000037573	Tob1	3.28255	-1.00167	6.57363	1.00167	6.06753e-05
ENSMUSG00000040891	Foxa3	2.14154	1.01855	1.05636	-1.01855	6.73611e-05
ENSMUSG00000010651	Acaa1b	16.7338	0.976893	8.50064	-0.976893	7.25236e-05
ENSMUSG00000040147	Maob	3.05177	0.999172	1.526	-0.999172	7.25236e-05
ENSMUSG00000060803	Gstp1	2.05554	-1.00147	4.11643	1.00147	7.58514e-05
ENSMUSG00000032349	Elovl5	14.0132	0.974955	7.12805	-0.974955	7.9699e-05
ENSMUSG00000066153	Mup21	5.43556	-0.98565	10.7641	0.98565	8.04854e-05
ENSMUSG00000038403	Hjv	2.63751	0.996237	1.32145	-0.996237	8.55551e-05
ENSMUSG00000058569	Tmed9	1.9423	-0.988671	3.85537	0.988671	9.07897e-05
ENSMUSG00000026749	Nek6	0.719581	-1.04048	1.48159	1.04048	9.2412e-05
ENSMUSG00000031627	Irf2	1.47643	1.01603	0.729357	-1.01603	9.36835e-05
ENSMUSG00000021427	Ssr1	1.5653	-0.992331	3.11524	0.992331	9.51571e-05
ENSMUSG00000029467	Atp2a2	3.93476	-0.971451	7.71611	0.971451	0.000105657
ENSMUSG00000078853	Igtp	1.0593	1.0678	0.504629	-1.0678	0.000112021
ENSMUSG00000016024	Lbp	2.35512	0.971489	1.20034	-0.971489	0.000148538
ENSMUSG00000020048	Hsp90b1	25.4405	-0.944556	48.9598	0.944556	0.000149077
ENSMUSG00000048578	Mlec	0.948929	-0.991451	1.88799	0.991451	0.000163461
ENSMUSG00000032434	Cmtm6	1.03207	-0.984989	2.04408	0.984989	0.000163461
ENSMUSG00000042682	Selenok	3.0532	-0.951351	5.90483	0.951351	0.000166507
ENSMUSG00000000326	Comt	9.97809	-0.940351	19.1476	0.940351	0.000166992
ENSMUSG00000053279	Aldh1a1	12.5841	0.939238	6.56152	-0.939238	0.000173117
ENSMUSG00000030236	Slco1b2	14.8417	0.935946	7.75648	-0.935946	0.000193168
ENSMUSG00000046794	Ppp1r3b	1.71581	-0.95579	3.32921	0.95579	0.000194421
ENSMUSG00000028076	Cd1d1	3.82152	0.943559	1.98622	-0.943559	0.00020527
ENSMUSG00000025533	Asl	12.7561	0.926065	6.71224	-0.926065	0.000209102
ENSMUSG00000026031	Cflar	0.825655	-0.985675	1.63634	0.985675	0.000221333
ENSMUSG00000057228	Aadat	1.35889	-0.956099	2.63753	0.956099	0.000224268
ENSMUSG00000023944	Hsp90ab1	12.2128	-0.924482	23.1793	0.924482	0.000228749
ENSMUSG00000003948	Mmd	2.84535	0.943373	1.4789	-0.943373	0.000230714
ENSMUSG00000022149	C9	7.94262	-0.923365	15.0635	0.923365	0.0002387
ENSMUSG00000024785	Rcl1	6.87615	0.923159	3.62525	-0.923159	0.000243601
ENSMUSG00000028517	Plpp3	2.43253	0.944115	1.26359	-0.944115	0.000272915
ENSMUSG00000030934	Oat	3.26105	0.942943	1.69555	-0.942943	0.000275124
ENSMUSG00000037470	Uggt1	0.808453	-0.966555	1.58117	0.966555	0.000288379
ENSMUSG00000030103	Bhlhe40	1.20695	-0.951152	2.33475	0.951152	0.000297272
ENSMUSG00000071633	Gm4952	3.12487	0.926756	1.64307	-0.926756	0.000314112
ENSMUSG00000023057	Fabp2	2.93279	0.929174	1.53945	-0.929174	0.000321351
ENSMUSG00000031886	Ces2e	2.76365	0.929169	1.45064	-0.929169	0.000327459
ENSMUSG00000030560	Ctsc	4.81632	0.911626	2.55948	-0.911626	0.00038321
ENSMUSG00000029458	Brap	2.51853	0.916534	1.33357	-0.916534	0.000408154
ENSMUSG00000072664	Ugt3a1	2.09854	0.919445	1.10884	-0.919445	0.000430432
ENSMUSG00000091780	Sco2	2.74501	0.914075	1.45602	-0.914075	0.000435169
ENSMUSG00000020873	Slc35b1	1.34886	-0.92119	2.55544	0.92119	0.000438993
ENSMUSG00000020917	Acly	4.35762	-0.897319	8.11712	0.897319	0.000462002
ENSMUSG00000040033	Stat2	0.550436	-0.965933	1.07654	0.965933	0.000475895
ENSMUSG00000049115	Agtr1a	1.36606	0.933574	0.714555	-0.933574	0.00050716
ENSMUSG00000022809	Nr1i2	1.11664	0.943454	0.579987	-0.943454	0.000508528
ENSMUSG00000015451	C4a	0.624975	-0.956082	1.2138	0.956082	0.000514015
ENSMUSG00000021091	Serpina3n	7.5255	0.880956	4.08548	-0.880956	0.000544405
ENSMUSG00000032383	Ppib	5.76381	-0.874136	10.5649	0.874136	0.000643811
ENSMUSG00000042747	Krtcap2	1.48646	-0.897127	2.7694	0.897127	0.000673992
ENSMUSG00000029656	C8b	3.66528	-0.875324	6.72435	0.875324	0.000688579
ENSMUSG00000031545	Gpat4	2.40243	0.891286	1.29454	-0.891286	0.000699849
ENSMUSG00000092341	Malat1	0.838555	-0.93219	1.60136	0.93219	0.00074611
ENSMUSG00000027359	Slc27a2	20.5711	0.856435	11.3602	-0.856435	0.000766837
ENSMUSG00000022235	Cmbl	3.13634	0.874184	1.71036	-0.874184	0.000804513
ENSMUSG00000031422	Morf4l2	2.15158	-0.874482	3.94553	0.874482	0.000812924
ENSMUSG00000096546	Smlr1	1.66421	0.889701	0.897567	-0.889701	0.000874809
ENSMUSG00000022304	Dpys	3.05607	0.87123	1.66999	-0.87123	0.000878408
ENSMUSG00000070644	Etnk2	5.43556	0.859896	2.99413	-0.859896	0.000883518
ENSMUSG00000042675	Ypel3	1.59254	0.89028	0.858542	-0.89028	0.000897303
ENSMUSG00000050445	Cyp8b1	10.1515	0.852214	5.62224	-0.852214	0.000908594
ENSMUSG00000073830	Mup14	1.9853	-0.869418	3.62795	0.869418	0.000913551
ENSMUSG00000058355	Abce1	0.589139	-0.926392	1.12095	0.926392	0.000932296
ENSMUSG00000004071	Cdip1	1.74305	0.880693	0.946011	-0.880693	0.000951389
ENSMUSG00000031431	Tsc22d3	5.35959	0.854579	2.96318	-0.854579	0.000957828
ENSMUSG00000025405	Inhbc	1.23848	-0.881204	2.28227	0.881204	0.000982691
ENSMUSG00000021273	Fdft1	2.9586	-0.858151	5.36387	0.858151	0.00103633
ENSMUSG00000003526	Prodh	1.74162	0.877459	0.947357	-0.877459	0.00107755
ENSMUSG00000025935	Tram1	2.21608	-0.85628	4.01281	0.85628	0.0011063
ENSMUSG00000020614	Fam20a	1.35889	0.883243	0.736085	-0.883243	0.00115067
ENSMUSG00000025059	Gk	1.5739	0.877837	0.855851	-0.877837	0.00115067
ENSMUSG00000018821	Avpi1	0.80702	-0.885782	1.49236	0.885782	0.00123645
ENSMUSG00000058443	Rpl10-ps3	0.685179	-0.896891	1.27705	0.896891	0.00126451
ENSMUSG00000034785	Dio1	1.77458	-0.853802	3.20809	0.853802	0.00130916
ENSMUSG00000047446	Arl4a	1.69145	0.866351	0.927172	-0.866351	0.00130916
ENSMUSG00000056973	Ces1d	4.86075	0.836651	2.72096	-0.836651	0.00138808
ENSMUSG00000014226	Cacybp	0.729615	-0.883303	1.34702	0.883303	0.0013984
ENSMUSG00000005803	Sqor	3.59217	0.838759	2.00775	-0.838759	0.00140322
ENSMUSG00000086841	2410006H16Rik	1.23275	0.875096	0.671493	-0.875096	0.00140322
ENSMUSG00000023861	Mpc1	6.12647	0.829665	3.44628	-0.829665	0.00140322
ENSMUSG00000029512	Ulk1	1.23705	0.874355	0.674184	-0.874355	0.00142775
ENSMUSG00000034308	Sdr42e1	1.64128	0.863233	0.901604	-0.863233	0.00148077
ENSMUSG00000043998	Mgat2	0.733915	-0.880589	1.35241	0.880589	0.0015157
ENSMUSG00000041891	Lman1	2.20461	-0.836419	3.93745	0.836419	0.00151991
ENSMUSG00000032557	Uba5	0.596306	-0.895084	1.11018	0.895084	0.00152639
ENSMUSG00000028445	Enho	0.818487	-0.871946	1.49908	0.871946	0.00165731
ENSMUSG00000046402	Rbp1	0.741082	-0.876599	1.36183	0.876599	0.00169927
ENSMUSG00000023043	Krt18	3.16644	-0.835676	5.65184	0.835676	0.00169927
ENSMUSG00000035242	Oaz1	9.86915	0.812901	5.61686	-0.812901	0.00173782
ENSMUSG00000021629	Slc30a5	0.54757	-0.890031	1.01599	0.890031	0.00175892
ENSMUSG00000078680	Mup10	2.70631	-0.824864	4.79465	0.824864	0.00176598
ENSMUSG00000048706	Lurap1l	1.69431	0.845974	0.941974	-0.845974	0.00177929
ENSMUSG00000041012	Cmtm8	1.5739	0.846473	0.87469	-0.846473	0.0018085
ENSMUSG00000031812	Map1lc3b	3.68964	0.820525	2.08849	-0.820525	0.00190036
ENSMUSG00000024687	Osbp	0.643609	-0.866698	1.17478	0.866698	0.00190036
ENSMUSG00000020458	Rtn4	1.94516	0.838283	1.08731	-0.838283	0.00194398
ENSMUSG00000078974	Sec61g	4.52677	-0.810481	7.9395	0.810481	0.00204085
ENSMUSG00000022464	Slc38a4	15.6688	0.800353	8.99585	-0.800353	0.00204143
ENSMUSG00000024097	Srsf7	0.584839	-0.869657	1.06981	0.869657	0.00211559
ENSMUSG00000031960	Aars	1.9767	-0.813927	3.47588	0.813927	0.00227305
ENSMUSG00000030909	Anks4b	0.632142	-0.862554	1.15055	0.862554	0.00232242
ENSMUSG00000026117	Zap70	1.06504	0.84881	0.590752	-0.84881	0.0024323
ENSMUSG00000026576	Atp1b1	2.00393	0.821802	1.13306	-0.821802	0.00256901
ENSMUSG00000026542	Apcs	1.9595	-0.809115	3.43417	0.809115	0.00257136
ENSMUSG00000021477	Ctsl	19.4688	0.784867	11.2983	-0.784867	0.00261719
ENSMUSG00000025934	Gsta3	12.5167	0.791223	7.23167	-0.791223	0.00262256
ENSMUSG00000029445	Hpd	26.8266	0.78178	15.6018	-0.78178	0.00269705
ENSMUSG00000026353	Ubxn4	1.35602	-0.813745	2.38454	0.813745	0.00269732
ENSMUSG00000096768	Gm47283	0.599173	-0.856394	1.08596	0.856394	0.00271932
ENSMUSG00000051748	Wfdc21	44.981	0.779501	26.2017	-0.779501	0.00275699
ENSMUSG00000002992	Apoc2	13.7881	0.784158	8.00543	-0.784158	0.00286602
ENSMUSG00000051154	Commd3	1.13958	0.832818	0.639197	-0.832818	0.00288398
ENSMUSG00000020432	Tcn2	2.65614	0.79896	1.526	-0.79896	0.00297263
ENSMUSG00000036585	Fgf1	1.27288	0.826354	0.717246	-0.826354	0.00308316
ENSMUSG00000041126	H2afv	1.30442	0.81903	0.738777	-0.81903	0.00313866
ENSMUSG00000022707	Gbe1	1.06217	0.828625	0.597481	-0.828625	0.00332918
ENSMUSG00000001627	Ifrd1	0.70668	-0.838673	1.26494	0.838673	0.00339931
ENSMUSG00000022757	Tfg	1.32019	-0.797614	2.29573	0.797614	0.00354849
ENSMUSG00000027801	Tm4sf4	3.39579	0.786968	1.96738	-0.786968	0.00357302
ENSMUSG00000031725	Ces1f	8.87292	0.769595	5.20373	-0.769595	0.00360914
ENSMUSG00000046949	Nqo2	1.62694	0.799889	0.9339	-0.799889	0.00369712
ENSMUSG00000017677	Wsb1	1.15821	0.823229	0.653999	-0.823229	0.00376317
ENSMUSG00000026489	Coq8a	7.81505	0.76702	4.59145	-0.76702	0.00376672
ENSMUSG00000028479	Gne	1.71868	0.800193	0.986381	-0.800193	0.00376672
ENSMUSG00000028121	Bcar3	0.639309	-0.834479	1.14113	0.834479	0.00385197
ENSMUSG00000063856	Gpx1	70.8013	0.757922	41.864	-0.757922	0.00385204
ENSMUSG00000033610	Pank1	4.15981	0.772566	2.43433	-0.772566	0.0038634
ENSMUSG00000073988	Ttpa	7.33628	0.764299	4.31828	-0.764299	0.00394321
ENSMUSG00000027984	Hadh	4.29742	0.770141	2.51911	-0.770141	0.00397741
ENSMUSG00000020919	Stat5b	1.30585	0.807557	0.745505	-0.807557	0.00405694
ENSMUSG00000074639	Rdh16f2	4.44936	0.76287	2.62138	-0.76287	0.00450949
ENSMUSG00000035031	C8a	8.5289	-0.7558	14.4014	0.7558	0.00457193
ENSMUSG00000032271	Nnmt	4.49236	0.763479	2.6456	-0.763479	0.00457521
ENSMUSG00000021134	Srsf5	3.92043	0.766554	2.3038	-0.766554	0.00459069
ENSMUSG00000022546	Gpt	6.12504	0.756848	3.62391	-0.756848	0.00461577
ENSMUSG00000047731	Wbp1l	3.499	0.765542	2.05754	-0.765542	0.00462726
ENSMUSG00000075010	AW112010	4.49953	0.766512	2.64426	-0.766512	0.00462792
ENSMUSG00000027983	Cyp2u1	1.0722	-0.79062	1.85569	0.79062	0.00466406
ENSMUSG00000023070	Rgn	8.16624	0.762313	4.81349	-0.762313	0.00482382
ENSMUSG00000030357	Fkbp4	2.19745	-0.764698	3.73425	0.764698	0.00482956
ENSMUSG00000020964	Sel1l	2.60741	-0.762261	4.42324	0.762261	0.0050342
ENSMUSG00000058446	Znrf2	0.743949	-0.799511	1.29589	0.799511	0.00523562
ENSMUSG00000020190	Mknk2	1.69861	0.773468	0.99311	-0.773468	0.0052855
ENSMUSG00000029695	Aass	5.54593	0.750563	3.29556	-0.750563	0.00530114
ENSMUSG00000038312	Edem2	0.789819	-0.793403	1.3699	0.793403	0.0053621
ENSMUSG00000041660	Bbox1	2.27915	0.760945	1.34433	-0.760945	0.0056006
ENSMUSG00000010064	Slc38a3	22.6324	0.734382	13.6021	-0.734382	0.00577031
ENSMUSG00000024843	Chka	2.39239	-0.753623	4.03434	0.753623	0.00578874
ENSMUSG00000032204	Aqp9	3.62227	0.751837	2.15039	-0.751837	0.00580455
ENSMUSG00000027828	Ssr3	3.48466	-0.746534	5.84697	0.746534	0.00585904
ENSMUSG00000060459	Kng2	5.86559	0.739014	3.51356	-0.739014	0.00608014
ENSMUSG00000047843	Bri3	2.71491	0.750174	1.61347	-0.750174	0.00627424
ENSMUSG00000031700	Gpt2	7.15137	0.733783	4.29944	-0.733783	0.00643511
ENSMUSG00000089809	Rasgef1b	1.0679	0.78542	0.619011	-0.78542	0.00650185
ENSMUSG00000026670	Uap1	0.607773	-0.79238	1.05367	0.79238	0.00658549
ENSMUSG00000038641	Akr1d1	2.82242	0.746125	1.6821	-0.746125	0.00677251
ENSMUSG00000062762	Ei24	2.86542	0.743912	1.71036	-0.743912	0.00680466
ENSMUSG00000020010	Vnn3	1.10661	0.772446	0.647271	-0.772446	0.00706782
ENSMUSG00000060586	H2-Eb1	1.03924	0.806934	0.593444	-0.806934	0.0070943
ENSMUSG00000024900	Cpt1a	4.35475	0.733355	2.61869	-0.733355	0.0070943
ENSMUSG00000024487	Yipf5	0.733915	-0.776539	1.25821	0.776539	0.00751411
ENSMUSG00000025151	Maged1	1.06217	-0.759576	1.79917	0.759576	0.00754436
ENSMUSG00000029407	Uso1	1.14101	-0.757388	1.9297	0.757388	0.00782422
ENSMUSG00000048878	Hexim1	0.665111	-0.779221	1.14248	0.779221	0.00782706
ENSMUSG00000003721	Insig2	9.68711	0.718208	5.88734	-0.718208	0.0079455
ENSMUSG00000041828	Abca8a	1.76312	0.745601	1.05097	-0.745601	0.0081053
ENSMUSG00000036372	Tmem258	1.57247	-0.737585	2.62272	0.737585	0.00819794
ENSMUSG00000004270	Lpcat3	2.00967	0.734738	1.20707	-0.734738	0.00857627
ENSMUSG00000041084	Ostc	0.930295	-0.750808	1.56637	0.750808	0.00881608
ENSMUSG00000030382	Slc27a5	17.2484	0.70626	10.5703	-0.70626	0.00899183
ENSMUSG00000028199	Cryz	1.32879	0.746868	0.791258	-0.746868	0.00913546
ENSMUSG00000028967	Errfi1	16.8327	-0.70726	27.4814	0.70726	0.00928779
ENSMUSG00000058056	Palld	0.805587	-0.759262	1.36452	0.759262	0.00932989
ENSMUSG00000026655	Fam107b	1.06074	0.757062	0.627086	-0.757062	0.0102333
ENSMUSG00000062619	2310039H08Rik	1.81185	0.725276	1.09538	-0.725276	0.0103789
ENSMUSG00000038828	Tmem214	0.851456	-0.744811	1.42776	0.744811	0.0104632
ENSMUSG00000032527	Pccb	3.83872	0.70535	2.35359	-0.70535	0.0107944
ENSMUSG00000030244	Gys2	2.54433	0.718008	1.54618	-0.718008	0.0108932
ENSMUSG00000034006	Pqlc1	1.89499	-0.714941	3.11121	0.714941	0.0110039
ENSMUSG00000079111	Kdelr2	1.95663	-0.711205	3.20406	0.711205	0.0113396
ENSMUSG00000018379	Srsf1	0.690912	-0.752998	1.16536	0.752998	0.0113396
ENSMUSG00000029616	Erp29	1.27002	-0.723529	2.09791	0.723529	0.0115092
ENSMUSG00000021877	Arf4	1.91649	-0.708622	3.13274	0.708622	0.0117291
ENSMUSG00000022391	Rangap1	0.659377	-0.746867	1.10749	0.746867	0.011962
ENSMUSG00000029304	Spp1	1.9509	-0.919543	3.69119	0.919543	0.0120347
ENSMUSG00000023019	Gpd1	2.60597	-0.703026	4.24292	0.703026	0.0120643
ENSMUSG00000025486	Sirt3	1.64558	0.718015	0.999838	-0.718015	0.0123076
ENSMUSG00000070407	Hs3st3b1	0.901626	-0.732609	1.49908	0.732609	0.0123621
ENSMUSG00000054263	Lifr	2.62604	-0.700175	4.26714	0.700175	0.0127305
ENSMUSG00000028434	Epb41l4b	0.695213	-0.735721	1.15863	0.735721	0.0128439
ENSMUSG00000000303	Cdh1	0.771184	-0.735715	1.28512	0.735715	0.0129078
ENSMUSG00000032207	Lipc	3.70828	0.693923	2.29169	-0.693923	0.0130021
ENSMUSG00000070780	Rbm47	0.693779	-0.738692	1.15863	0.738692	0.013026
ENSMUSG00000033487	Fndc3a	0.847156	-0.730203	1.40623	0.730203	0.0130817
ENSMUSG00000096688	Mup17	10.3121	-0.6924	16.6635	0.6924	0.0131953
ENSMUSG00000030062	Rpn1	2.9715	-0.692902	4.80407	0.692902	0.0133301
ENSMUSG00000041261	Car8	1.64701	0.711534	1.00522	-0.711534	0.0133312
ENSMUSG00000011179	Odc1	0.70238	-0.730961	1.1667	0.730961	0.0136879
ENSMUSG00000031232	Magt1	1.22271	-0.711025	2.00237	0.711025	0.0137555
ENSMUSG00000026819	Slc25a25	3.18938	-0.689241	5.14318	0.689241	0.0138655
ENSMUSG00000027879	Sec22b	1.03494	-0.713776	1.69824	0.713776	0.0138655
ENSMUSG00000018166	Erbb3	1.22415	0.719656	0.742814	-0.719656	0.0139437
ENSMUSG00000041355	Ssr2	1.5094	-0.698637	2.45048	0.698637	0.0144645
ENSMUSG00000061479	Snrpa	0.643609	-0.735453	1.0725	0.735453	0.0144645
ENSMUSG00000012422	Tmem167	1.23275	-0.707942	2.01448	0.707942	0.0144645
ENSMUSG00000024436	Mrps18b	0.758283	-0.724874	1.25417	0.724874	0.0144645
ENSMUSG00000024066	Xdh	1.28005	0.712747	0.780493	-0.712747	0.0144645
ENSMUSG00000026238	Ptma	5.34812	-0.681013	8.57465	0.681013	0.0145116
ENSMUSG00000030814	Bcl7c	1.22558	-0.70377	1.99698	0.70377	0.0153485
ENSMUSG00000073676	Hspe1	7.50686	-0.674427	11.9806	0.674427	0.0154674
ENSMUSG00000004558	Ndrg2	31.3003	0.667279	19.7074	-0.667279	0.0154674
ENSMUSG00000029864	Gstk1	3.26822	0.682312	2.03601	-0.682312	0.0156516
ENSMUSG00000026170	Cyp27a1	4.08957	0.681037	2.55006	-0.681037	0.0157618
ENSMUSG00000024424	Ttc39c	3.94623	-0.675818	6.3045	0.675818	0.0160148
ENSMUSG00000010110	Stx5a	0.968997	-0.70565	1.58117	0.70565	0.0161898
ENSMUSG00000066441	Rdh11	0.731048	-0.715941	1.20169	0.715941	0.0163304
ENSMUSG00000034591	Slc41a2	0.659377	-0.727478	1.09269	0.727478	0.0163761
ENSMUSG00000022136	Dnajc3	3.73838	-0.674101	5.96539	0.674101	0.0165168
ENSMUSG00000057103	Nat8f1	10.8726	0.664419	6.85892	-0.664419	0.0166693
ENSMUSG00000003531	Dgcr6	1.15391	0.706728	0.706481	-0.706728	0.0169034
ENSMUSG00000009281	Rarres2	17.2843	0.661569	10.9256	-0.661569	0.0169993
ENSMUSG00000028822	Tmem50a	3.24241	0.676611	2.02794	-0.676611	0.0170089
ENSMUSG00000028820	Sfpq	0.657943	-0.718135	1.08327	0.718135	0.017132
ENSMUSG00000022858	Tra2b	0.90736	-0.705249	1.48024	0.705249	0.0174581
ENSMUSG00000038274	Fau	16.4758	0.659935	10.4263	-0.659935	0.0176058
ENSMUSG00000015363	Trabd	1.36462	-0.684198	2.19345	0.684198	0.0183955
ENSMUSG00000059796	Eif4a1	4.65434	-0.663087	7.37027	0.663087	0.0185709
ENSMUSG00000066026	Dhrs3	4.5583	0.663555	2.87706	-0.663555	0.0188703
ENSMUSG00000009376	Met	1.18688	0.698776	0.730703	-0.698776	0.018907
ENSMUSG00000049339	Retreg2	3.22091	0.668931	2.02524	-0.668931	0.0189616
ENSMUSG00000022323	Rida	30.446	0.651393	19.3818	-0.651393	0.0193922
ENSMUSG00000030284	Creld1	0.841422	-0.698002	1.36586	0.698002	0.0195336
ENSMUSG00000030834	Abcc6	2.30782	0.671949	1.44795	-0.671949	0.0196457
ENSMUSG00000057236	Rbbp4	1.46926	-0.675186	2.34686	0.675186	0.0198332
ENSMUSG00000033499	Larp4b	0.839989	-0.69334	1.35913	0.69334	0.020224
ENSMUSG00000026568	Mpc2	7.79498	0.651905	4.96017	-0.651905	0.0204864
ENSMUSG00000030541	Idh2	1.35602	0.683611	0.84374	-0.683611	0.0207528
ENSMUSG00000022853	Ehhadh	2.41389	0.667437	1.51927	-0.667437	0.0211239
ENSMUSG00000025509	Pnpla2	1.10661	0.690982	0.68495	-0.690982	0.0212998
ENSMUSG00000036594	H2-Aa	1.31159	0.703802	0.804715	-0.703802	0.0213853
ENSMUSG00000016756	Cmah	1.31302	-0.671838	2.09253	0.671838	0.0213909
ENSMUSG00000025130	P4hb	17.9852	-0.645725	28.1368	0.645725	0.0217477
ENSMUSG00000069805	Fbp1	24.3525	0.641074	15.6139	-0.641074	0.0225442
ENSMUSG00000062181	Ces3b	8.44289	-0.645171	13.2038	0.645171	0.0225937
ENSMUSG00000028393	Alad	2.71205	-0.654617	4.26983	0.654617	0.0227838
ENSMUSG00000021482	Prxl2c	1.03207	0.690048	0.639197	-0.690048	0.0231263
ENSMUSG00000068739	Sars	0.901626	-0.677216	1.44257	0.677216	0.0235237
ENSMUSG00000035836	Ugt2b1	2.23615	-0.654984	3.52164	0.654984	0.0237651
ENSMUSG00000033863	Klf9	2.73211	0.650478	1.73996	-0.650478	0.0244833
ENSMUSG00000002588	Pon1	10.1286	0.63919	6.50231	-0.63919	0.0246117
ENSMUSG00000029571	Tmem106b	2.65184	0.651628	1.68748	-0.651628	0.0247225
ENSMUSG00000035878	Hykk	1.5782	0.663589	0.995801	-0.663589	0.0247225
ENSMUSG00000001525	Tubb5	0.891592	-0.674388	1.42373	0.674388	0.0247225
ENSMUSG00000034528	Hsd17b13	20.5826	0.631944	13.2805	-0.631944	0.0252863
ENSMUSG00000005681	Apoa2	377.015	0.627804	243.967	-0.627804	0.0254115
ENSMUSG00000017718	Afmid	1.17541	0.668961	0.738777	-0.668961	0.0259016
ENSMUSG00000026202	Tuba4a	3.13634	-0.640673	4.89019	0.640673	0.0259903
ENSMUSG00000035227	Spcs2	2.32215	-0.641319	3.62256	0.641319	0.0272124
ENSMUSG00000030007	Cct7	1.65131	-0.646956	2.58639	0.646956	0.0272824
ENSMUSG00000030629	Zfand6	2.60454	0.644187	1.66595	-0.644187	0.0275747
ENSMUSG00000054072	Iigp1	8.60487	0.631142	5.55496	-0.631142	0.0276117
ENSMUSG00000060002	Chpt1	2.61314	0.641971	1.67402	-0.641971	0.0280529
ENSMUSG00000025240	Sacm1l	0.670844	-0.681204	1.07654	0.681204	0.0285283
ENSMUSG00000028399	Ptprd	1.37322	0.656548	0.870653	-0.656548	0.0286316
ENSMUSG00000027502	Rtf2	1.23992	0.659409	0.78453	-0.659409	0.028651
ENSMUSG00000023951	Vegfa	1.36176	-0.647774	2.13424	0.647774	0.0286731
ENSMUSG00000003420	Fcgrt	2.4526	0.638952	1.57444	-0.638952	0.0292477
ENSMUSG00000056666	Retsat	4.04513	0.629954	2.61331	-0.629954	0.029439
ENSMUSG00000074491	Clec4g	1.17684	0.66287	0.742814	-0.66287	0.0296589
ENSMUSG00000056429	Tgoln1	2.81239	0.634321	1.81128	-0.634321	0.0297282
ENSMUSG00000030513	Pcsk6	1.05644	0.664291	0.66611	-0.664291	0.0298285
ENSMUSG00000053094	Tmem248	0.966131	-0.656178	1.52331	0.656178	0.0303473
ENSMUSG00000032757	Bet1	1.42196	-0.63984	2.21633	0.63984	0.0317171
ENSMUSG00000040963	Asgr2	3.82725	0.623988	2.48277	-0.623988	0.0320009
ENSMUSG00000025860	Xiap	0.778351	-0.655997	1.22726	0.655997	0.0325196
ENSMUSG00000027177	Hipk3	1.00913	0.660706	0.637851	-0.660706	0.0327531
ENSMUSG00000031844	Hsd17b2	2.72351	-0.624701	4.19986	0.624701	0.0327893
ENSMUSG00000028343	Erp44	1.68714	-0.628706	2.60927	0.628706	0.0336209
ENSMUSG00000009291	Pttg1ip	3.60794	0.618409	2.34955	-0.618409	0.0342317
ENSMUSG00000037321	Tap1	1.01487	0.656771	0.643234	-0.656771	0.0357937
ENSMUSG00000040713	Creg1	6.1279	0.610025	4.01415	-0.610025	0.0358332
ENSMUSG00000030104	Edem1	3.00303	-0.613236	4.59414	0.613236	0.0365918
ENSMUSG00000024395	Lims2	1.0378	0.650333	0.660727	-0.650333	0.0365918
ENSMUSG00000026874	Hc	13.1116	-0.604325	19.9322	0.604325	0.0367646
ENSMUSG00000006095	Tbcb	0.693779	-0.647144	1.08731	0.647144	0.0370954
ENSMUSG00000021917	Spcs1	2.0627	0.624311	1.3376	-0.624311	0.0370954
ENSMUSG00000054408	Spcs3	1.14531	-0.629268	1.77226	0.629268	0.0374821
ENSMUSG00000073421	H2-Ab1	1.72441	0.639882	1.10615	-0.639882	0.0374821
ENSMUSG00000018293	Pfn1	2.024	-0.616246	3.10313	0.616246	0.0378936
ENSMUSG00000026034	Clk1	0.80272	-0.649038	1.25955	0.649038	0.0385963
ENSMUSG00000028132	Tmem56	3.48466	0.608468	2.28496	-0.608468	0.0386242
ENSMUSG00000021213	Akr1c13	1.23275	0.633866	0.79395	-0.633866	0.0388992
ENSMUSG00000020532	Acaca	0.675145	-0.646566	1.0577	0.646566	0.0407084
ENSMUSG00000024140	Epas1	2.34652	0.612647	1.53407	-0.612647	0.0414123
ENSMUSG00000020361	Hspa4	1.01343	-0.621293	1.55964	0.621293	0.0421737
ENSMUSG00000024583	Txnl1	2.11574	-0.604537	3.21751	0.604537	0.0424058
ENSMUSG00000061959	Ces1e	3.13777	0.604643	2.06292	-0.604643	0.0425584
ENSMUSG00000033793	Atp6v1h	0.905927	-0.634973	1.40758	0.634973	0.043096
ENSMUSG00000028757	Ddost	2.35656	-0.601243	3.57546	0.601243	0.043096
ENSMUSG00000026656	Fcgr2b	1.04784	0.638044	0.672839	-0.638044	0.043375
ENSMUSG00000060143	Gm10076	1.65704	0.614339	1.08192	-0.614339	0.0434161
ENSMUSG00000026614	Slc30a10	0.914527	-0.628236	1.41431	0.628236	0.0438217
ENSMUSG00000055553	Kxd1	1.01057	0.632694	0.651308	-0.632694	0.0438693
ENSMUSG00000025194	Abcc2	2.28345	0.606619	1.49908	-0.606619	0.0440188
ENSMUSG00000020777	Acox1	22.0046	0.584712	14.6706	-0.584712	0.0441704
ENSMUSG00000068086	Cyp2d9	10.1616	-0.589729	15.2923	0.589729	0.0442605
ENSMUSG00000064294	Aox3	10.9543	-0.589442	16.4819	0.589442	0.044347
ENSMUSG00000001542	Ell2	2.0756	0.608859	1.36048	-0.608859	0.0444402
ENSMUSG00000039450	Dcxr	1.89499	0.608859	1.24206	-0.608859	0.0446282
ENSMUSG00000027597	Ahcy	6.98079	0.588632	4.64124	-0.588632	0.0448723
ENSMUSG00000027222	Pex16	1.65274	0.610593	1.08192	-0.610593	0.0452319
ENSMUSG00000039145	Camk1d	1.13241	0.623148	0.73474	-0.623148	0.045343
ENSMUSG00000026553	Copa	1.48933	-0.606866	2.26881	0.606866	0.045432
ENSMUSG00000027404	Snrpb	1.13384	0.622335	0.736085	-0.622335	0.0456761
ENSMUSG00000020708	Psmc5	0.936029	-0.617889	1.43718	0.617889	0.0465209
ENSMUSG00000013997	Nit1	1.518	0.605584	0.997147	-0.605584	0.0490824
ENSMUSG00000024391	Apom	5.83549	-0.582803	8.74017	0.582803	0.0491035
ENSMUSG00000051391	Ywhag	0.90736	-0.611878	1.38739	0.611878	0.0495038
ENSMUSG00000024661	Fth1	41.5493	0.573375	27.9201	-0.573375	0.0496544
ENSMUSG00000021840	Mapk1ip1l	0.855757	-0.617202	1.31338	0.617202	0.0501573
ENSMUSG00000017868	Sgk2	1.00913	0.615852	0.658036	-0.615852	0.050648
ENSMUSG00000030754	Copb1	0.837122	-0.616053	1.28378	0.616053	0.0510878
ENSMUSG00000036833	Pnpla7	3.03027	-0.583219	4.54031	0.583219	0.0513731
ENSMUSG00000066900	Suds3	1.87636	0.594613	1.24206	-0.594613	0.0514379
ENSMUSG00000039886	Tmem120a	1.17254	0.608859	0.768382	-0.608859	0.0516205
ENSMUSG00000024292	Cyp4f14	4.5454	0.578167	3.04392	-0.578167	0.0521645
ENSMUSG00000046352	Gjb2	6.16661	-0.574475	9.1829	0.574475	0.0534608
ENSMUSG00000069744	Psmb3	1.84769	-0.584963	2.77209	0.584963	0.0539702
ENSMUSG00000038776	Ephx1	2.5257	0.584809	1.68344	-0.584809	0.054457
ENSMUSG00000028980	H6pd	4.76615	0.573837	3.20137	-0.573837	0.0547901
ENSMUSG00000026701	Prdx6	9.64554	0.568101	6.505	-0.568101	0.0550799
ENSMUSG00000034371	Tkfc	5.12594	-0.573079	7.62595	0.573079	0.055124
ENSMUSG00000028932	Psmc2	1.0335	-0.59677	1.56368	0.59677	0.0553917
ENSMUSG00000071172	Srsf3	1.26715	-0.591131	1.90952	0.591131	0.0560509
ENSMUSG00000007850	Hnrnph1	1.00913	-0.604857	1.53542	0.604857	0.0564572
ENSMUSG00000062908	Acadm	5.25208	0.57031	3.53644	-0.57031	0.0565801
ENSMUSG00000057069	Ero1lb	2.10714	-0.578084	3.14619	0.578084	0.0571426
ENSMUSG00000019851	Perp	1.69001	0.586498	1.12499	-0.586498	0.0576954
ENSMUSG00000069922	Ces3a	33.9479	-0.562162	50.1197	0.562162	0.0581803
ENSMUSG00000018761	Mpdu1	1.32162	0.592469	0.876036	-0.592469	0.0583411
ENSMUSG00000006373	Pgrmc1	22.6095	0.559905	15.3353	-0.559905	0.0585445
ENSMUSG00000026198	Abcb6	1.01487	0.600651	0.668802	-0.600651	0.0592107
ENSMUSG00000008575	Nfib	1.25998	0.5916	0.835666	-0.5916	0.059583
ENSMUSG00000022865	Cxadr	1.63267	-0.57913	2.43971	0.57913	0.0596747
ENSMUSG00000095041	AC149090.1	2.0756	0.580625	1.38739	-0.580625	0.060596
ENSMUSG00000038374	Rbm8a	0.971864	-0.593157	1.46679	0.593157	0.0607064
ENSMUSG00000001416	Cct3	1.43629	-0.579128	2.14636	0.579128	0.0609824
ENSMUSG00000055681	Cope	1.60401	-0.577368	2.39396	0.577368	0.0610327
ENSMUSG00000032263	Bckdhb	1.61691	0.582584	1.07923	-0.582584	0.0610327
ENSMUSG00000004655	Aqp1	1.89929	0.581233	1.26897	-0.581233	0.0611291
ENSMUSG00000037942	Crp	13.4413	0.556879	9.1358	-0.556879	0.0612213
ENSMUSG00000104960	Snhg8	2.11717	0.576047	1.41969	-0.576047	0.0617885
ENSMUSG00000035828	Pim3	2.5429	0.570597	1.7117	-0.570597	0.0628212
ENSMUSG00000018669	Cdk5rap3	1.12667	-0.581091	1.68613	0.581091	0.0636211
ENSMUSG00000030704	Rab6a	0.781218	-0.597592	1.18285	0.597592	0.0636638
ENSMUSG00000070704	Ugt2b36	11.4502	0.552973	7.80358	-0.552973	0.0649912
ENSMUSG00000029767	Calu	1.71151	-0.569601	2.54064	0.569601	0.065028
ENSMUSG00000022821	Hgd	14.8818	0.55145	10.1531	-0.55145	0.065028
ENSMUSG00000003053	Cyp2c29	1.45636	0.581269	0.972925	-0.581269	0.065028
ENSMUSG00000003623	Crot	12.6228	0.552266	8.60695	-0.552266	0.0650849
ENSMUSG00000090150	Acad11	4.29168	0.5592	2.91205	-0.5592	0.0652799
ENSMUSG00000001175	Calm1	2.57014	-0.563039	3.7975	0.563039	0.0652799
ENSMUSG00000039958	Etfbkmt	0.785519	-0.594597	1.18689	0.594597	0.0656471
ENSMUSG00000067212	H2-T23	2.4999	0.565401	1.68882	-0.565401	0.0664013
ENSMUSG00000038967	Pdk2	1.14101	0.584788	0.760308	-0.584788	0.0670938
ENSMUSG00000045302	Preb	1.5696	-0.567514	2.32668	0.567514	0.067418
ENSMUSG00000058672	Tubb2a	2.43683	-0.561606	3.597	0.561606	0.067418
ENSMUSG00000032399	Rpl4	9.68281	0.548229	6.62073	-0.548229	0.0682046
ENSMUSG00000032114	Slc37a4	4.95679	0.550807	3.38303	-0.550807	0.0687451
ENSMUSG00000022094	Slc39a14	3.61511	0.554307	2.46124	-0.554307	0.0697151
ENSMUSG00000027513	Pck1	71.971	0.537399	49.5842	-0.537399	0.0734539
ENSMUSG00000024694	Keg1	2.15874	-0.554874	3.17176	0.554874	0.073806
ENSMUSG00000000149	Gna12	1.81472	0.560584	1.22995	-0.560584	0.0741351
ENSMUSG00000028936	Rpl22	8.38985	0.540465	5.76757	-0.540465	0.0745707
ENSMUSG00000020534	Shmt1	3.36139	0.548061	2.29842	-0.548061	0.0748748
ENSMUSG00000027746	Ufm1	1.15104	-0.562859	1.70094	0.562859	0.0751343
ENSMUSG00000025911	Adhfe1	1.68714	0.558425	1.14517	-0.558425	0.0755612
ENSMUSG00000038803	Ost4	0.999099	-0.566505	1.48024	0.566505	0.0768461
ENSMUSG00000030036	Mogs	0.781218	-0.572788	1.16267	0.572788	0.0768461
ENSMUSG00000014867	Surf4	3.81865	-0.542392	5.56168	0.542392	0.0769735
ENSMUSG00000001289	Pfdn5	3.76562	0.54387	2.58235	-0.54387	0.0771769
ENSMUSG00000024587	Nars	1.69575	-0.552845	2.48816	0.552845	0.0771919
ENSMUSG00000047215	Rpl9	8.56043	0.53689	5.89945	-0.53689	0.0772803
ENSMUSG00000040017	Saa4	7.02953	0.538069	4.8404	-0.538069	0.077316
ENSMUSG00000024646	Cyb5a	16.3511	0.534142	11.2902	-0.534142	0.0773393
ENSMUSG00000031924	Cyb5b	2.89122	-0.544989	4.2187	0.544989	0.0777052
ENSMUSG00000054676	1600014C10Rik	1.94803	0.553495	1.32684	-0.553495	0.0780335
ENSMUSG00000020029	Nudt4	4.4895	0.540061	3.08698	-0.540061	0.0780633
ENSMUSG00000024863	Mbl2	7.29042	0.534788	5.03149	-0.534788	0.0793015
ENSMUSG00000021484	Lman2	3.21805	-0.540304	4.68027	0.540304	0.0797003
ENSMUSG00000058135	Gstm1	7.27035	0.534288	5.01938	-0.534288	0.0808541
ENSMUSG00000032050	Rdx	3.16071	0.540909	2.17192	-0.540909	0.0811027
ENSMUSG00000006731	B4galnt1	1.81042	0.55087	1.23533	-0.55087	0.0821325
ENSMUSG00000020571	Pdia6	7.90392	-0.530713	11.4181	0.530713	0.0832754
ENSMUSG00000049760	Micos13	3.03887	0.537913	2.09253	-0.537913	0.0845108
ENSMUSG00000030131	Mug2	23.5684	0.522668	16.4038	-0.522668	0.0862799
ENSMUSG00000032042	Srpr	1.87492	-0.538446	2.72365	0.538446	0.0876892
ENSMUSG00000040127	Sdr9c7	0.891592	-0.558116	1.31338	0.558116	0.0879245
ENSMUSG00000000171	Sdhd	3.00877	0.53286	2.07907	-0.53286	0.0888754
ENSMUSG00000026272	Agxt	15.7347	0.520577	10.9673	-0.520577	0.0890293
ENSMUSG00000034088	Hdlbp	4.84355	-0.525475	6.97195	0.525475	0.0900854
ENSMUSG00000056692	Ilrun	2.69198	0.533175	1.85973	-0.533175	0.0900855
ENSMUSG00000020376	Rnf130	1.25425	0.548385	0.857196	-0.548385	0.0903242
ENSMUSG00000028088	Fmo5	7.73478	0.520646	5.39078	-0.520646	0.0920462
ENSMUSG00000020358	Hnrnpab	2.05267	-0.530729	2.96587	0.530729	0.0929703
ENSMUSG00000022885	St6gal1	1.14388	0.553153	0.779147	-0.553153	0.0929703
ENSMUSG00000056201	Cfl1	2.47123	-0.527296	3.56201	0.527296	0.0931886
ENSMUSG00000018171	Vmp1	3.29975	-0.525143	4.74889	0.525143	0.0933369
ENSMUSG00000045216	Hs6st1	2.26768	0.532104	1.56771	-0.532104	0.094202
ENSMUSG00000020321	Mdh1	14.1766	0.515071	9.91899	-0.515071	0.0943809
ENSMUSG00000045975	C2cd2	1.4965	0.537215	1.03079	-0.537215	0.0963537
ENSMUSG00000058709	Egln2	1.36176	0.539297	0.936591	-0.539297	0.0971291
ENSMUSG00000059005	Hnrnpa3	2.91129	-0.521611	4.17967	0.521611	0.0976397
ENSMUSG00000036905	C1qb	0.990499	-0.547164	1.44795	0.547164	0.0979748
ENSMUSG00000015869	Prpsap1	1.0593	0.55093	0.722629	-0.55093	0.0979748
ENSMUSG00000061740	Cyp2d22	3.72261	0.519811	2.59581	-0.519811	0.0984575
ENSMUSG00000031586	Rbpms	1.28435	0.540225	0.882764	-0.540225	0.0992259
ENSMUSG00000078650	G6pc	6.67834	-0.514852	9.5422	0.514852	0.099327
ENSMUSG00000038224	Serpinf2	25.2269	0.508126	17.736	-0.508126	0.099829
ENSMUSG00000032548	Slco2a1	0.946063	-0.541891	1.37797	0.541891	0.100327
ENSMUSG00000020884	Asgr1	12.7131	0.508979	8.93261	-0.508979	0.100455
ENSMUSG00000043866	Taf10	1.31589	-0.529614	1.9001	0.529614	0.101053
ENSMUSG00000039105	Atp6v1g1	2.35512	-0.520041	3.37765	0.520041	0.101279
ENSMUSG00000056076	Eif3b	1.26858	-0.531454	1.83416	0.531454	0.102531
ENSMUSG00000009633	G0s2	0.696646	-0.551067	1.02137	0.551067	0.103062
ENSMUSG00000046062	Ppp1r15b	0.845723	-0.545896	1.23533	0.545896	0.103076
ENSMUSG00000004040	Stat3	1.65561	0.527844	1.14786	-0.527844	0.103204
ENSMUSG00000020460	Rps27a	15.1083	0.505638	10.6403	-0.505638	0.103408
ENSMUSG00000046814	Gchfr	4.35762	0.512229	3.05469	-0.512229	0.103571
ENSMUSG00000030298	Sec13	0.689479	-0.552606	1.01195	0.552606	0.103945
ENSMUSG00000027822	Slc33a1	1.66278	-0.523065	2.38992	0.523065	0.104338
ENSMUSG00000032116	Stt3a	1.84339	-0.520241	2.64426	0.520241	0.104604
ENSMUSG00000027875	Hmgcs2	49.7357	0.500487	35.1531	-0.500487	0.106304
ENSMUSG00000092274	Neat1	4.85932	0.511305	3.4086	-0.511305	0.106492
ENSMUSG00000010609	Psen2	8.59197	0.504525	6.05555	-0.504525	0.106596
ENSMUSG00000025980	Hspd1	6.26838	-0.505123	8.89627	0.505123	0.108715
ENSMUSG00000025132	Arhgdia	0.825655	-0.539078	1.20034	0.539078	0.108715
ENSMUSG00000019738	Polr2i	0.874391	-0.535075	1.26763	0.535075	0.108809
ENSMUSG00000038366	Lasp1	1.16824	-0.524276	1.68075	0.524276	0.108809
ENSMUSG00000056050	Mia3	2.22468	0.51568	1.5556	-0.51568	0.108849
ENSMUSG00000016194	Hsd11b1	24.4442	0.498567	17.3	-0.498567	0.108984
ENSMUSG00000053332	Gas5	5.25495	0.505131	3.70196	-0.505131	0.109199
ENSMUSG00000071072	Ptges3	1.81329	-0.515068	2.59177	0.515068	0.109403
ENSMUSG00000000001	Gnai3	1.11807	-0.526223	1.61078	0.526223	0.109473
ENSMUSG00000020149	Rab1a	2.72781	-0.509527	3.88362	0.509527	0.109677
ENSMUSG00000023004	Tuba1b	0.818487	-0.537021	1.18823	0.537021	0.110091
ENSMUSG00000053317	Sec61b	3.88889	-0.505599	5.52131	0.505599	0.110354
ENSMUSG00000015165	Hnrnpl	1.15678	0.532476	0.799332	-0.532476	0.110354
ENSMUSG00000024474	Ik	1.02777	-0.527058	1.48159	0.527058	0.110941
ENSMUSG00000074768	Bhmt	82.1612	0.495124	58.288	-0.495124	0.111565
ENSMUSG00000029221	Slc30a9	0.880125	-0.530243	1.27166	0.530243	0.112248
ENSMUSG00000001440	Kpnb1	0.971864	-0.528245	1.4022	0.528245	0.112248
ENSMUSG00000073481	2024-03-02	9.58963	0.498092	6.78894	-0.498092	0.112688
ENSMUSG00000053898	Ech1	2.91846	-0.506878	4.14738	0.506878	0.112737
ENSMUSG00000026621	2024-03-01	11.337	0.49575	8.03908	-0.49575	0.113865
ENSMUSG00000052656	Rnf103	1.9466	0.512076	1.36452	-0.512076	0.115364
ENSMUSG00000037820	Tgm2	0.971864	-0.522701	1.39681	0.522701	0.116624
ENSMUSG00000019762	Iyd	1.9982	0.511921	1.40085	-0.511921	0.11697
ENSMUSG00000074264	Amy1	3.23095	0.502002	2.28092	-0.502002	0.117417
ENSMUSG00000027580	Helz2	0.801286	-0.534594	1.16132	0.534594	0.117588
ENSMUSG00000022037	Clu	36.4707	0.491082	25.946	-0.491082	0.117925
ENSMUSG00000022353	Mtss1	1.60544	-0.508039	2.28361	0.508039	0.119551
ENSMUSG00000032359	Ctsh	4.24868	0.496833	3.01028	-0.496833	0.120069
ENSMUSG00000020780	Srp68	0.722448	-0.528763	1.0429	0.528763	0.120654
ENSMUSG00000036478	Btg1	2.23901	0.503896	1.57848	-0.503896	0.122531
ENSMUSG00000037936	Scarb1	2.72065	0.499227	1.92432	-0.499227	0.123082
ENSMUSG00000028672	Hmgcl	4.39919	0.492639	3.12601	-0.492639	0.12472
ENSMUSG00000062997	Rpl35	4.02793	0.493274	2.86091	-0.493274	0.124956
ENSMUSG00000035811	Ugt2b35	1.17828	-0.510798	1.67941	0.510798	0.12571
ENSMUSG00000025260	Hsd17b10	1.97096	0.50186	1.39143	-0.50186	0.126696
ENSMUSG00000030747	Dgat2	8.69231	0.486126	6.20492	-0.486126	0.127019
ENSMUSG00000058207	Serpina3k	208.207	-0.483345	291.044	0.483345	0.127334
ENSMUSG00000002847	Pla1a	1.19405	0.511826	0.837011	-0.511826	0.128401
ENSMUSG00000032485	Scap	1.84196	0.502314	1.29992	-0.502314	0.129188
ENSMUSG00000048076	Arf1	2.44113	-0.489995	3.42879	0.489995	0.132407
ENSMUSG00000040234	Tm7sf3	1.37752	0.503052	0.971579	-0.503052	0.132788
ENSMUSG00000049858	Suox	1.25138	0.507149	0.880073	-0.507149	0.132788
ENSMUSG00000002014	Ssr4	2.20318	-0.489568	3.09371	0.489568	0.134237
ENSMUSG00000035637	Grhpr	5.5961	0.481505	4.00743	-0.481505	0.134377
ENSMUSG00000038633	Degs1	1.99533	0.494701	1.41565	-0.494701	0.134417
ENSMUSG00000000088	Cox5a	9.02916	0.478228	6.48078	-0.478228	0.134995
ENSMUSG00000039234	Sec24d	1.11664	-0.503783	1.58386	0.503783	0.135565
ENSMUSG00000060904	Arl1	1.73875	-0.491573	2.4451	0.491573	0.136044
ENSMUSG00000027775	Mfsd1	1.61261	0.496683	1.14248	-0.496683	0.136967
ENSMUSG00000028179	Cth	10.6762	0.476589	7.67171	-0.476589	0.136967
ENSMUSG00000032096	Arcn1	1.4664	-0.493012	2.06427	0.493012	0.136967
ENSMUSG00000027215	Cd82	1.18975	0.504313	0.838357	-0.504313	0.137039
ENSMUSG00000028223	Decr1	2.9715	0.486244	2.12079	-0.486244	0.137039
ENSMUSG00000028420	Tmem38b	1.15678	0.503669	0.81548	-0.503669	0.137039
ENSMUSG00000035325	Sec31a	1.49937	-0.495329	2.11406	0.495329	0.137207
ENSMUSG00000063888	Rpl7l1	1.0335	-0.503247	1.46544	0.503247	0.138965
ENSMUSG00000014542	Clec4f	1.67424	-0.49929	2.36705	0.49929	0.139287
ENSMUSG00000064215	Ifi27	2.57157	-0.484005	3.597	0.484005	0.140188
ENSMUSG00000022877	Hrg	15.0123	0.471838	10.8233	-0.471838	0.140248
ENSMUSG00000032081	Apoc3	127.042	0.469568	91.7388	-0.469568	0.140399
ENSMUSG00000027422	Rrbp1	5.52873	-0.47589	7.6892	0.47589	0.141622
ENSMUSG00000055730	Ces2a	2.50707	0.484772	1.7911	-0.484772	0.141673
ENSMUSG00000022844	Pdia5	1.09801	-0.498334	1.55157	0.498334	0.141974
ENSMUSG00000038712	Mindy1	1.37752	0.495092	0.976962	-0.495092	0.14377
ENSMUSG00000037601	Nme1	2.38092	-0.479996	3.32113	0.479996	0.144544
ENSMUSG00000027763	Mbnl1	1.31732	-0.491859	1.853	0.491859	0.14455
ENSMUSG00000022404	Slc25a17	0.758283	-0.504799	1.07654	0.504799	0.144722
ENSMUSG00000026295	Spp2	3.48753	0.477487	2.50431	-0.477487	0.14507
ENSMUSG00000093674	Rpl41	21.2907	0.466767	15.404	-0.466767	0.146565
ENSMUSG00000037822	Smim14	1.16824	-0.491593	1.64307	0.491593	0.14661
ENSMUSG00000030168	Adipor2	4.91953	-0.472359	6.82527	0.472359	0.146782
ENSMUSG00000032350	Gclc	4.15407	0.474058	2.99009	-0.474058	0.146875
ENSMUSG00000071074	Yipf3	1.03494	0.5014	0.730703	-0.5014	0.147127
ENSMUSG00000021928	Ebpl	3.72835	0.474966	2.68193	-0.474966	0.147164
ENSMUSG00000029390	Tmed2	3.20945	-0.474064	4.45823	0.474064	0.148458
ENSMUSG00000030647	Ndufc2	2.77225	0.477747	1.99026	-0.477747	0.148458
ENSMUSG00000024413	Npc1	1.37179	0.489081	0.976962	-0.489081	0.149061
ENSMUSG00000071644	Eef1g	2.0584	-0.478813	2.86898	0.478813	0.14955
ENSMUSG00000028573	Fggy	1.5868	0.483654	1.13441	-0.483654	0.150033
ENSMUSG00000034957	Cebpa	3.02597	-0.472388	4.19851	0.472388	0.151272
ENSMUSG00000064351	mt-Co1	103.205	0.46247	74.8937	-0.46247	0.151272
ENSMUSG00000028553	Angptl3	5.48143	0.467713	3.96302	-0.467713	0.15168
ENSMUSG00000027761	Aadac	9.78171	0.464037	7.09037	-0.464037	0.151878
ENSMUSG00000025465	Echs1	6.91056	0.46534	5.00457	-0.46534	0.152108
ENSMUSG00000020017	Hal	11.3413	0.464063	8.22074	-0.464063	0.152346
ENSMUSG00000066232	Ipo7	0.715281	-0.499711	1.01195	0.499711	0.152859
ENSMUSG00000040385	Ppp1ca	2.78658	0.472567	2.00775	-0.472567	0.154195
ENSMUSG00000021539	Lect2	1.27145	0.495258	0.901604	-0.495258	0.155261
ENSMUSG00000035202	Lars2	1.33595	-0.484125	1.86915	0.484125	0.155395
ENSMUSG00000026924	Sec16a	0.924561	-0.490971	1.29992	0.490971	0.156627
ENSMUSG00000021290	Atp5mpl	9.30295	0.461189	6.75665	-0.461189	0.156627
ENSMUSG00000021411	Pxdc1	1.04354	-0.482694	1.45871	0.482694	0.159
ENSMUSG00000063889	Crem	0.743949	-0.49949	1.05232	0.49949	0.15969
ENSMUSG00000029311	Hsd17b11	2.62747	0.470309	1.89606	-0.470309	0.159789
ENSMUSG00000038722	Bud31	1.41623	-0.473877	1.96738	0.473877	0.161974
ENSMUSG00000054422	Fabp1	111.061	-0.456095	152.343	0.456095	0.162418
ENSMUSG00000025792	Slc25a10	2.35512	0.469084	1.70094	-0.469084	0.162559
ENSMUSG00000021340	Gpld1	2.86399	0.465486	2.07369	-0.465486	0.163879
ENSMUSG00000059447	Hadhb	3.40583	0.462016	2.47201	-0.462016	0.165333
ENSMUSG00000041453	Rpl21	11.3499	0.453633	8.28668	-0.453633	0.166584
ENSMUSG00000061315	Naca	6.5436	0.455749	4.77043	-0.455749	0.166769
ENSMUSG00000030935	Acsm3	1.32305	0.477193	0.950048	-0.477193	0.168071
ENSMUSG00000028521	Slc35d1	1.4449	-0.472343	2.00506	0.472343	0.168324
ENSMUSG00000079316	Rab9	1.46066	0.472496	1.05232	-0.472496	0.16908
ENSMUSG00000006717	Acot13	1.37752	0.473427	0.991764	-0.473427	0.169711
ENSMUSG00000000049	Apoh	42.3807	0.448605	31.0515	-0.448605	0.170102
ENSMUSG00000066036	Ubr4	1.31732	0.475021	0.947357	-0.475021	0.170427
ENSMUSG00000040249	Lrp1	6.68407	0.452212	4.88481	-0.452212	0.171098
ENSMUSG00000036391	Sec24a	1.5438	-0.466934	2.13424	0.466934	0.171185
ENSMUSG00000027227	Sord	13.4413	0.449236	9.84363	-0.449236	0.171912
ENSMUSG00000020857	Nme2	8.5375	-0.451101	11.6711	0.451101	0.171912
ENSMUSG00000026417	Pigr	21.6061	0.447101	15.8467	-0.447101	0.172043
ENSMUSG00000036775	Decr2	1.91793	0.465326	1.38874	-0.465326	0.1721
ENSMUSG00000049382	Krt8	3.46173	-0.462968	4.77177	0.462968	0.17252
ENSMUSG00000001891	Ugp2	7.46673	0.449749	5.46614	-0.449749	0.172946
ENSMUSG00000076441	Ass1	36.5467	0.445166	26.8409	-0.445166	0.17346
ENSMUSG00000023176	Cpn2	5.60757	0.447641	4.11104	-0.447641	0.178446
ENSMUSG00000019818	Cd164	3.36282	-0.451746	4.59952	0.451746	0.178462
ENSMUSG00000022445	Cyp2d26	18.9614	0.442299	13.9533	-0.442299	0.179151
ENSMUSG00000020307	Cdc34	1.11234	-0.46835	1.53945	0.46835	0.180271
ENSMUSG00000027792	Bche	1.17971	0.469172	0.851814	-0.469172	0.180608
ENSMUSG00000021576	Pdcd6	1.97956	0.45881	1.43987	-0.45881	0.180942
ENSMUSG00000039367	Sec24c	1.11664	-0.465309	1.54215	0.465309	0.181408
ENSMUSG00000068874	Selenbp1	4.92383	0.446281	3.61314	-0.446281	0.181597
ENSMUSG00000026203	Dnajb2	1.03063	-0.465623	1.42373	0.465623	0.18545
ENSMUSG00000002222	Rmnd5a	1.49793	0.45812	1.09	-0.45812	0.185652
ENSMUSG00000005312	Ubqln1	2.0713	-0.452112	2.834	0.452112	0.185652
ENSMUSG00000025724	Sec11a	1.53807	-0.454921	2.10868	0.454921	0.185713
ENSMUSG00000031594	Fgl1	4.30315	-0.444926	5.85773	0.444926	0.186031
ENSMUSG00000035944	Ttc38	1.04067	0.467539	0.752234	-0.467539	0.186813
ENSMUSG00000078919	Dpm1	1.41479	0.458177	1.02944	-0.458177	0.186875
ENSMUSG00000057880	Abat	4.37626	0.443493	3.21751	-0.443493	0.187734
ENSMUSG00000050017	Pitpnb	0.799853	-0.468785	1.10749	0.468785	0.190777
ENSMUSG00000059325	Hopx	1.46926	-0.453069	2.01179	0.453069	0.191237
ENSMUSG00000039063	Echdc3	1.38612	0.457205	1.00926	-0.457205	0.191269
ENSMUSG00000006333	Rps9	8.65791	0.436353	6.39735	-0.436353	0.191611
ENSMUSG00000032328	Tmem30a	2.63751	-0.443176	3.58623	0.443176	0.193821
ENSMUSG00000020003	Pex7	1.53663	0.456272	1.1196	-0.456272	0.19455
ENSMUSG00000019505	Ubb	9.99099	-0.43488	13.5052	0.43488	0.195028
ENSMUSG00000041548	Hspb8	3.91469	-0.439423	5.3087	0.439423	0.195036
ENSMUSG00000109628	BC024386	3.76562	0.440232	2.77479	-0.440232	0.195291
ENSMUSG00000024304	Cdh2	1.20838	0.458963	0.878727	-0.458963	0.196277
ENSMUSG00000030538	Cib1	1.26715	-0.452611	1.73458	0.452611	0.19632
ENSMUSG00000030088	Aldh1l1	19.5032	0.42995	14.4754	-0.42995	0.197836
ENSMUSG00000015890	Amdhd1	6.89336	0.433328	5.10415	-0.433328	0.198422
ENSMUSG00000026003	Acadl	3.38862	0.437548	2.50161	-0.437548	0.199486
ENSMUSG00000029632	Ndufa4	20.6027	0.427085	15.3219	-0.427085	0.202229
ENSMUSG00000039100	2024-03-06	2.15588	0.441987	1.58655	-0.441987	0.202588
ENSMUSG00000071177	Serpina1d	97.2438	0.424865	72.4311	-0.424865	0.20355
ENSMUSG00000025613	Cct8	1.93369	-0.440244	2.62407	0.440244	0.204066
ENSMUSG00000023150	Ivns1abp	2.44399	0.438319	1.80321	-0.438319	0.205475
ENSMUSG00000005054	Cstb	1.00197	0.457413	0.729357	-0.457413	0.205475
ENSMUSG00000061613	U2af1	1.5782	-0.442421	2.14501	0.442421	0.205475
ENSMUSG00000062480	Acat3	7.02236	0.426992	5.22257	-0.426992	0.206974
ENSMUSG00000038900	Rpl12	4.63427	-0.429483	6.24125	0.429483	0.208166
ENSMUSG00000060591	Ifitm2	2.59594	0.434598	1.92028	-0.434598	0.20999
ENSMUSG00000075701	Selenos	1.73588	-0.436479	2.34955	0.436479	0.21136
ENSMUSG00000037583	Nr0b2	0.925995	-0.450951	1.26628	0.450951	0.212491
ENSMUSG00000039323	Igfbp2	13.4126	0.423655	9.99838	-0.423655	0.213114
ENSMUSG00000051223	Bzw1	1.42483	-0.438277	1.93105	0.438277	0.21383
ENSMUSG00000044252	Osbpl1a	1.58824	0.439525	1.17074	-0.439525	0.213845
ENSMUSG00000038745	Nlrp6	1.43629	-0.438729	1.94719	0.438729	0.21443
ENSMUSG00000030275	Etnk1	0.925995	-0.449418	1.26494	0.449418	0.216931
ENSMUSG00000001604	Tcea3	1.22271	0.443241	0.898912	-0.443241	0.217541
ENSMUSG00000027712	Anxa5	1.15821	0.460988	0.841048	-0.460988	0.218121
ENSMUSG00000052520	Cyp2j5	8.52173	0.419566	6.37044	-0.419566	0.218301
ENSMUSG00000001424	Snd1	1.23275	-0.43873	1.67133	0.43873	0.218844
ENSMUSG00000019579	Mydgf	2.5171	-0.427007	3.38438	0.427007	0.219329
ENSMUSG00000060992	Copz1	2.61887	-0.427188	3.52164	0.427188	0.219992
ENSMUSG00000029455	Aldh2	27.8601	0.415874	20.8809	-0.415874	0.220488
ENSMUSG00000063232	Serpina11	2.33792	-0.426388	3.14216	0.426388	0.222252
ENSMUSG00000026104	Stat1	1.63554	0.43618	1.20842	-0.43618	0.222649
ENSMUSG00000001924	Uba1	1.32592	-0.433499	1.7911	0.433499	0.222775
ENSMUSG00000002767	Mrpl2	0.75255	-0.449386	1.0281	0.449386	0.224912
ENSMUSG00000027944	Hax1	0.753983	-0.450413	1.03079	0.450413	0.225378
ENSMUSG00000024248	Cox7a2l	2.50707	0.425358	1.86645	-0.425358	0.226178
ENSMUSG00000036896	C1qc	0.984765	-0.445621	1.34164	0.445621	0.227925
ENSMUSG00000069516	Lyz2	1.16251	-0.444552	1.58252	0.444552	0.228945
ENSMUSG00000031996	Aplp2	3.30835	0.421713	2.46932	-0.421713	0.229167
ENSMUSG00000003435	Supt5	0.789819	-0.442517	1.07385	0.442517	0.230777
ENSMUSG00000025290	Rps24	12.7202	0.412126	9.55834	-0.412126	0.230826
ENSMUSG00000021610	Clptm1l	1.36749	-0.428539	1.84089	0.428539	0.232019
ENSMUSG00000030291	Med21	0.844289	-0.44082	1.14652	0.44082	0.232266
ENSMUSG00000032679	Cd59a	1.36606	0.43235	1.01195	-0.43235	0.233227
ENSMUSG00000052146	Rps10	7.78495	0.412474	5.84831	-0.412474	0.233227
ENSMUSG00000026189	Pecr	5.14314	0.414045	3.8594	-0.414045	0.234153
ENSMUSG00000013622	Atraid	1.38326	0.429461	1.02675	-0.429461	0.236505
ENSMUSG00000024012	Mtch1	1.22271	0.43464	0.904295	-0.43464	0.237388
ENSMUSG00000020592	Sdc1	4.76185	0.413156	3.57546	-0.413156	0.237844
ENSMUSG00000025289	Prdx4	2.28775	-0.418223	3.05738	0.418223	0.238016
ENSMUSG00000021967	Mrpl57	1.03494	-0.433505	1.39816	0.433505	0.23837
ENSMUSG00000001366	Fbxo9	1.28865	0.429058	0.956776	-0.429058	0.239696
ENSMUSG00000031068	Glrx3	1.72155	0.422875	1.28378	-0.422875	0.240327
ENSMUSG00000039653	Baat	5.82832	0.409219	4.38825	-0.409219	0.240911
ENSMUSG00000038217	Tlcd2	2.4956	0.417709	1.8678	-0.417709	0.241015
ENSMUSG00000037204	Atg101	1.0765	0.43128	0.797987	-0.43128	0.242668
ENSMUSG00000079484	Phyhd1	1.28722	0.423408	0.959468	-0.423408	0.249926
ENSMUSG00000022462	Slc38a2	5.0299	0.405764	3.79616	-0.405764	0.251088
ENSMUSG00000005534	Insr	1.35889	0.420942	1.01464	-0.420942	0.251095
ENSMUSG00000064345	mt-Nd2	32.7352	-0.401878	43.2474	0.401878	0.251507
ENSMUSG00000054733	Msra	3.93906	0.406524	2.97126	-0.406524	0.252042
ENSMUSG00000003809	Gcdh	9.69571	0.400993	7.34201	-0.400993	0.252181
ENSMUSG00000024781	Lipa	2.51567	0.410681	1.89202	-0.410681	0.252181
ENSMUSG00000036299	BC031181	1.65131	-0.414651	2.20153	0.414651	0.252452
ENSMUSG00000005299	Letm1	1.26715	-0.418664	1.69421	0.418664	0.253248
ENSMUSG00000038845	Phb	1.44633	-0.417694	1.93239	0.417694	0.253248
ENSMUSG00000035561	Aldh1b1	3.82152	0.417409	2.86091	-0.417409	0.254837
ENSMUSG00000051695	Pcbp1	3.41156	-0.405883	4.52013	0.405883	0.254899
ENSMUSG00000000154	Slc22a18	1.31875	0.418432	0.986381	-0.418432	0.256851
ENSMUSG00000025156	Gps1	0.822788	-0.42632	1.10615	0.42632	0.25716
ENSMUSG00000073725	Lmbrd1	1.11377	0.423174	0.830283	-0.423174	0.25747
ENSMUSG00000079015	Serpina1c	223.784	0.394839	170.189	-0.394839	0.258001
ENSMUSG00000050856	Atp5k	10.6977	0.397606	8.11982	-0.397606	0.258597
ENSMUSG00000033295	Ptprf	2.31642	0.409152	1.744	-0.409152	0.259475
ENSMUSG00000036751	Cox6b1	9.61974	0.396536	7.30703	-0.396536	0.260987
ENSMUSG00000046229	Scand1	1.24278	0.417934	0.929863	-0.417934	0.261361
ENSMUSG00000042073	Abhd14b	4.39202	0.400636	3.32651	-0.400636	0.261531
ENSMUSG00000026866	Kynu	3.41156	0.402224	2.58101	-0.402224	0.261564
ENSMUSG00000020051	Pah	15.5283	0.395106	11.807	-0.395106	0.261564
ENSMUSG00000040564	Apoc1	234.152	0.392665	178.343	-0.392665	0.261788
ENSMUSG00000025917	Cops5	1.15534	0.418761	0.863925	-0.418761	0.262877
ENSMUSG00000015243	Abca1	1.68571	-0.40853	2.23786	0.40853	0.264474
ENSMUSG00000040374	Pex2	1.46496	-0.410245	1.94719	0.410245	0.264685
ENSMUSG00000023904	Hcfc1r1	1.15678	0.418305	0.86527	-0.418305	0.265119
ENSMUSG00000064341	mt-Nd1	16.8671	-0.395011	22.1781	0.395011	0.265977
ENSMUSG00000062054	Iah1	3.079	0.399741	2.3334	-0.399741	0.268114
ENSMUSG00000013160	Atp6v0d1	1.48503	-0.407474	1.97007	0.407474	0.269888
ENSMUSG00000013846	St3gal1	1.09657	-0.415252	1.46275	0.415252	0.270241
ENSMUSG00000054619	Mettl7a1	4.79625	0.395054	3.64679	-0.395054	0.270241
ENSMUSG00000024991	Eif3a	1.36176	-0.406931	1.8059	0.406931	0.273311
ENSMUSG00000004207	Psap	10.0397	0.390207	7.65959	-0.390207	0.273836
ENSMUSG00000028998	Tomm7	3.27682	0.396162	2.4895	-0.396162	0.274396
ENSMUSG00000073411	H2-D1	12.7145	0.387909	9.71579	-0.387909	0.275206
ENSMUSG00000032526	Ss18l2	1.65274	-0.401898	2.18403	0.401898	0.275221
ENSMUSG00000058655	Eif4b	2.26338	0.400438	1.71439	-0.400438	0.275221
ENSMUSG00000030603	Psmc4	1.08224	-0.410142	1.43853	0.410142	0.275384
ENSMUSG00000027048	Abcb11	10.583	0.386849	8.0929	-0.386849	0.278519
ENSMUSG00000030738	Eif3c	1.33165	-0.402152	1.76015	0.402152	0.279529
ENSMUSG00000027261	Hao1	4.26588	-0.391367	5.59533	0.391367	0.279627
ENSMUSG00000006315	Tmem147	1.73015	-0.399355	2.28227	0.399355	0.279627
ENSMUSG00000021751	Acox2	2.80092	0.394607	2.13021	-0.394607	0.279632
ENSMUSG00000040842	Szrd1	0.772618	-0.415256	1.03079	0.415256	0.283534
ENSMUSG00000032310	Cyp1a2	1.561	-0.4029	2.06427	0.4029	0.28377
ENSMUSG00000024120	Lrpprc	1.4406	-0.401161	1.90279	0.401161	0.28377
ENSMUSG00000102869	2900097C17Rik	1.13384	-0.405046	1.50178	0.405046	0.28406
ENSMUSG00000049091	Sephs2	23.3921	0.381785	17.9513	-0.381785	0.285901
ENSMUSG00000037523	Mavs	1.08367	-0.404184	1.43449	0.404184	0.289027
ENSMUSG00000041697	Cox6a1	10.7106	0.381762	8.2194	-0.381762	0.289112
ENSMUSG00000025283	Sat1	1.14818	-0.402361	1.51792	0.402361	0.291999
ENSMUSG00000021236	Entpd5	1.25138	0.403069	0.946011	-0.403069	0.292059
ENSMUSG00000035757	Selenoo	1.08224	0.405326	0.816826	-0.405326	0.292317
ENSMUSG00000063524	Eno1	1.77315	0.39614	1.34702	-0.39614	0.295001
ENSMUSG00000005625	Psmd4	1.62837	-0.392784	2.13828	0.392784	0.295053
ENSMUSG00000029669	Tspan12	2.57874	0.388107	1.97007	-0.388107	0.295631
ENSMUSG00000032097	Ddx6	1.16108	-0.398983	1.53138	0.398983	0.295817
ENSMUSG00000034024	Cct2	1.20551	-0.397106	1.5879	0.397106	0.295817
ENSMUSG00000029716	Tfr2	7.084	0.379545	5.44461	-0.379545	0.296061
ENSMUSG00000030895	Hpx	78.5046	-0.377645	101.986	0.377645	0.296101
ENSMUSG00000021748	Pdhb	2.34796	-0.38584	3.06814	0.38584	0.298759
ENSMUSG00000039956	Mrap	0.86149	-0.40329	1.13979	0.40329	0.29967
ENSMUSG00000035530	Eif1	15.17	0.375302	11.6939	-0.375302	0.299853
ENSMUSG00000024747	Aldh1a7	3.41299	0.382672	2.61734	-0.382672	0.300967
ENSMUSG00000017950	Hnf4a	4.83639	0.378619	3.71945	-0.378619	0.301348
ENSMUSG00000006932	Ctnnb1	2.25048	-0.383618	2.93627	0.383618	0.303165
ENSMUSG00000042476	Abcb4	2.36516	0.38353	1.81263	-0.38353	0.304148
ENSMUSG00000018583	G3bp1	0.824221	-0.402622	1.09	0.402622	0.304862
ENSMUSG00000018965	Ywhah	0.772618	-0.40013	1.02002	0.40013	0.305935
ENSMUSG00000061232	H2-K1	40.8527	0.370099	31.6059	-0.370099	0.306593
ENSMUSG00000062070	Pgk1	4.28308	0.376715	3.29825	-0.376715	0.306593
ENSMUSG00000057037	Cfhr1	2.85252	0.379632	2.19211	-0.379632	0.307173
ENSMUSG00000025176	Hoga1	1.80325	0.386258	1.37932	-0.386258	0.307173
ENSMUSG00000025127	Gcgr	6.5092	0.374389	5.02072	-0.374389	0.307244
ENSMUSG00000000787	Ddx3x	1.55957	-0.385303	2.03736	0.385303	0.307399
ENSMUSG00000015806	Qdpr	9.67134	0.371944	7.47255	-0.371944	0.307623
ENSMUSG00000040813	Tex264	1.14388	0.393212	0.870653	-0.393212	0.30808
ENSMUSG00000032387	Rbpms2	1.0163	0.397779	0.771073	-0.397779	0.309613
ENSMUSG00000040413	Timd2	1.82905	0.384414	1.40085	-0.384414	0.309613
ENSMUSG00000031969	Acad8	1.37896	0.385854	1.05501	-0.385854	0.313188
ENSMUSG00000015092	Edf1	3.48036	-0.37537	4.51475	0.37537	0.313275
ENSMUSG00000022698	Naa50	0.940329	-0.393161	1.23533	0.393161	0.313275
ENSMUSG00000002320	Tm9sf1	0.776918	-0.397828	1.02406	0.397828	0.313594
ENSMUSG00000035478	Mbd3	0.815621	-0.396223	1.07385	0.396223	0.315319
ENSMUSG00000002660	Clpp	1.44346	-0.38292	1.8826	0.38292	0.316123
ENSMUSG00000053436	Mapk14	1.24708	0.387898	0.952739	-0.387898	0.31638
ENSMUSG00000045983	Eif4g1	3.27108	-0.372952	4.23619	0.372952	0.318313
ENSMUSG00000036835	Psenen	0.834255	-0.392293	1.09538	0.392293	0.319536
ENSMUSG00000042079	Hnrnpf	2.38092	-0.373934	3.08564	0.373934	0.319875
ENSMUSG00000072772	Grcc10	2.60597	0.374976	2.0091	-0.374976	0.32006
ENSMUSG00000039438	Ttc36	15.5971	0.364477	12.1138	-0.364477	0.320121
ENSMUSG00000021474	Sfxn1	2.03977	0.37692	1.57041	-0.37692	0.322413
ENSMUSG00000035104	Eva1a	3.41443	0.371465	2.63887	-0.371465	0.322584
ENSMUSG00000026511	Srp9	3.16501	-0.370616	4.0922	0.370616	0.323666
ENSMUSG00000050440	Hamp	13.447	-0.370628	17.3848	0.370628	0.324929
ENSMUSG00000020720	Psmd12	1.10374	-0.385837	1.44257	0.385837	0.325193
ENSMUSG00000027690	Slc2a2	4.51673	0.367103	3.50145	-0.367103	0.326157
ENSMUSG00000014959	Gorasp2	1.67424	-0.374355	2.17058	0.374355	0.326538
ENSMUSG00000019179	Mdh2	2.5085	-0.369843	3.24174	0.369843	0.327455
ENSMUSG00000034908	Sidt2	1.60401	0.377943	1.23399	-0.377943	0.328365
ENSMUSG00000062382	Ftl1-ps1	0.870091	-0.385576	1.1371	0.385576	0.330235
ENSMUSG00000000753	Serpinf1	8.60487	0.360499	6.70147	-0.360499	0.331125
ENSMUSG00000031320	Rps4x	7.37642	0.360506	5.7447	-0.360506	0.333035
ENSMUSG00000038286	Bphl	3.20658	0.365695	2.48816	-0.365695	0.333234
ENSMUSG00000030157	Clec2d	2.09711	0.369501	1.62289	-0.369501	0.334709
ENSMUSG00000001435	Col18a1	14.2741	0.356858	11.1449	-0.356858	0.336363
ENSMUSG00000025428	Atp5a1	19.6251	0.356323	15.3286	-0.356323	0.336363
ENSMUSG00000029247	Paics	4.20854	0.36084	3.27672	-0.36084	0.338313
ENSMUSG00000036257	Pnpla8	1.65274	0.371655	1.27705	-0.371655	0.338612
ENSMUSG00000024404	Riok3	0.766884	-0.383997	1.00118	0.383997	0.339071
ENSMUSG00000037260	Hgsnat	1.01487	0.380743	0.779147	-0.380743	0.339613
ENSMUSG00000022098	Bmp1	1.92366	0.368512	1.48966	-0.368512	0.339884
ENSMUSG00000036323	Srp72	1.17828	-0.373988	1.52734	0.373988	0.341989
ENSMUSG00000028494	Plin2	9.44916	0.355402	7.38508	-0.355402	0.343021
ENSMUSG00000014301	Pam16	0.980465	-0.37625	1.27301	0.37625	0.346137
ENSMUSG00000017421	Zfp207	0.818487	-0.382113	1.06712	0.382113	0.346426
ENSMUSG00000025204	Ndufb8	4.10534	0.357978	3.20271	-0.357978	0.346751
ENSMUSG00000071659	Hnrnpul2	0.872958	-0.377423	1.13441	0.377423	0.348567
ENSMUSG00000032239	Rp9	0.864357	-0.379668	1.12499	0.379668	0.348695
ENSMUSG00000033429	Mcee	1.72728	0.365575	1.34029	-0.365575	0.351942
ENSMUSG00000000563	Atp5f1	11.0001	0.351078	8.6231	-0.351078	0.352366
ENSMUSG00000059495	Arhgef12	1.10661	0.374723	0.853159	-0.374723	0.352842
ENSMUSG00000064225	Paqr9	3.75558	-0.356815	4.80945	0.356815	0.352842
ENSMUSG00000015337	Endog	0.884425	-0.375619	1.14786	0.375619	0.353099
ENSMUSG00000063882	Uqcrh	9.48643	0.350866	7.43756	-0.350866	0.353099
ENSMUSG00000029802	Abcg2	1.02777	-0.372434	1.33087	0.372434	0.353788
ENSMUSG00000033308	Dpyd	6.68694	0.351574	5.24007	-0.351574	0.354924
ENSMUSG00000031443	F7	2.5816	0.3595	2.01179	-0.3595	0.354924
ENSMUSG00000001247	Lsr	3.24098	-0.355725	4.14738	0.355725	0.355423
ENSMUSG00000109764	Klkb1	5.42696	0.351685	4.25234	-0.351685	0.355868
ENSMUSG00000053644	Aldh7a1	5.58034	0.35138	4.37345	-0.35138	0.355868
ENSMUSG00000017707	Serinc3	4.30172	0.353276	3.36688	-0.353276	0.356045
ENSMUSG00000021794	Glud1	16.4558	-0.349344	20.963	0.349344	0.356269
ENSMUSG00000047213	Ythdf3	0.799853	-0.374742	1.03752	0.374742	0.358635
ENSMUSG00000001105	Ift20	1.5051	-0.36129	1.93374	0.36129	0.360624
ENSMUSG00000020775	Mrpl38	1.02777	-0.369516	1.32818	0.369516	0.361034
ENSMUSG00000019977	Hbs1l	1.07077	0.368778	0.828937	-0.368778	0.362136
ENSMUSG00000063787	Chchd1	1.19405	0.364462	0.927172	-0.364462	0.363735
ENSMUSG00000001211	Agpat3	2.86829	0.351741	2.24728	-0.351741	0.367678
ENSMUSG00000024309	Pfdn6	0.805587	-0.370051	1.04155	0.370051	0.369943
ENSMUSG00000040213	Kyat3	4.82779	-0.347284	6.14167	0.347284	0.370211
ENSMUSG00000057465	Saa2	1.37036	0.687324	0.850468	-0.687324	0.370211
ENSMUSG00000028461	Ccdc107	1.57104	0.359051	1.22457	-0.359051	0.370334
ENSMUSG00000029260	Ugt2b34	3.0317	-0.350208	3.86478	0.350208	0.370334
ENSMUSG00000006736	Tspan31	3.5119	-0.346802	4.4663	0.346802	0.375704
ENSMUSG00000070319	Eif3g	1.0249	-0.363283	1.31876	0.363283	0.37605
ENSMUSG00000071654	Uqcc3	1.0593	0.362649	0.823554	-0.362649	0.376978
ENSMUSG00000025068	Gsto1	1.01343	0.363859	0.787221	-0.363859	0.377649
ENSMUSG00000029162	Khk	8.12754	0.340927	6.41619	-0.340927	0.378614
ENSMUSG00000051483	Cbr1	1.10804	0.360771	0.862579	-0.360771	0.378614
ENSMUSG00000063694	Cycs	3.5377	-0.344911	4.49322	0.344911	0.379225
ENSMUSG00000022200	Golph3	1.22558	-0.356111	1.56906	0.356111	0.379225
ENSMUSG00000025743	Sdc3	0.781218	-0.368901	1.00926	0.368901	0.380043
ENSMUSG00000039704	Lmbrd2	0.891592	-0.363993	1.14786	0.363993	0.380131
ENSMUSG00000050730	Arhgap42	0.864357	-0.365813	1.11422	0.365813	0.380327
ENSMUSG00000022193	Psmb5	1.85199	-0.349738	2.36032	0.349738	0.380569
ENSMUSG00000024610	Cd74	2.75648	0.356146	2.15308	-0.356146	0.381773
ENSMUSG00000006498	Ptbp1	1.20838	-0.357815	1.54887	0.357815	0.381845
ENSMUSG00000024892	Pcx	6.73281	0.339745	5.31946	-0.339745	0.382271
ENSMUSG00000025347	Mettl7b	11.6882	-0.338899	14.7823	0.338899	0.38294
ENSMUSG00000024845	Tmem134	1.02777	0.362105	0.799332	-0.362105	0.383902
ENSMUSG00000020390	Ube2b	2.74071	0.345173	2.15712	-0.345173	0.38491
ENSMUSG00000028478	Clta	1.93799	0.348299	1.52196	-0.348299	0.38554
ENSMUSG00000024121	Atp6v0c	3.92616	-0.341168	4.97362	0.341168	0.38554
ENSMUSG00000019883	Echdc1	1.0765	-0.357215	1.37932	0.357215	0.386747
ENSMUSG00000036427	Gpi1	1.64558	-0.349231	2.09657	0.349231	0.387764
ENSMUSG00000036275	9530068E07Rik	2.43969	0.344083	1.92163	-0.344083	0.388779
ENSMUSG00000078672	Mup20	87.8663	-0.337362	111.005	0.337362	0.389421
ENSMUSG00000031168	Ebp	5.72081	-0.337605	7.22898	0.337605	0.390641
ENSMUSG00000073155	1810058I24Rik	1.46496	0.349821	1.14921	-0.349821	0.390743
ENSMUSG00000003528	Slc25a1	3.62371	-0.339771	4.58607	0.339771	0.390743
ENSMUSG00000039221	Rpl22l1	2.74931	-0.342144	3.4853	0.342144	0.39209
ENSMUSG00000071076	Jund	2.59594	-0.341241	3.28884	0.341241	0.394024
ENSMUSG00000033965	Slc16a2	1.71868	0.348286	1.34971	-0.348286	0.394343
ENSMUSG00000022174	Dad1	1.90503	-0.343153	2.41684	0.343153	0.395906
ENSMUSG00000067274	Rplp0	6.15371	-0.335488	7.76456	0.335488	0.395926
ENSMUSG00000028601	Echdc2	2.83245	-0.339812	3.58488	0.339812	0.397338
ENSMUSG00000037686	Aspg	4.13114	0.337032	3.27	-0.337032	0.397724
ENSMUSG00000044080	S100a1	2.86256	0.33939	2.26208	-0.33939	0.39869
ENSMUSG00000069520	Tmem19	1.61977	-0.343035	2.05485	0.343035	0.400091
ENSMUSG00000020570	Sypl	1.22845	0.350015	0.963505	-0.350015	0.400493
ENSMUSG00000029203	Ube2k	0.918827	-0.352398	1.17343	0.352398	0.401169
ENSMUSG00000025353	Ormdl2	1.36606	-0.345417	1.73592	0.345417	0.401302
ENSMUSG00000036503	Rnf13	2.83819	0.338256	2.24459	-0.338256	0.401421
ENSMUSG00000047721	Bola2	1.37609	-0.344893	1.74803	0.344893	0.401753
ENSMUSG00000021000	Mia2	2.75935	0.337067	2.18403	-0.337067	0.402615
ENSMUSG00000045282	Tmem86b	1.33165	0.346618	1.04694	-0.346618	0.402978
ENSMUSG00000020986	Sec23a	0.831388	-0.354129	1.06308	0.354129	0.403777
ENSMUSG00000042305	Tmem183a	1.71868	0.342549	1.3551	-0.342549	0.406792
ENSMUSG00000021135	Slc10a1	9.41476	0.32823	7.49811	-0.32823	0.408435
ENSMUSG00000024990	Rbp4	76.2598	0.325179	60.865	-0.325179	0.409106
ENSMUSG00000017453	Pipox	3.585	0.332071	2.84745	-0.332071	0.409865
ENSMUSG00000050043	Tmx2	0.948929	-0.348302	1.20842	0.348302	0.41
ENSMUSG00000036241	Ube2r2	1.52803	0.339784	1.20707	-0.339784	0.41
ENSMUSG00000032126	Hmbs	0.989065	-0.348353	1.25955	0.348353	0.410903
ENSMUSG00000053907	Mat2a	0.828521	-0.35179	1.0577	0.35179	0.412234
ENSMUSG00000016534	Lamp2	12.1698	0.324946	9.71444	-0.324946	0.413721
ENSMUSG00000060550	H2-Q7	2.59164	0.333615	2.05619	-0.333615	0.414125
ENSMUSG00000039630	Hnrnpu	2.77655	-0.331822	3.49472	0.331822	0.415321
ENSMUSG00000024608	Rps14	8.34828	0.325257	6.66245	-0.325257	0.415321
ENSMUSG00000026193	Fn1	21.0341	0.323251	16.8102	-0.323251	0.415912
ENSMUSG00000029068	Ccnl2	1.59541	-0.33724	2.01582	0.33724	0.417057
ENSMUSG00000001155	Ftcd	8.97039	0.324432	7.16304	-0.324432	0.417601
ENSMUSG00000025504	Eps8l2	1.26858	0.339142	1.00253	-0.339142	0.418079
ENSMUSG00000031482	Slc25a15	6.21248	0.324987	4.95882	-0.324987	0.418079
ENSMUSG00000020258	Glyctk	2.5472	-0.330302	3.20271	0.330302	0.418079
ENSMUSG00000019804	Snx3	1.83192	-0.333023	2.30784	0.333023	0.418079
ENSMUSG00000019929	Dcn	2.50563	0.334871	1.98622	-0.334871	0.418079
ENSMUSG00000022110	Sucla2	2.5085	0.332618	1.9916	-0.332618	0.418079
ENSMUSG00000068246	Apol9b	3.01593	0.330524	2.398	-0.330524	0.418079
ENSMUSG00000022536	Glyr1	0.845723	-0.347633	1.07654	0.347633	0.418079
ENSMUSG00000020098	Pcbd1	8.69087	0.321674	6.95311	-0.321674	0.418179
ENSMUSG00000028737	Aldh4a1	5.21768	0.323543	4.16891	-0.323543	0.418559
ENSMUSG00000093989	Rnasek	1.90073	-0.331887	2.39261	0.331887	0.418873
ENSMUSG00000015671	Psma2	1.71295	-0.331546	2.15577	0.331546	0.419224
ENSMUSG00000037458	Azin1	1.25712	-0.337926	1.58924	0.337926	0.419224
ENSMUSG00000034158	Lrrc58	0.920261	-0.341866	1.1667	0.341866	0.420232
ENSMUSG00000063511	Snrnp70	0.868657	-0.346431	1.1048	0.346431	0.421167
ENSMUSG00000035027	Map2k2	1.88352	-0.329502	2.36705	0.329502	0.421403
ENSMUSG00000025155	Dus1l	0.839989	-0.344768	1.06712	0.344768	0.421403
ENSMUSG00000017493	Igfbp4	20.531	0.318313	16.4644	-0.318313	0.421692
ENSMUSG00000030530	Furin	2.94283	0.32622	2.34686	-0.32622	0.422752
ENSMUSG00000003037	Rab8a	0.999099	-0.336887	1.26225	0.336887	0.425276
ENSMUSG00000067144	Slc22a7	1.33739	-0.331729	1.68344	0.331729	0.426628
ENSMUSG00000054766	Set	1.15104	-0.333417	1.45064	0.333417	0.428827
ENSMUSG00000038539	Atf5	4.80628	-0.32015	6.00037	0.32015	0.428827
ENSMUSG00000079426	Arpc4	1.07937	-0.334987	1.36183	0.334987	0.430272
ENSMUSG00000061947	Serpina10	3.0059	-0.321274	3.75578	0.321274	0.430693
ENSMUSG00000042770	Hebp1	4.75898	0.318771	3.81499	-0.318771	0.431264
ENSMUSG00000028367	Txn1	3.86882	-0.319612	4.82829	0.319612	0.431288
ENSMUSG00000003464	Pex19	1.06074	0.336628	0.839703	-0.336628	0.431473
ENSMUSG00000050732	Vamp8	3.81722	0.319373	3.05872	-0.319373	0.431473
ENSMUSG00000020664	Dld	1.9466	0.325663	1.55291	-0.325663	0.431603
ENSMUSG00000070730	Rmdn3	1.16394	0.333956	0.923135	-0.333956	0.432779
ENSMUSG00000044005	Gls2	10.9786	0.314	8.83033	-0.314	0.434442
ENSMUSG00000027245	Hypk	0.80272	-0.337465	1.01464	0.337465	0.435116
ENSMUSG00000020088	Sar1a	1.57677	-0.325991	1.9768	0.325991	0.435116
ENSMUSG00000021242	Npc2	1.54524	0.327286	1.23129	-0.327286	0.436463
ENSMUSG00000032051	Fdx1	2.62747	0.319842	2.10464	-0.319842	0.436987
ENSMUSG00000023048	Prr13	1.00483	0.33445	0.796641	-0.33445	0.437249
ENSMUSG00000056999	Ide	1.01487	-0.331131	1.27705	0.331131	0.439157
ENSMUSG00000021040	Slirp	0.921694	-0.331289	1.15997	0.331289	0.441658
ENSMUSG00000039640	Mrpl12	3.44883	0.316303	2.7694	-0.316303	0.441832
ENSMUSG00000036181	Hist1h1c	1.12667	-0.331797	1.41834	0.331797	0.441968
ENSMUSG00000022450	Ndufa6	11.7598	0.310914	9.47895	-0.310914	0.441992
ENSMUSG00000070473	Cldn3	1.72585	-0.32163	2.15712	0.32163	0.442113
ENSMUSG00000036887	C1qa	1.37179	-0.327036	1.72112	0.327036	0.445844
ENSMUSG00000022425	Enpp2	1.58537	0.322336	1.26763	-0.322336	0.447224
ENSMUSG00000019312	Grb7	1.05644	-0.326956	1.32549	0.326956	0.448224
ENSMUSG00000002580	Mien1	1.53807	-0.321001	1.92163	0.321001	0.449617
ENSMUSG00000068290	Ddrgk1	2.66618	0.315343	2.14232	-0.315343	0.44966
ENSMUSG00000034171	Faah	2.0498	0.31761	1.64442	-0.31761	0.450308
ENSMUSG00000020738	Sumo2	1.07507	-0.324987	1.34702	0.324987	0.450349
ENSMUSG00000033184	Tmed7	1.89213	-0.318008	2.35897	0.318008	0.450349
ENSMUSG00000028673	Fuca1	1.43056	0.320642	1.14517	-0.320642	0.451448
ENSMUSG00000037266	Rsrp1	6.43179	-0.309732	7.97179	0.309732	0.451559
ENSMUSG00000039159	Ube2h	1.19835	0.324361	0.956776	-0.324361	0.451559
ENSMUSG00000038717	Atp5l	10.5414	0.307075	8.51948	-0.307075	0.451559
ENSMUSG00000033735	Spr	2.86256	0.313042	2.3038	-0.313042	0.451631
ENSMUSG00000022354	Ndufb9	7.21301	0.307729	5.82678	-0.307729	0.452346
ENSMUSG00000029998	Pcyox1	1.84196	-0.31587	2.29303	0.31587	0.452615
ENSMUSG00000024048	Myl12a	1.15534	-0.324027	1.4466	0.324027	0.453148
ENSMUSG00000055839	Elob	2.97866	-0.312006	3.69792	0.312006	0.453409
ENSMUSG00000078622	Ccdc47	1.27288	-0.319964	1.58924	0.319964	0.455086
ENSMUSG00000061838	Suclg2	4.67011	0.307439	3.77328	-0.307439	0.457122
ENSMUSG00000020089	Ppa1	3.67531	-0.30876	4.55243	0.30876	0.457916
ENSMUSG00000060703	Cd302	5.72368	0.305179	4.63182	-0.305179	0.459121
ENSMUSG00000062825	Actg1	10.2332	-0.305572	12.6467	0.305572	0.459145
ENSMUSG00000064360	mt-Nd3	16.3812	-0.304519	20.2296	0.304519	0.459145
ENSMUSG00000046330	Rpl37a	13.705	0.302356	11.1126	-0.302356	0.460459
ENSMUSG00000022365	Derl1	2.77082	-0.30903	3.43282	0.30903	0.461342
ENSMUSG00000062203	Gspt1	0.824221	-0.325904	1.03348	0.325904	0.46213
ENSMUSG00000025197	Cyp2c23	4.35619	0.305515	3.52433	-0.305515	0.462509
ENSMUSG00000109644	0610005C13Rik	4.95679	0.304118	4.01415	-0.304118	0.463874
ENSMUSG00000024392	Bag6	0.96183	-0.320803	1.20169	0.320803	0.464254
ENSMUSG00000030737	Slco2b1	1.76025	0.312621	1.417	-0.312621	0.466021
ENSMUSG00000012428	Steap4	1.71151	-0.312816	2.12617	0.312816	0.468345
ENSMUSG00000008140	Emc10	1.30872	0.316036	1.05097	-0.316036	0.468745
ENSMUSG00000040462	Os9	2.16878	-0.308458	2.68597	0.308458	0.469138
ENSMUSG00000030842	Lamtor1	0.817054	-0.321498	1.02137	0.321498	0.47143
ENSMUSG00000050777	Tmem37	1.561	-0.309728	1.93508	0.309728	0.472563
ENSMUSG00000022370	Mrpl13	1.35316	0.311623	1.09	-0.311623	0.472935
ENSMUSG00000046070	Igfals	2.09137	-0.30638	2.58639	0.30638	0.472935
ENSMUSG00000031980	Agt	20.9811	0.295219	17.0968	-0.295219	0.474794
ENSMUSG00000021737	Psmd6	1.0507	-0.314166	1.30665	0.314166	0.474794
ENSMUSG00000047126	Cltc	2.62604	-0.303217	3.24039	0.303217	0.475175
ENSMUSG00000052562	Slc22a30	4.59844	-0.3	5.66126	0.3	0.475175
ENSMUSG00000024150	Mcfd2	4.28595	-0.299951	5.2764	0.299951	0.475956
ENSMUSG00000033751	Gadd45gip1	1.25712	-0.310821	1.55964	0.310821	0.476321
ENSMUSG00000017009	Sdc4	13.1144	0.294735	10.6901	-0.294735	0.478419
ENSMUSG00000032199	Polr2m	1.03207	0.313403	0.830283	-0.313403	0.478608
ENSMUSG00000003166	Dgcr2	1.01057	0.313744	0.812789	-0.313744	0.4791
ENSMUSG00000058997	Vwa8	1.78748	0.306292	1.44526	-0.306292	0.479308
ENSMUSG00000020733	Slc9a3r1	2.71348	-0.300799	3.34266	0.300799	0.479397
ENSMUSG00000019689	Fmc1	1.69001	0.306897	1.36586	-0.306897	0.48081
ENSMUSG00000025508	Rplp2	6.76148	0.29497	5.51055	-0.29497	0.48081
ENSMUSG00000021102	Glrx5	2.52427	0.300362	2.04947	-0.300362	0.481721
ENSMUSG00000026687	Aldh9a1	2.93709	0.298816	2.38723	-0.298816	0.481823
ENSMUSG00000020372	Rack1	6.84462	-0.295195	8.39837	0.295195	0.481823
ENSMUSG00000047459	Dynlrb1	1.70865	-0.303321	2.10868	0.303321	0.483289
ENSMUSG00000024782	Ak3	2.63321	0.299214	2.13963	-0.299214	0.483871
ENSMUSG00000030042	Pole4	1.02633	0.310053	0.827591	-0.310053	0.485651
ENSMUSG00000034858	Fam214a	1.59254	0.304565	1.28916	-0.304565	0.487119
ENSMUSG00000025232	Hexa	1.12381	0.308816	0.906986	-0.308816	0.48737
ENSMUSG00000022285	Ywhaz	1.52373	-0.302855	1.87991	0.302855	0.488168
ENSMUSG00000040134	Rdh7	21.0413	0.289621	17.2126	-0.289621	0.488824
ENSMUSG00000046598	Bdh1	3.37716	0.295862	2.75056	-0.295862	0.488824
ENSMUSG00000022108	Itm2b	15.8551	0.289518	12.971	-0.289518	0.489999
ENSMUSG00000022514	Il1rap	5.07147	0.292828	4.1393	-0.292828	0.489999
ENSMUSG00000021048	Mthfd1	3.39436	0.294747	2.76671	-0.294747	0.490615
ENSMUSG00000001348	Acp5	2.32359	-0.29664	2.85418	0.29664	0.492054
ENSMUSG00000024799	Tm7sf2	1.75882	-0.300635	2.16654	0.300635	0.492054
ENSMUSG00000060613	Cyp2c70	6.82742	-0.292338	8.36069	0.292338	0.492054
ENSMUSG00000001576	Ergic1	0.981898	-0.307103	1.21515	0.307103	0.495472
ENSMUSG00000008682	Rpl10	6.15657	0.290581	5.03283	-0.290581	0.495472
ENSMUSG00000027809	Etfdh	2.27915	0.296276	1.85569	-0.296276	0.496025
ENSMUSG00000025579	Gaa	1.49937	0.302877	1.21515	-0.302877	0.496225
ENSMUSG00000048758	Rpl29	4.96109	0.28998	4.05722	-0.28998	0.49854
ENSMUSG00000040824	Snrpd2	0.956097	-0.305004	1.1815	0.305004	0.500396
ENSMUSG00000089678	Agxt2	3.01593	0.292199	2.46259	-0.292199	0.500561
ENSMUSG00000079523	Tmsb10	0.90736	-0.333666	1.14383	0.333666	0.500569
ENSMUSG00000043716	Rpl7	8.92166	0.286274	7.3151	-0.286274	0.502167
ENSMUSG00000030109	Slc6a12	1.34169	0.299358	1.09	-0.299358	0.503631
ENSMUSG00000038459	Abhd17c	1.99103	0.29467	1.62289	-0.29467	0.503814
ENSMUSG00000019210	Atp6v1e1	2.65471	0.291127	2.16923	-0.291127	0.50594
ENSMUSG00000009090	Ap1b1	0.971864	-0.302621	1.199	0.302621	0.506422
ENSMUSG00000032080	Apoa4	3.68248	0.292504	3.00624	-0.292504	0.507663
ENSMUSG00000021583	Erap1	1.0249	0.301031	0.831628	-0.301031	0.51014
ENSMUSG00000002996	Hbp1	1.5008	0.296297	1.22187	-0.296297	0.510168
ENSMUSG00000022574	Naprt	1.68858	0.294359	1.37663	-0.294359	0.51237
ENSMUSG00000044408	Sptssa	1.0378	0.300526	0.842394	-0.300526	0.51357
ENSMUSG00000022051	Bnip3l	1.23848	0.29682	1.00791	-0.29682	0.51357
ENSMUSG00000022234	Cct5	1.87636	-0.290886	2.29573	0.290886	0.51426
ENSMUSG00000032018	Sc5d	10.4755	-0.282375	12.7395	0.282375	0.515238
ENSMUSG00000052738	Suclg1	5.21338	0.283316	4.28329	-0.283316	0.515728
ENSMUSG00000021922	Itih4	29.9744	0.279326	24.6959	-0.279326	0.516338
ENSMUSG00000026368	F13b	2.37089	0.288771	1.94047	-0.288771	0.51661
ENSMUSG00000027357	Crls1	1.15248	0.296772	0.937937	-0.296772	0.51751
ENSMUSG00000067279	Ppp1r3c	2.00823	0.290434	1.64173	-0.290434	0.51773
ENSMUSG00000016554	Eif3d	1.19548	-0.296114	1.46813	0.296114	0.51876
ENSMUSG00000025791	Pgm1	3.23381	0.285026	2.65368	-0.285026	0.518878
ENSMUSG00000078584	AU022252	1.16394	0.294598	0.948702	-0.294598	0.518878
ENSMUSG00000024949	Sf1	1.51227	-0.29086	1.85031	0.29086	0.519703
ENSMUSG00000032038	St3gal4	1.66994	-0.290543	2.04274	0.290543	0.520983
ENSMUSG00000061130	Ppm1b	2.18598	0.287172	1.7911	-0.287172	0.520983
ENSMUSG00000069633	Pex11g	1.40189	0.29316	1.14383	-0.29316	0.521375
ENSMUSG00000017760	Ctsa	2.50563	0.285896	2.05485	-0.285896	0.522082
ENSMUSG00000004937	Sgta	1.08224	0.295701	0.881419	-0.295701	0.522477
ENSMUSG00000024507	Hsd17b4	5.32805	0.280223	4.38691	-0.280223	0.523165
ENSMUSG00000035000	Dpp4	1.12381	0.293932	0.916406	-0.293932	0.523791
ENSMUSG00000018417	Myo1b	2.02257	-0.286243	2.46663	0.286243	0.525404
ENSMUSG00000022040	Ephx2	14.1537	0.276266	11.6859	-0.276266	0.525599
ENSMUSG00000024571	Gm16286	1.25138	0.292645	1.02137	-0.292645	0.525599
ENSMUSG00000021136	Smoc1	1.34456	0.290035	1.09942	-0.290035	0.525981
ENSMUSG00000037542	Aldh8a1	5.20621	0.278616	4.29136	-0.278616	0.526148
ENSMUSG00000021496	Pcbd2	1.16108	0.291044	0.948702	-0.291044	0.527892
ENSMUSG00000037720	Tmem33	1.4406	-0.288824	1.76015	0.288824	0.527994
ENSMUSG00000025270	Alas2	1.55097	-0.286578	1.89202	0.286578	0.528354
ENSMUSG00000028081	Rps3a1	12.5353	0.274776	10.3604	-0.274776	0.52907
ENSMUSG00000014313	Cox6c	22.5063	0.274158	18.6094	-0.274158	0.52907
ENSMUSG00000042289	Hsd3b7	8.53033	0.27592	7.04462	-0.27592	0.529889
ENSMUSG00000060376	Bckdha	5.77098	0.276559	4.7637	-0.276559	0.530368
ENSMUSG00000031839	Hsbp1	2.05697	0.283082	1.69017	-0.283082	0.531893
ENSMUSG00000031708	Tecr	2.18168	-0.281001	2.65098	0.281001	0.533363
ENSMUSG00000057400	Ces1c	42.0424	0.271711	34.8221	-0.271711	0.534221
ENSMUSG00000034563	Ccpg1	1.0249	0.291738	0.837011	-0.291738	0.535325
ENSMUSG00000032518	Rpsa	11.6968	-0.273934	14.1417	0.273934	0.535325
ENSMUSG00000029447	Cct6a	1.53807	-0.284191	1.87318	0.284191	0.536181
ENSMUSG00000021096	Ppm1a	1.17111	0.287187	0.959468	-0.287187	0.537758
ENSMUSG00000003184	Irf3	0.900193	-0.289793	1.10076	0.289793	0.538034
ENSMUSG00000041841	Rpl37	12.7976	0.271497	10.6012	-0.271497	0.538116
ENSMUSG00000055850	Rnf181	1.32879	-0.283429	1.6175	0.283429	0.540847
ENSMUSG00000028743	Akr7a5	3.84732	0.274093	3.18118	-0.274093	0.542032
ENSMUSG00000028138	Adh5	5.69931	0.271631	4.72064	-0.271631	0.543674
ENSMUSG00000094806	Cyp2d10	14.3816	0.269227	11.9321	-0.269227	0.544714
ENSMUSG00000002985	Apoe	352.45	0.267565	292.761	-0.267565	0.545376
ENSMUSG00000025481	Urah	8.19777	0.270171	6.79702	-0.270171	0.54588
ENSMUSG00000060261	Gtf2i	1.00913	-0.286714	1.23129	0.286714	0.546917
ENSMUSG00000091537	Tma7	1.9853	-0.277215	2.40607	0.277215	0.547692
ENSMUSG00000057841	Rpl32	11.4388	0.268525	9.4951	-0.268525	0.548481
ENSMUSG00000037072	Selenof	2.96003	-0.274118	3.5795	0.274118	0.549134
ENSMUSG00000006522	Itih3	17.7645	0.266169	14.7702	-0.266169	0.552551
ENSMUSG00000026615	Eprs	1.09944	-0.282579	1.3376	0.282579	0.552839
ENSMUSG00000017776	Crk	0.855757	-0.286758	1.04425	0.286758	0.552839
ENSMUSG00000039168	Dap	4.0695	0.269789	3.37496	-0.269789	0.552839
ENSMUSG00000090553	Snrpe	1.16824	0.281637	0.960813	-0.281637	0.553484
ENSMUSG00000028964	Park7	4.42356	0.268844	3.67101	-0.268844	0.554396
ENSMUSG00000112129	Pbld1	2.81812	0.271241	2.33475	-0.271241	0.556664
ENSMUSG00000020349	Ppp2ca	1.69575	-0.275075	2.05216	0.275075	0.556871
ENSMUSG00000027447	Cst3	4.59844	0.268768	3.81634	-0.268768	0.559631
ENSMUSG00000050541	Adra1b	1.14388	0.279792	0.941974	-0.279792	0.561744
ENSMUSG00000032959	Pebp1	8.14044	0.263764	6.77952	-0.263764	0.564298
ENSMUSG00000039349	C130074G19Rik	1.57534	0.273946	1.30262	-0.273946	0.566004
ENSMUSG00000054808	Actn4	1.18114	-0.276021	1.43045	0.276021	0.566004
ENSMUSG00000075706	Gpx4	6.79015	0.263526	5.65588	-0.263526	0.566004
ENSMUSG00000008540	Mgst1	76.072	0.260514	63.4985	-0.260514	0.566044
ENSMUSG00000040774	Cept1	1.44346	0.273875	1.19362	-0.273875	0.566699
ENSMUSG00000003039	Fam32a	1.17254	0.276877	0.967542	-0.276877	0.566811
ENSMUSG00000055065	Ddx17	1.49363	-0.272635	1.80455	0.272635	0.567695
ENSMUSG00000006699	Cdc42	2.02687	-0.268951	2.4424	0.268951	0.567831
ENSMUSG00000054757	Akr1c20	1.29869	0.273918	1.07385	-0.273918	0.567831
ENSMUSG00000022971	Ifnar2	1.16538	0.27608	0.962159	-0.27608	0.567831
ENSMUSG00000055737	Ghr	5.08007	-0.264306	6.1013	0.264306	0.56881
ENSMUSG00000028607	Cpt2	3.20945	0.264644	2.67117	-0.264644	0.572429
ENSMUSG00000024327	Slc39a7	1.42913	-0.272523	1.7265	0.272523	0.573358
ENSMUSG00000060373	Hnrnpc	1.56387	-0.269503	1.88529	0.269503	0.57336
ENSMUSG00000003746	Man1a	2.60741	0.266097	2.16789	-0.266097	0.573404
ENSMUSG00000071655	Ubxn1	2.47123	0.265963	2.05485	-0.265963	0.573404
ENSMUSG00000000441	Raf1	0.979031	-0.275772	1.18554	0.275772	0.573411
ENSMUSG00000031438	Rnf128	1.89213	0.268601	1.57041	-0.268601	0.574234
ENSMUSG00000001249	Hpn	7.88529	0.25848	6.59113	-0.25848	0.578064
ENSMUSG00000070493	Chchd2	20.8707	0.256719	17.4669	-0.256719	0.578489
ENSMUSG00000033161	Atp1a1	4.83065	0.260187	4.03299	-0.260187	0.579549
ENSMUSG00000018042	Cyb5r3	5.96306	-0.257507	7.12805	0.257507	0.583962
ENSMUSG00000001418	Glmp	1.09371	-0.26967	1.31876	0.26967	0.58551
ENSMUSG00000024516	Sec11c	0.991932	-0.271559	1.19765	0.271559	0.587629
ENSMUSG00000004069	Dnaja3	1.42626	-0.265269	1.71439	0.265269	0.588563
ENSMUSG00000015536	Mocs2	2.08994	0.261925	1.74265	-0.261925	0.588654
ENSMUSG00000046959	Slc26a1	2.25335	0.261165	1.87991	-0.261165	0.588888
ENSMUSG00000026579	F5	5.44703	0.255254	4.56319	-0.255254	0.589101
ENSMUSG00000036216	Leap2	6.07057	0.254945	5.08666	-0.254945	0.58986
ENSMUSG00000073418	C4b	24.4873	0.251918	20.5619	-0.251918	0.590134
ENSMUSG00000031696	Vps35	0.990499	-0.270401	1.19496	0.270401	0.591995
ENSMUSG00000036550	Cnot1	1.01487	0.268331	0.842394	-0.268331	0.591995
ENSMUSG00000020152	Actr2	1.10804	-0.266996	1.33357	0.266996	0.591995
ENSMUSG00000032602	Slc25a20	1.28005	0.263965	1.06578	-0.263965	0.594135
ENSMUSG00000021646	Mccc2	1.16681	0.265812	0.970233	-0.265812	0.59423
ENSMUSG00000022533	Atp13a3	1.12524	-0.265018	1.35241	0.265018	0.597531
ENSMUSG00000022875	Kng1	42.8581	0.248708	36.0682	-0.248708	0.59801
ENSMUSG00000075705	Msrb1	9.1037	0.250554	7.65152	-0.250554	0.59801
ENSMUSG00000031818	Cox4i1	19.2122	0.249198	16.1629	-0.249198	0.598111
ENSMUSG00000047728	Ly6g2	1.00627	0.269942	0.83432	-0.269942	0.59872
ENSMUSG00000028186	Uox	43.1003	0.248414	36.2795	-0.248414	0.599094
ENSMUSG00000021024	Psma6	2.60311	0.255685	2.18	-0.255685	0.599817
ENSMUSG00000060636	Rpl35a	16.6263	0.248829	13.991	-0.248829	0.599931
ENSMUSG00000023010	Tmbim6	15.1184	0.248678	12.7234	-0.248678	0.601436
ENSMUSG00000026234	Ncl	1.33022	-0.257689	1.59059	0.257689	0.602772
ENSMUSG00000040918	Slc19a2	1.28578	0.261337	1.0725	-0.261337	0.602772
ENSMUSG00000036093	Arl5a	1.19261	-0.256665	1.42507	0.256665	0.602772
ENSMUSG00000027255	Arfgap2	1.66421	-0.255049	1.98622	0.255049	0.602772
ENSMUSG00000027131	Emc4	0.928861	-0.258658	1.11153	0.258658	0.602772
ENSMUSG00000019188	H13	2.99013	-0.251917	3.56066	0.251917	0.602772
ENSMUSG00000029076	Sdf4	2.01827	0.25455	1.69152	-0.25455	0.602772
ENSMUSG00000029369	Afm	6.07487	0.243808	5.12972	-0.243808	0.602772
ENSMUSG00000029545	Acads	4.22861	0.245134	3.56739	-0.245134	0.602772
ENSMUSG00000002981	Clptm1	1.17541	-0.26255	1.41027	0.26255	0.602772
ENSMUSG00000031807	Pgls	1.70148	0.258206	1.42238	-0.258206	0.602772
ENSMUSG00000047631	Apof	24.0515	0.241295	20.3453	-0.241295	0.602772
ENSMUSG00000020386	Sar1b	3.78425	0.251475	3.17849	-0.251475	0.602772
ENSMUSG00000020402	Vdac1	2.18454	0.253034	1.83281	-0.253034	0.602772
ENSMUSG00000070394	Tmem256	5.22771	0.249708	4.39633	-0.249708	0.602772
ENSMUSG00000078812	Eif5a	4.86792	-0.246714	5.77565	0.246714	0.602772
ENSMUSG00000018286	Psmb6	2.24188	-0.250511	2.66713	0.250511	0.602772
ENSMUSG00000034708	Grn	3.35422	0.247059	2.82592	-0.247059	0.602772
ENSMUSG00000061477	Rps7	7.42229	0.246764	6.25471	-0.246764	0.602772
ENSMUSG00000021238	Aldh6a1	5.75091	0.248898	4.83906	-0.248898	0.602772
ENSMUSG00000036083	Slc17a3	1.54524	-0.252417	1.84089	0.252417	0.602772
ENSMUSG00000021660	Btf3	4.0566	0.245224	3.42206	-0.245224	0.602772
ENSMUSG00000024026	Glo1	11.6552	0.24258	9.85036	-0.24258	0.602772
ENSMUSG00000037058	Paip2	1.85486	0.254821	1.55426	-0.254821	0.602772
ENSMUSG00000024740	Ddb1	2.37089	-0.24842	2.8165	0.24842	0.602772
ENSMUSG00000024981	Acsl5	4.47946	0.251448	3.76251	-0.251448	0.602772
ENSMUSG00000028470	Hint2	3.15067	0.246006	2.65637	-0.246006	0.603119
ENSMUSG00000079435	Rpl36a	5.03277	0.243379	4.25099	-0.243379	0.603705
ENSMUSG00000028756	Pink1	2.88979	0.245639	2.43702	-0.245639	0.605466
ENSMUSG00000006024	Napa	1.34599	-0.251641	1.6027	0.251641	0.605536
ENSMUSG00000056234	Ncoa4	1.43773	-0.251462	1.7117	0.251462	0.607515
ENSMUSG00000030876	Mettl9	1.06934	-0.254289	1.2757	0.254289	0.608554
ENSMUSG00000015970	Chdh	1.33309	0.251475	1.1196	-0.251475	0.608905
ENSMUSG00000027900	Dram2	1.29295	0.251381	1.08596	-0.251381	0.608991
ENSMUSG00000035237	Lcat	3.84589	0.242178	3.25116	-0.242178	0.608991
ENSMUSG00000038965	Ube2l3	1.34599	-0.25043	1.60136	0.25043	0.608991
ENSMUSG00000012848	Rps5	5.60327	0.23892	4.74755	-0.23892	0.613935
ENSMUSG00000006418	Rnf114	1.01057	-0.254429	1.20573	0.254429	0.614399
ENSMUSG00000050708	Ftl1	56.8526	0.235343	48.291	-0.235343	0.614399
ENSMUSG00000037742	Eef1a1	50.2144	0.235201	42.6566	-0.235201	0.614399
ENSMUSG00000027367	Stard7	1.65704	0.246204	1.39681	-0.246204	0.615599
ENSMUSG00000024925	Rnaseh2c	1.00627	-0.25089	1.19765	0.25089	0.617675
ENSMUSG00000024118	Tedc2	1.93513	0.244082	1.63365	-0.244082	0.618394
ENSMUSG00000002379	Ndufa11	1.86202	-0.243294	2.20422	0.243294	0.618415
ENSMUSG00000026938	Fcna	1.5223	-0.249526	1.80994	0.249526	0.618659
ENSMUSG00000024308	Tapbp	1.60831	0.245442	1.35644	-0.245442	0.618772
ENSMUSG00000033860	Fgg	72.8411	0.233215	61.9631	-0.233215	0.619746
ENSMUSG00000021037	Ahsa1	1.10231	-0.249533	1.31069	0.249533	0.619857
ENSMUSG00000026457	Adipor1	1.62837	0.244848	1.37394	-0.244848	0.620054
ENSMUSG00000028426	Rad23b	1.55814	-0.243591	1.84492	0.243591	0.622129
ENSMUSG00000015854	Cd5l	2.07704	-0.243202	2.45855	0.243202	0.62353
ENSMUSG00000059278	Naa38	0.851456	-0.250664	1.01329	0.250664	0.623683
ENSMUSG00000023224	Serping1	7.74194	0.23408	6.58171	-0.23408	0.62376
ENSMUSG00000036110	Slc17a2	4.00643	0.236379	3.40053	-0.236379	0.624206
ENSMUSG00000028945	Rheb	0.920261	-0.249199	1.09404	0.249199	0.624468
ENSMUSG00000015112	Slc25a13	2.62891	0.238217	2.22844	-0.238217	0.624596
ENSMUSG00000057863	Rpl36	12.8019	0.231716	10.9013	-0.231716	0.624829
ENSMUSG00000001670	Tat	28.4134	-0.231921	33.3661	0.231921	0.625511
ENSMUSG00000041881	Ndufa7	4.18991	0.234051	3.56201	-0.234051	0.626805
ENSMUSG00000074884	Serf2	8.56043	-0.232607	10.0576	0.232607	0.626854
ENSMUSG00000028639	Ybx1	2.33792	0.236937	1.98353	-0.236937	0.628495
ENSMUSG00000058239	Usf2	1.83479	0.23914	1.55426	-0.23914	0.628592
ENSMUSG00000058600	Rpl30	9.63264	0.230641	8.20863	-0.230641	0.629592
ENSMUSG00000000346	Dazap2	2.38809	0.236585	2.02659	-0.236585	0.629889
ENSMUSG00000021792	Prxl2a	1.22988	0.241335	1.04021	-0.241335	0.633918
ENSMUSG00000033916	Chmp2a	1.43343	-0.239826	1.69286	0.239826	0.635461
ENSMUSG00000041736	Tspo	1.53377	0.238381	1.29992	-0.238381	0.636431
ENSMUSG00000026227	2810459M11Rik	1.43773	0.239187	1.21784	-0.239187	0.637086
ENSMUSG00000028405	Aco1	2.52713	0.232691	2.15039	-0.232691	0.638853
ENSMUSG00000040466	Blvrb	1.5438	0.237374	1.30934	-0.237374	0.639479
ENSMUSG00000016256	Ctsz	4.60274	-0.229839	5.39751	0.229839	0.639743
ENSMUSG00000094793	Mup12	8.90589	0.228537	7.60038	-0.228537	0.640372
ENSMUSG00000064373	Selenop	95.6641	0.2249	81.8481	-0.2249	0.640882
ENSMUSG00000022403	St13	2.5042	-0.232237	2.94165	0.232237	0.641324
ENSMUSG00000051716	Apon	10.8468	0.225791	9.27441	-0.225791	0.642057
ENSMUSG00000025868	Higd2a	1.66564	0.234356	1.41565	-0.234356	0.644897
ENSMUSG00000032458	Copb2	1.31732	-0.235927	1.55157	0.235927	0.645533
ENSMUSG00000025991	Cps1	45.8253	0.222354	39.2763	-0.222354	0.648614
ENSMUSG00000037797	Adh4	1.32592	-0.235273	1.56099	0.235273	0.648726
ENSMUSG00000020483	Dynll2	2.98296	-0.228421	3.49472	0.228421	0.648955
ENSMUSG00000045636	Mtus1	1.83909	0.232565	1.56502	-0.232565	0.649126
ENSMUSG00000054312	Mrps21	1.76885	-0.230216	2.07503	0.230216	0.652867
ENSMUSG00000038612	Mcl1	1.70578	-0.23116	2.00237	0.23116	0.652941
ENSMUSG00000029430	Ran	1.88352	-0.230259	2.2096	0.230259	0.652941
ENSMUSG00000028419	Chmp5	1.22128	0.234956	1.03752	-0.234956	0.653139
ENSMUSG00000073639	Rab18	1.35602	-0.23244	1.59328	0.23244	0.653557
ENSMUSG00000021957	Tkt	1.012	-0.237839	1.19362	0.237839	0.653949
ENSMUSG00000090137	Uba52	3.76705	-0.225089	4.40306	0.225089	0.656007
ENSMUSG00000023175	Bsg	6.30852	0.222333	5.40693	-0.222333	0.656281
ENSMUSG00000038412	Higd1a	3.30692	-0.224904	3.86478	0.224904	0.65689
ENSMUSG00000011382	Dhdh	2.07847	0.22752	1.77495	-0.22752	0.658904
ENSMUSG00000075229	Ccdc58	0.898759	-0.23642	1.05905	0.23642	0.659429
ENSMUSG00000031938	4931406C07Rik	1.80469	0.229087	1.53945	-0.229087	0.659444
ENSMUSG00000020250	Txnrd1	1.5481	-0.229582	1.81532	0.229582	0.659444
ENSMUSG00000028603	Scp2	90.8707	-0.219058	105.762	0.219058	0.660126
ENSMUSG00000009079	Ewsr1	1.00627	-0.234607	1.1842	0.234607	0.660126
ENSMUSG00000020267	Hint1	8.76971	0.219911	7.52906	-0.219911	0.660126
ENSMUSG00000060802	B2m	57.4246	0.216993	49.4012	-0.216993	0.661817
ENSMUSG00000030688	Stard10	16.3009	0.217684	14.0166	-0.217684	0.662232
ENSMUSG00000034566	Atp5h	6.56653	0.219349	5.63973	-0.219349	0.662301
ENSMUSG00000025993	Slc40a1	1.12667	-0.231284	1.3228	0.231284	0.663262
ENSMUSG00000074129	Rpl13a	14.5593	-0.218193	16.9353	0.218193	0.663452
ENSMUSG00000021248	Tmed10	2.25908	-0.223396	2.63753	0.223396	0.664677
ENSMUSG00000018659	Pnpo	1.85629	-0.225564	2.17058	0.225564	0.665064
ENSMUSG00000026554	Dcaf8	1.64844	0.22626	1.40892	-0.22626	0.665159
ENSMUSG00000089847	Timm10b	1.22415	-0.229905	1.43584	0.229905	0.665944
ENSMUSG00000071650	Ganab	1.84912	-0.22487	2.16116	0.22487	0.667523
ENSMUSG00000026176	Ctdsp1	1.83335	0.22435	1.56906	-0.22435	0.667923
ENSMUSG00000027566	Psma7	1.88782	-0.223455	2.20422	0.223455	0.667923
ENSMUSG00000064120	Mocs1	1.12954	0.229063	0.963505	-0.229063	0.670316
ENSMUSG00000029776	Hibadh	3.91613	0.217838	3.36688	-0.217838	0.67293
ENSMUSG00000030695	Aldoa	1.38756	-0.225846	1.62289	0.225846	0.673392
ENSMUSG00000039067	Psmd7	1.01917	-0.227672	1.19362	0.227672	0.673755
ENSMUSG00000049775	Tmsb4x	5.28362	-0.219683	6.15244	0.219683	0.673755
ENSMUSG00000031950	Gabarapl2	1.56244	0.223893	1.3376	-0.223893	0.674156
ENSMUSG00000016427	Ndufa1	4.13831	0.216178	3.56201	-0.216178	0.675751
ENSMUSG00000037712	Fermt2	1.47643	-0.223341	1.72381	0.223341	0.676037
ENSMUSG00000020072	Pbld2	3.53627	0.216117	3.04392	-0.216117	0.67821
ENSMUSG00000022400	Rbx1	1.5352	-0.222278	1.7911	0.222278	0.67821
ENSMUSG00000024132	Eci1	2.26052	0.219037	1.94181	-0.219037	0.678794
ENSMUSG00000071415	Rpl23	15.2459	0.211458	13.1661	-0.211458	0.68104
ENSMUSG00000018796	Acsl1	17.0721	0.210794	14.75	-0.210794	0.682311
ENSMUSG00000078572	Ndufaf8	1.10231	0.224398	0.94332	-0.224398	0.682311
ENSMUSG00000009907	Vps4b	1.09371	0.223425	0.936591	-0.223425	0.682756
ENSMUSG00000028670	Lypla2	1.0034	-0.225556	1.17343	0.225556	0.682766
ENSMUSG00000049152	Ugt3a2	5.63337	0.21271	4.86059	-0.21271	0.682791
ENSMUSG00000078784	Rbis	0.968997	-0.225366	1.13306	0.225366	0.68558
ENSMUSG00000035780	Ugt2a3	4.46083	0.212797	3.84864	-0.212797	0.68558
ENSMUSG00000062683	Atp5g2	3.59504	0.213356	3.10044	-0.213356	0.68558
ENSMUSG00000020629	Adi1	2.85252	0.214238	2.45855	-0.214238	0.686269
ENSMUSG00000068039	Tcp1	1.80755	-0.217595	2.10195	0.217595	0.686707
ENSMUSG00000056851	Pcbp2	3.43593	0.212718	2.96453	-0.212718	0.686854
ENSMUSG00000053329	Gatd3a	2.81382	0.212807	2.4276	-0.212807	0.689287
ENSMUSG00000036438	Calm2	1.45063	-0.218042	1.68748	0.218042	0.689662
ENSMUSG00000038521	C1s1	7.67601	0.20824	6.64361	-0.20824	0.691507
ENSMUSG00000032078	Zpr1	0.891592	-0.223953	1.04155	0.223953	0.691991
ENSMUSG00000062397	Zfp706	2.24618	-0.213143	2.60389	0.213143	0.692767
ENSMUSG00000034994	Eef2	11.0833	-0.207861	12.8001	0.207861	0.693148
ENSMUSG00000053929	Cyhr1	1.10087	0.22047	0.944665	-0.22047	0.693148
ENSMUSG00000018567	Gabarap	5.06717	0.2087	4.38422	-0.2087	0.693211
ENSMUSG00000074656	Eif2s2	1.41049	-0.216492	1.63903	0.216492	0.693568
ENSMUSG00000026365	Cfh	12.9668	-0.207283	14.9693	0.207283	0.69454
ENSMUSG00000035376	Hacd2	1.19118	0.217803	1.02406	-0.217803	0.69454
ENSMUSG00000020849	Ywhae	1.87492	-0.213844	2.17461	0.213844	0.69473
ENSMUSG00000008393	Carhsp1	1.41766	0.217337	1.21918	-0.217337	0.695245
ENSMUSG00000022663	Atg3	1.67711	0.214415	1.44526	-0.214415	0.697154
ENSMUSG00000055137	Sugct	1.10947	0.217388	0.954085	-0.217388	0.6972
ENSMUSG00000063015	Ccni	1.05644	0.219744	0.906986	-0.219744	0.69734
ENSMUSG00000009549	Srp14	1.10231	-0.21812	1.28243	0.21812	0.69736
ENSMUSG00000007833	Aldh16a1	1.18688	0.216383	1.02137	-0.216383	0.697746
ENSMUSG00000003199	Mpnd	1.13814	0.216047	0.979653	-0.216047	0.70048
ENSMUSG00000014956	Ppp1cb	1.35459	-0.214352	1.57175	0.214352	0.701642
ENSMUSG00000030122	Ptms	9.22411	-0.20486	10.6308	0.20486	0.703331
ENSMUSG00000034424	Gcsh	1.88926	0.210687	1.63231	-0.210687	0.704799
ENSMUSG00000019471	Cdc37	0.882992	-0.217291	1.02675	0.217291	0.705944
ENSMUSG00000023089	Ndufa5	4.02077	0.20546	3.48665	-0.20546	0.706101
ENSMUSG00000057411	Fam173a	1.00483	-0.215213	1.1667	0.215213	0.706588
ENSMUSG00000020671	Rab10	0.874391	-0.21811	1.01733	0.21811	0.707484
ENSMUSG00000019054	Fis1	2.0584	0.209168	1.78033	-0.209168	0.707697
ENSMUSG00000008305	Tle1	1.10517	0.213826	0.952739	-0.213826	0.70815
ENSMUSG00000008683	Rps15a	8.32535	0.202499	7.23436	-0.202499	0.70816
ENSMUSG00000035473	Galm	1.20695	0.212347	1.04155	-0.212347	0.708168
ENSMUSG00000019802	Sec63	2.11144	-0.208427	2.43971	0.208427	0.708427
ENSMUSG00000001755	Coasy	2.5687	0.206555	2.22575	-0.206555	0.709437
ENSMUSG00000033684	Qsox1	6.64681	-0.202393	7.64748	0.202393	0.711035
ENSMUSG00000049751	Rpl36al	9.33162	-0.201776	10.7318	0.201776	0.711035
ENSMUSG00000017778	Cox7c	19.0503	0.19999	16.5828	-0.19999	0.711035
ENSMUSG00000034926	Dhcr24	5.44416	0.202285	4.7314	-0.202285	0.712358
ENSMUSG00000004056	Akt2	1.35459	0.210178	1.17074	-0.210178	0.713961
ENSMUSG00000018428	Akap1	1.31302	0.210689	1.13441	-0.210689	0.714985
ENSMUSG00000033475	Tomm6	2.80092	-0.204254	3.22693	0.204254	0.714995
ENSMUSG00000036606	Plxnb2	2.57157	-0.204475	2.96318	0.204475	0.715021
ENSMUSG00000039615	Stub1	1.26285	-0.210491	1.46141	0.210491	0.715021
ENSMUSG00000006378	Gcat	1.78175	-0.206591	2.05619	0.206591	0.715276
ENSMUSG00000038762	Abcf1	0.95753	-0.213125	1.11018	0.213125	0.716286
ENSMUSG00000027531	Impa1	1.12811	-0.210265	1.30531	0.210265	0.717799
ENSMUSG00000024070	Prkd3	1.98386	0.204753	1.72112	-0.204753	0.719074
ENSMUSG00000042251	Pm20d1	1.29009	0.205954	1.11826	-0.205954	0.722068
ENSMUSG00000019132	BC005537	3.50473	0.200014	3.05065	-0.200014	0.722831
ENSMUSG00000024601	Isoc1	1.38612	0.205743	1.20169	-0.205743	0.72383
ENSMUSG00000041426	Hibch	1.26142	0.206897	1.09269	-0.206897	0.725082
ENSMUSG00000060126	Tpt1	25.1825	-0.195791	28.8406	0.195791	0.725906
ENSMUSG00000029017	Pmpcb	1.86632	0.202618	1.62154	-0.202618	0.726998
ENSMUSG00000000275	Trim25	1.61117	0.204352	1.39816	-0.204352	0.727175
ENSMUSG00000027187	Cat	73.9706	0.192965	64.7042	-0.192965	0.728994
ENSMUSG00000078923	Ube2v1	1.77028	-0.201676	2.03601	0.201676	0.728994
ENSMUSG00000090247	Bloc1s1	1.00053	-0.208033	1.15594	0.208033	0.728994
ENSMUSG00000021577	Sdha	6.65971	0.194944	5.81736	-0.194944	0.730254
ENSMUSG00000002778	Kdelr1	2.06557	-0.199769	2.37243	0.199769	0.732318
ENSMUSG00000027366	Sppl2a	1.79609	-0.200691	2.06427	0.200691	0.733156
ENSMUSG00000003072	Atp5d	7.47246	0.193336	6.53461	-0.193336	0.734701
ENSMUSG00000039218	Srrm2	1.22558	-0.203696	1.41162	0.203696	0.73484
ENSMUSG00000046756	Mrps7	1.5653	-0.200774	1.79917	0.200774	0.735859
ENSMUSG00000001100	Poldip2	1.16681	-0.202674	1.34299	0.202674	0.737292
ENSMUSG00000023829	Slc22a1	3.22951	0.195171	2.82054	-0.195171	0.737292
ENSMUSG00000042737	Dpm3	1.27432	-0.20144	1.46544	0.20144	0.737815
ENSMUSG00000074227	Spint2	1.95376	0.198577	1.70228	-0.198577	0.737815
ENSMUSG00000057530	Ece1	2.63894	0.195759	2.3038	-0.195759	0.738087
ENSMUSG00000020153	Ndufs7	2.46406	-0.196283	2.82323	0.196283	0.739146
ENSMUSG00000059434	Gckr	3.13347	0.194226	2.73845	-0.194226	0.740972
ENSMUSG00000027180	Fbxo3	1.54237	0.199472	1.34299	-0.199472	0.741181
ENSMUSG00000021520	Uqcrb	7.53983	0.190919	6.60458	-0.190919	0.741404
ENSMUSG00000025503	Taldo1	2.47123	-0.194842	2.82861	0.194842	0.742409
ENSMUSG00000021676	Iqgap2	1.90073	-0.196815	2.17865	0.196815	0.742525
ENSMUSG00000093904	Tomm20	1.49077	-0.198118	1.71036	0.198118	0.743052
ENSMUSG00000024194	Cuta	1.23131	-0.199715	1.41431	0.199715	0.744157
ENSMUSG00000016921	Srsf6	1.5481	-0.198253	1.77629	0.198253	0.744273
ENSMUSG00000019494	Cops6	2.03547	0.195195	1.77764	-0.195195	0.74536
ENSMUSG00000044221	Grsf1	1.05357	0.200945	0.916406	-0.200945	0.745726
ENSMUSG00000020150	Gamt	4.11824	0.190762	3.60776	-0.190762	0.746996
ENSMUSG00000028158	Mttp	2.5214	-0.193046	2.88244	0.193046	0.748297
ENSMUSG00000026922	Agpat2	3.83155	-0.19043	4.37211	0.19043	0.748709
ENSMUSG00000063406	Tmed5	1.10374	-0.201045	1.26897	0.201045	0.748709
ENSMUSG00000032667	Pon2	1.16968	0.197247	1.02002	-0.197247	0.748709
ENSMUSG00000000581	C1d	1.36032	0.196525	1.18689	-0.196525	0.748709
ENSMUSG00000037966	Ninj1	2.97866	0.191588	2.60792	-0.191588	0.748709
ENSMUSG00000036880	Acaa2	20.4665	0.186338	17.985	-0.186338	0.74925
ENSMUSG00000073702	Rpl31	5.6133	-0.188382	6.396	0.188382	0.749456
ENSMUSG00000018326	Ywhab	1.22415	-0.197115	1.40354	0.197115	0.749456
ENSMUSG00000002416	Ndufb2	4.68444	0.1868	4.11508	-0.1868	0.749456
ENSMUSG00000031537	Ikbkb	1.10517	-0.197646	1.26763	0.197646	0.749456
ENSMUSG00000031813	Mvb12a	1.16968	-0.197693	1.34164	0.197693	0.749456
ENSMUSG00000005142	Man2b1	0.90306	-0.19995	1.03752	0.19995	0.749456
ENSMUSG00000032803	Cdv3	1.17828	-0.19722	1.35106	0.19722	0.749456
ENSMUSG00000020238	Ncln	0.91166	-0.199319	1.04694	0.199319	0.749456
ENSMUSG00000047638	Nr1h4	1.91363	0.191627	1.67537	-0.191627	0.749456
ENSMUSG00000021033	Gstz1	8.91592	0.187138	7.8305	-0.187138	0.749456
ENSMUSG00000049517	Rps23	9.73011	0.186772	8.54774	-0.186772	0.749456
ENSMUSG00000005354	Txn2	3.70971	-0.190113	4.23215	0.190113	0.749456
ENSMUSG00000024181	Mrpl28	1.44776	0.196061	1.26359	-0.196061	0.749456
ENSMUSG00000002763	Pex6	1.9509	0.191909	1.70766	-0.191909	0.749456
ENSMUSG00000064354	mt-Co2	37.95	-0.186518	43.1841	0.186518	0.749456
ENSMUSG00000048277	Syngr2	1.25138	0.195389	1.09269	-0.195389	0.749486
ENSMUSG00000027642	Rpn2	3.81722	-0.188269	4.34923	0.188269	0.749536
ENSMUSG00000071014	Ndufb6	3.65094	0.187597	3.2054	-0.187597	0.749735
ENSMUSG00000036078	Sigmar1	1.89643	-0.191147	2.16519	0.191147	0.750335
ENSMUSG00000026664	Phyh	37.5945	0.183108	33.1104	-0.183108	0.751131
ENSMUSG00000040883	Tmem205	10.3967	-0.185091	11.8191	0.185091	0.751131
ENSMUSG00000045996	Polr2k	1.34456	0.192853	1.17612	-0.192853	0.751131
ENSMUSG00000022871	Fetub	11.5706	0.184013	10.1841	-0.184013	0.751131
ENSMUSG00000025940	Tmem70	0.904493	-0.197666	1.03752	0.197666	0.751651
ENSMUSG00000020803	Txndc17	1.5567	0.192728	1.36183	-0.192728	0.752941
ENSMUSG00000058022	Adtrp	2.68051	0.187465	2.35359	-0.187465	0.753845
ENSMUSG00000079197	Psme2	1.14244	0.192097	0.999838	-0.192097	0.756805
ENSMUSG00000096145	Vkorc1	5.80682	0.183266	5.11357	-0.183266	0.757836
ENSMUSG00000016559	H3f3b	7.05963	0.18291	6.21837	-0.18291	0.757836
ENSMUSG00000024975	Pdcd4	2.18598	-0.187539	2.4895	0.187539	0.758767
ENSMUSG00000020225	Tmbim4	1.43343	0.190958	1.25552	-0.190958	0.758867
ENSMUSG00000028127	Abcd3	5.5015	0.182943	4.84578	-0.182943	0.759471
ENSMUSG00000020609	Apob	37.8468	-0.181246	42.9096	0.181246	0.7602
ENSMUSG00000030630	Fah	14.2784	0.180475	12.5982	-0.180475	0.761342
ENSMUSG00000031782	Coq9	1.71295	0.188308	1.50312	-0.188308	0.761342
ENSMUSG00000025410	Dctn2	1.71868	0.187972	1.5085	-0.187972	0.761715
ENSMUSG00000033020	Polr2f	0.918827	-0.195428	1.05232	0.195428	0.761715
ENSMUSG00000021497	Txndc15	2.27485	0.185817	1.99968	-0.185817	0.762056
ENSMUSG00000038014	Fam120a	1.02777	-0.192639	1.17478	0.192639	0.763212
ENSMUSG00000028788	Ptp4a2	1.32305	-0.189097	1.5085	0.189097	0.766918
ENSMUSG00000037916	Ndufv1	2.5472	0.183147	2.24324	-0.183147	0.766986
ENSMUSG00000018102	Hist1h2bc	9.0736	0.178858	8.01485	-0.178858	0.767295
ENSMUSG00000046329	Slc25a23	1.88926	-0.184909	2.1477	0.184909	0.767295
ENSMUSG00000025937	Lactb2	3.31409	-0.181556	3.75848	0.181556	0.767304
ENSMUSG00000009863	Sdhb	4.24295	0.180454	3.74367	-0.180454	0.767304
ENSMUSG00000020850	Prpf8	1.04354	-0.190377	1.19092	0.190377	0.767304
ENSMUSG00000008668	Rps18	8.12897	0.178569	7.18188	-0.178569	0.767304
ENSMUSG00000031010	Usp9x	1.31445	-0.188172	1.49774	0.188172	0.767304
ENSMUSG00000031299	Pdha1	1.62837	-0.186333	1.853	0.186333	0.767304
ENSMUSG00000029198	Grpel1	2.38666	-0.182665	2.70885	0.182665	0.767792
ENSMUSG00000035540	Gc	114.016	0.176299	100.892	-0.176299	0.768024
ENSMUSG00000026405	C4bp	9.6226	-0.177421	10.8811	0.177421	0.77197
ENSMUSG00000056629	Fkbp2	2.04837	-0.182077	2.32398	0.182077	0.77197
ENSMUSG00000029038	Ssu72	1.11091	-0.187127	1.26494	0.187127	0.771985
ENSMUSG00000037780	Mbl1	2.91846	-0.180028	3.30633	0.180028	0.77247
ENSMUSG00000026895	Ndufa8	2.32789	-0.180875	2.63887	0.180875	0.77305
ENSMUSG00000006818	Sod2	4.20711	0.177583	3.71945	-0.177583	0.773278
ENSMUSG00000050552	Lamtor4	2.60311	0.178573	2.29976	-0.178573	0.777027
ENSMUSG00000027706	Sec62	2.06127	0.179915	1.81936	-0.179915	0.777345
ENSMUSG00000068823	Csde1	2.06127	-0.18052	2.3361	0.18052	0.777345
ENSMUSG00000028837	Psmb2	1.31159	-0.183528	1.48966	0.183528	0.778497
ENSMUSG00000059811	Atl2	1.66134	0.180807	1.46544	-0.180807	0.779338
ENSMUSG00000042043	Tbca	2.20605	0.177888	1.94989	-0.177888	0.781767
ENSMUSG00000024853	Sf3b2	1.17111	0.182005	1.03213	-0.182005	0.782679
ENSMUSG00000021069	Pygl	6.52926	-0.173817	7.36489	0.173817	0.783796
ENSMUSG00000055447	Cd47	1.70578	0.179685	1.50581	-0.179685	0.784641
ENSMUSG00000063316	Rpl27	5.17037	-0.173489	5.83082	0.173489	0.786628
ENSMUSG00000022841	Ap2m1	2.65328	-0.175654	2.99682	0.175654	0.786628
ENSMUSG00000020180	Snrpd3	1.74162	-0.178731	1.97142	0.178731	0.787376
ENSMUSG00000039197	Adk	12.5181	0.170638	11.1207	-0.170638	0.787514
ENSMUSG00000000301	Pemt	7.52836	0.171197	6.68532	-0.171197	0.788801
ENSMUSG00000040048	Ndufb10	4.01217	0.172624	3.55932	-0.172624	0.788801
ENSMUSG00000027249	F2	35.7225	0.168971	31.7714	-0.168971	0.78924
ENSMUSG00000007458	M6pr	1.38182	-0.179479	1.56502	0.179479	0.78924
ENSMUSG00000034285	Nipsnap1	3.91469	0.172479	3.47319	-0.172479	0.78924
ENSMUSG00000024190	Dusp1	1.5653	-0.177951	1.77091	0.177951	0.791227
ENSMUSG00000021218	Gdi2	4.35332	0.171073	3.86613	-0.171073	0.79256
ENSMUSG00000036138	Acaa1a	4.26875	0.170144	3.79346	-0.170144	0.796676
ENSMUSG00000000673	Haao	6.93779	0.16845	6.17262	-0.16845	0.796943
ENSMUSG00000006299	Aamp	2.42106	0.171767	2.14905	-0.171767	0.799649
ENSMUSG00000079658	Eloc	1.0464	-0.166751	1.17478	0.166751	0.800093
ENSMUSG00000025950	Idh1	6.42176	-0.163089	7.18995	0.163089	0.800093
ENSMUSG00000016528	Mapkapk2	1.35602	0.161248	1.21246	-0.161248	0.800093
ENSMUSG00000070594	Gm4788	4.09244	-0.153296	4.55108	0.153296	0.800093
ENSMUSG00000033898	Cfhr2	16.0931	-0.14973	17.8518	0.14973	0.800093
ENSMUSG00000026715	Serpinc1	43.2551	0.145028	39.1148	-0.145028	0.800093
ENSMUSG00000013593	Ndufs2	5.09727	0.160386	4.5605	-0.160386	0.800093
ENSMUSG00000026623	Lpgat1	1.82905	-0.157452	2.04005	0.157452	0.800093
ENSMUSG00000026730	Pter	1.90359	0.156523	1.70766	-0.156523	0.800093
ENSMUSG00000006476	Nsmf	1.35316	-0.163091	1.51523	0.163091	0.800093
ENSMUSG00000036813	Entpd8	1.4578	0.159205	1.30531	-0.159205	0.800093
ENSMUSG00000009566	Fpgs	2.15444	0.17088	1.91355	-0.17088	0.800093
ENSMUSG00000026750	Psmb7	2.00107	-0.170818	2.25266	0.170818	0.800093
ENSMUSG00000027679	Dnajc19	2.46836	0.149102	2.22575	-0.149102	0.800093
ENSMUSG00000028124	Gclm	3.42303	0.153331	3.07756	-0.153331	0.800093
ENSMUSG00000074207	Adh1	18.3751	0.150631	16.5518	-0.150631	0.800093
ENSMUSG00000028234	Rps20	15.6487	0.162107	13.9843	-0.162107	0.800093
ENSMUSG00000037366	Pafah2	1.29152	-0.162127	1.44526	0.162127	0.800093
ENSMUSG00000059291	Rpl11	11.251	0.164915	10.0347	-0.164915	0.800093
ENSMUSG00000025825	Iscu	2.79375	0.151447	2.51507	-0.151447	0.800093
ENSMUSG00000037053	Azgp1	30.962	0.157645	27.7546	-0.157645	0.800093
ENSMUSG00000029810	Tmem176b	2.36659	0.152563	2.12886	-0.152563	0.800093
ENSMUSG00000004980	Hnrnpa2b1	5.88709	-0.150024	6.53192	0.150024	0.800093
ENSMUSG00000052337	Immt	1.45063	0.164037	1.29454	-0.164037	0.800093
ENSMUSG00000030120	Mlf2	2.12577	-0.159166	2.37377	0.159166	0.800093
ENSMUSG00000060032	H2afj	2.14441	0.149021	1.93374	-0.149021	0.800093
ENSMUSG00000052296	Ppp6r1	1.15678	0.162382	1.03348	-0.162382	0.800093
ENSMUSG00000005575	Ube2m	1.08511	-0.169484	1.22053	0.169484	0.800093
ENSMUSG00000036892	Prodh2	4.75611	0.155003	4.27118	-0.155003	0.800093
ENSMUSG00000039428	Tmem135	1.43343	0.174066	1.27032	-0.174066	0.800093
ENSMUSG00000039361	Picalm	1.0765	-0.153682	1.19765	0.153682	0.800093
ENSMUSG00000038489	Polr2l	1.38039	0.155277	1.23937	-0.155277	0.800093
ENSMUSG00000002957	Ap2a2	1.49937	-0.160032	1.67537	0.160032	0.800093
ENSMUSG00000037772	Mrpl23	1.16681	0.159896	1.04425	-0.159896	0.800093
ENSMUSG00000031447	Lamp1	8.47873	0.160193	7.58693	-0.160193	0.800093
ENSMUSG00000031645	F11	1.46353	-0.165657	1.64173	0.165657	0.800093
ENSMUSG00000002393	Nr2f6	2.48126	0.150529	2.23517	-0.150529	0.800093
ENSMUSG00000014856	Tmem208	1.17828	0.173989	1.04425	-0.173989	0.800093
ENSMUSG00000001472	Tcf25	1.76312	-0.154138	1.962	0.154138	0.800093
ENSMUSG00000084786	Ubl5	2.41819	-0.155837	2.69405	0.155837	0.800093
ENSMUSG00000033629	Hacd3	1.52947	0.174427	1.3551	-0.174427	0.800093
ENSMUSG00000032330	Cox7a2	9.39755	0.156041	8.43336	-0.156041	0.800093
ENSMUSG00000032591	Mst1	3.07184	-0.16933	3.45435	0.16933	0.800093
ENSMUSG00000009646	Pla2g12b	1.48933	0.170864	1.3228	-0.170864	0.800093
ENSMUSG00000033427	Upb1	7.28468	0.153362	6.54941	-0.153362	0.800093
ENSMUSG00000033307	Mif	2.67764	0.162211	2.39261	-0.162211	0.800093
ENSMUSG00000035041	Creb3l3	6.35009	0.145759	5.73931	-0.145759	0.800093
ENSMUSG00000020022	Ndufa12	1.86632	-0.164067	2.09118	0.164067	0.800093
ENSMUSG00000071866	Ppia	9.87345	0.166015	8.79938	-0.166015	0.800093
ENSMUSG00000020368	Canx	7.75341	-0.162212	8.67558	0.162212	0.800093
ENSMUSG00000018340	Anxa6	1.06934	0.166333	0.952739	-0.166333	0.800093
ENSMUSG00000017344	Vtn	43.6809	-0.154368	48.6099	0.154368	0.800093
ENSMUSG00000057522	Spop	0.986198	-0.168879	1.10884	0.168879	0.800093
ENSMUSG00000034341	Wbp2	1.94516	0.151765	1.75073	-0.151765	0.800093
ENSMUSG00000021025	Nfkbia	1.5739	-0.157953	1.75611	0.157953	0.800093
ENSMUSG00000021054	Sgpp1	1.19548	0.150985	1.07654	-0.150985	0.800093
ENSMUSG00000021252	Erg28	2.0154	0.160324	1.80321	-0.160324	0.800093
ENSMUSG00000071178	Serpina1b	153.995	0.152785	138.508	-0.152785	0.800093
ENSMUSG00000057554	Lgals8	1.9595	-0.164446	2.19615	0.164446	0.800093
ENSMUSG00000021594	Srd5a1	1.25712	0.163455	1.12229	-0.163455	0.800093
ENSMUSG00000021606	Ndufs6	5.50723	0.160612	4.92652	-0.160612	0.800093
ENSMUSG00000042118	Bhmt2	3.81865	-0.158881	4.26311	0.158881	0.800093
ENSMUSG00000021807	Rtraf	1.91363	0.167514	1.70363	-0.167514	0.800093
ENSMUSG00000021771	Vdac2	1.58537	0.160423	1.41834	-0.160423	0.800093
ENSMUSG00000013701	Timm23	1.82332	-0.171457	2.0535	0.171457	0.800093
ENSMUSG00000010376	Nedd8	2.20891	-0.151292	2.45317	0.151292	0.800093
ENSMUSG00000022205	Sub1	1.78032	-0.163682	1.99429	0.163682	0.800093
ENSMUSG00000039007	Cpq	1.06217	0.177137	0.939283	-0.177137	0.800093
ENSMUSG00000057346	Apol9a	1.64844	-0.155002	1.8355	0.155002	0.800093
ENSMUSG00000033047	Eif3l	1.35316	-0.150232	1.50178	0.150232	0.800093
ENSMUSG00000060036	Rpl3	4.68301	-0.155894	5.21719	0.155894	0.800093
ENSMUSG00000046516	Cox17	2.55724	0.169912	2.27285	-0.169912	0.800093
ENSMUSG00000040681	Hmgn1	1.24995	-0.162906	1.3995	0.162906	0.800093
ENSMUSG00000059481	Plg	36.1224	0.145318	32.6582	-0.145318	0.800093
ENSMUSG00000044533	Rps2	13.3323	0.163363	11.9039	-0.163363	0.800093
ENSMUSG00000024208	Uqcc2	1.44776	-0.165827	1.62423	0.165827	0.800093
ENSMUSG00000024164	C3	84.6468	0.164249	75.5315	-0.164249	0.800093
ENSMUSG00000024425	Ndfip1	5.36675	0.15763	4.8108	-0.15763	0.800093
ENSMUSG00000062328	Rpl17	10.8568	0.16446	9.68618	-0.16446	0.800093
ENSMUSG00000024927	Rela	1.07794	-0.167867	1.21111	0.167867	0.800093
ENSMUSG00000024953	Prdx5	3.63661	-0.158412	4.05856	0.158412	0.800093
ENSMUSG00000024750	Zfand5	1.13814	-0.155292	1.26763	0.155292	0.800093
ENSMUSG00000024827	Gldc	6.27125	0.143722	5.67607	-0.143722	0.800093
ENSMUSG00000031059	Ndufb11	4.88942	0.150133	4.40575	-0.150133	0.800093
ENSMUSG00000031138	F9	2.14441	0.151029	1.93105	-0.151029	0.800093
ENSMUSG00000031375	Bgn	1.37752	0.155414	1.23668	-0.155414	0.800093
ENSMUSG00000031246	Sh3bgrl	1.62981	-0.174557	1.83954	0.174557	0.800093
ENSMUSG00000002102	Psmc3	1.53233	-0.149375	1.69959	0.149375	0.800195
ENSMUSG00000018446	C1qbp	1.33595	-0.150473	1.48294	0.150473	0.800195
ENSMUSG00000019877	Serinc1	2.81095	0.145713	2.54064	-0.145713	0.800585
ENSMUSG00000004268	Emg1	1.11807	-0.15156	1.24206	0.15156	0.800964
ENSMUSG00000021559	Dapk1	1.4793	0.149439	1.33357	-0.149439	0.800964
ENSMUSG00000028719	Cmpk1	1.21698	-0.149214	1.34971	0.149214	0.802043
ENSMUSG00000004264	Phb2	2.93136	0.144157	2.65233	-0.144157	0.802892
ENSMUSG00000015759	Cnih1	1.29582	-0.149261	1.43718	0.149261	0.803493
ENSMUSG00000062006	Rpl34	10.1917	0.140753	9.24346	-0.140753	0.804323
ENSMUSG00000025016	Tm9sf3	2.20605	-0.145233	2.43971	0.145233	0.804396
ENSMUSG00000037894	H2afz	1.98386	0.14622	1.79244	-0.14622	0.804564
ENSMUSG00000007836	Hnrnpa0	0.960397	-0.151816	1.06712	0.151816	0.804893
ENSMUSG00000026526	Fh1	3.61654	-0.143254	3.99397	0.143254	0.805301
ENSMUSG00000022752	Tomm70a	1.36606	-0.148135	1.51389	0.148135	0.805301
ENSMUSG00000022261	Sdc2	3.98493	0.141692	3.6118	-0.141692	0.806635
ENSMUSG00000041638	Gcn1	0.920261	-0.15017	1.02137	0.15017	0.807091
ENSMUSG00000014294	Ndufa2	8.96609	0.139555	8.13866	-0.139555	0.807671
ENSMUSG00000068328	Aup1	2.08277	0.143552	1.88529	-0.143552	0.808803
ENSMUSG00000027673	Ndufb5	4.048	0.140361	3.67235	-0.140361	0.809292
ENSMUSG00000028001	Fga	64.2276	-0.136616	70.601	0.136616	0.809292
ENSMUSG00000029066	Mrpl20	1.70578	-0.145331	1.88664	0.145331	0.809292
ENSMUSG00000029840	Mtpn	1.30729	-0.144639	1.44526	0.144639	0.809292
ENSMUSG00000064254	Ethe1	1.93943	0.143084	1.75611	-0.143084	0.809292
ENSMUSG00000035048	Anapc13	2.39239	0.142007	2.16789	-0.142007	0.809292
ENSMUSG00000057322	Rpl38	14.3629	0.136643	13.0638	-0.136643	0.809292
ENSMUSG00000021476	Habp4	1.33739	0.144508	1.20976	-0.144508	0.809292
ENSMUSG00000037722	Gnpnat1	1.84339	-0.143342	2.03601	0.143342	0.809292
ENSMUSG00000019873	Reep3	1.23992	0.141875	1.12364	-0.141875	0.810694
ENSMUSG00000000594	Gm2a	1.76742	-0.1417	1.94989	0.1417	0.811729
ENSMUSG00000039648	Kyat1	3.12487	-0.137887	3.43821	0.137887	0.813288
ENSMUSG00000022887	Masp1	1.37896	-0.142256	1.52196	0.142256	0.81376
ENSMUSG00000026775	Yme1l1	0.951796	-0.144647	1.05232	0.144647	0.816061
ENSMUSG00000020743	Mif4gd	1.04067	0.141495	0.94332	-0.141495	0.816276
ENSMUSG00000021900	Btd	1.07364	0.141912	0.972925	-0.141912	0.816439
ENSMUSG00000062963	Ufc1	1.91363	-0.138153	2.10598	0.138153	0.817639
ENSMUSG00000028559	Osbpl9	1.48216	0.1392	1.34568	-0.1392	0.81773
ENSMUSG00000039016	Timm8b	1.86346	-0.138178	2.05081	0.138178	0.81773
ENSMUSG00000011096	Akt1s1	0.930295	-0.144009	1.0281	0.144009	0.818809
ENSMUSG00000026781	Acbd5	2.83102	0.135496	2.57697	-0.135496	0.819038
ENSMUSG00000040548	Tex2	1.46353	0.139823	1.32818	-0.139823	0.819751
ENSMUSG00000005683	Cs	1.27002	-0.139953	1.3995	0.139953	0.821267
ENSMUSG00000024758	Rtn3	2.06127	0.135812	1.87587	-0.135812	0.821808
ENSMUSG00000051355	Commd1	1.01057	0.138793	0.917752	-0.138793	0.822262
ENSMUSG00000029201	Ugdh	1.74018	0.136853	1.58252	-0.136853	0.822939
ENSMUSG00000027332	Ivd	2.63177	0.134056	2.398	-0.134056	0.823479
ENSMUSG00000021939	Ctsb	12.0136	0.13009	10.9767	-0.13009	0.825399
ENSMUSG00000001123	Lgals9	8.93886	0.130166	8.16691	-0.130166	0.825577
ENSMUSG00000059518	Znhit1	1.14961	-0.139316	1.26628	0.139316	0.825656
ENSMUSG00000038462	Uqcrfs1	7.02953	0.130368	6.42157	-0.130368	0.825903
ENSMUSG00000098178	Gm42418	16.493	-0.130862	18.0576	0.130862	0.826574
ENSMUSG00000021595	Nsun2	1.09514	-0.138638	1.20573	0.138638	0.827423
ENSMUSG00000033715	Akr1c14	3.36139	-0.132436	3.68446	0.132436	0.827583
ENSMUSG00000027593	Raly	1.10087	0.136754	1.00118	-0.136754	0.828015
ENSMUSG00000005069	Pex5	1.19118	-0.137808	1.31069	0.137808	0.828853
ENSMUSG00000014606	Slc25a11	1.27145	0.135557	1.15728	-0.135557	0.828853
ENSMUSG00000047675	Rps8	12.3504	0.128151	11.2997	-0.128151	0.830051
ENSMUSG00000028416	Bag1	1.24852	0.134681	1.1371	-0.134681	0.830868
ENSMUSG00000053931	Cnn3	1.67138	0.133667	1.52331	-0.133667	0.831273
ENSMUSG00000025199	Chuk	1.23275	-0.1364	1.3551	0.1364	0.831799
ENSMUSG00000002015	Bcap31	2.5042	0.131181	2.28631	-0.131181	0.831799
ENSMUSG00000028327	Stra6l	2.85109	0.129955	2.60523	-0.129955	0.833106
ENSMUSG00000032288	Imp3	1.41193	0.134079	1.28647	-0.134079	0.833106
ENSMUSG00000007739	Cct4	1.71581	-0.132757	1.88126	0.132757	0.833106
ENSMUSG00000017404	Rpl19	9.29578	-0.128137	10.1585	0.128137	0.833106
ENSMUSG00000062410	Hsd3b3	3.16071	-0.129886	3.45839	0.129886	0.834018
ENSMUSG00000030654	Arl6ip1	3.05607	-0.129932	3.34401	0.129932	0.834645
ENSMUSG00000090000	Ier3ip1	0.951796	-0.135405	1.04559	0.135405	0.835327
ENSMUSG00000030057	Cnbp	4.95106	0.127376	4.53224	-0.127376	0.835985
ENSMUSG00000014077	Chp1	2.24475	-0.130461	2.45721	0.130461	0.836145
ENSMUSG00000021190	Lgmn	1.59111	0.133175	1.45064	-0.133175	0.836243
ENSMUSG00000006412	Pfdn2	0.95753	-0.135995	1.05232	0.135995	0.836889
ENSMUSG00000020719	Ddx5	6.84319	0.126181	6.26951	-0.126181	0.836982
ENSMUSG00000045128	Rpl18a	7.75628	0.126088	7.10652	-0.126088	0.837402
ENSMUSG00000052712	BC004004	1.15534	-0.133678	1.26763	0.133678	0.837783
ENSMUSG00000026260	Ndufa10	3.87599	-0.127796	4.23485	0.127796	0.837873
ENSMUSG00000034345	Gtf2h5	1.20551	0.13273	1.09942	-0.13273	0.837873
ENSMUSG00000022868	Ahsg	212.587	0.123982	195.064	-0.123982	0.838627
ENSMUSG00000032554	Trf	195.19	-0.124909	212.824	0.124909	0.838756
ENSMUSG00000037805	Rpl10a	5.40976	0.125823	4.95747	-0.125823	0.839372
ENSMUSG00000059070	Rpl18	6.43323	0.125157	5.8981	-0.125157	0.840208
ENSMUSG00000039114	Nrn1	3.54917	0.126984	3.24981	-0.126984	0.840208
ENSMUSG00000032026	Rexo2	1.03494	-0.132237	1.13441	0.132237	0.84421
ENSMUSG00000058833	Rex1bd	1.41336	0.129524	1.29185	-0.129524	0.844358
ENSMUSG00000002332	Dhrs1	1.48073	-0.129786	1.6202	0.129786	0.844358
ENSMUSG00000009614	Sardh	12.1182	0.122754	11.1288	-0.122754	0.84441
ENSMUSG00000022214	Dcaf11	4.85359	0.123752	4.45419	-0.123752	0.844493
ENSMUSG00000041168	Lonp1	1.90646	0.127231	1.74534	-0.127231	0.844852
ENSMUSG00000025403	Shmt2	2.63034	0.125201	2.41145	-0.125201	0.8454
ENSMUSG00000063358	Mapk1	0.948929	-0.130449	1.03886	0.130449	0.849189
ENSMUSG00000013858	Tmem259	1.79179	-0.125935	1.95527	0.125935	0.850174
ENSMUSG00000015083	C8g	18.474	0.11984	16.9999	-0.11984	0.851813
ENSMUSG00000024091	Vapa	1.89499	-0.125293	2.06696	0.125293	0.851972
ENSMUSG00000030224	Strap	0.976164	-0.128357	1.06712	0.128357	0.852152
ENSMUSG00000025492	Ifitm3	10.9887	0.120092	10.1101	-0.120092	0.852152
ENSMUSG00000017188	Coa3	1.40906	-0.126346	1.53811	0.126346	0.852804
ENSMUSG00000023087	Noct	1.13384	0.12791	1.03752	-0.12791	0.853629
ENSMUSG00000078578	Ube2d3	4.55687	-0.121627	4.95747	0.121627	0.853907
ENSMUSG00000074064	Mlycd	2.0154	0.123153	1.85031	-0.123153	0.855278
ENSMUSG00000030378	Sult2a8	11.5577	-0.119989	12.5592	0.119989	0.855449
ENSMUSG00000028557	Rnf11	1.50223	-0.124489	1.63769	0.124489	0.856942
ENSMUSG00000074272	Ceacam1	1.11807	0.12465	1.02541	-0.12465	0.856942
ENSMUSG00000063457	Rps15	9.20978	0.118435	8.48315	-0.118435	0.856942
ENSMUSG00000035885	Cox8a	9.37462	0.118173	8.63656	-0.118173	0.85714
ENSMUSG00000008036	Ap2s1	1.74162	-0.123564	1.8974	0.123564	0.857286
ENSMUSG00000041571	Selenow	1.68714	0.12321	1.54887	-0.12321	0.857458
ENSMUSG00000022751	Nit2	3.4861	0.119153	3.20944	-0.119153	0.859293
ENSMUSG00000032079	Apoa5	49.3214	0.116176	45.5014	-0.116176	0.859949
ENSMUSG00000007892	Rplp1	22.5378	0.115999	20.7947	-0.115999	0.860529
ENSMUSG00000037278	Tmem97	0.95753	-0.126753	1.04559	0.126753	0.860529
ENSMUSG00000060739	Nsa2	1.10087	0.123262	1.0106	-0.123262	0.860529
ENSMUSG00000022890	Atp5j	9.0177	-0.117426	9.78173	0.117426	0.860758
ENSMUSG00000015837	Sqstm1	6.5909	0.116327	6.07977	-0.116327	0.862412
ENSMUSG00000038733	Wdr26	1.0335	0.123341	0.948702	-0.123341	0.862587
ENSMUSG00000090841	Myl6	6.5995	-0.116672	7.15497	0.116672	0.863769
ENSMUSG00000066150	Slc31a1	2.76222	0.117441	2.54602	-0.117441	0.865039
ENSMUSG00000005510	Ndufs3	2.81955	0.116899	2.59985	-0.116899	0.866214
ENSMUSG00000066154	Mup3	290.986	0.113327	268.979	-0.113327	0.866432
ENSMUSG00000018770	Atp5g3	11.9806	0.113975	11.0695	-0.113975	0.866866
ENSMUSG00000025745	Hadha	3.69824	0.115817	3.41264	-0.115817	0.866965
ENSMUSG00000021486	Prelid1	3.5506	0.115673	3.27672	-0.115673	0.867413
ENSMUSG00000106918	Mrpl33	1.35172	-0.120424	1.46948	0.120424	0.868197
ENSMUSG00000033416	Gucd1	2.71778	0.116329	2.507	-0.116329	0.868439
ENSMUSG00000024866	Acy3	1.30155	0.118247	1.199	-0.118247	0.869599
ENSMUSG00000034892	Rps29	10.4483	-0.113803	11.305	0.113803	0.869889
ENSMUSG00000031770	Herpud1	31.0839	-0.11323	33.6191	0.11323	0.869893
ENSMUSG00000054226	Tprkb	1.63124	0.117858	1.50312	-0.117858	0.870566
ENSMUSG00000115338	Pnp	1.561	0.117728	1.43853	-0.117728	0.871969
ENSMUSG00000022338	Eny2	1.90216	-0.117033	2.06292	0.117033	0.872055
ENSMUSG00000030286	Emc3	1.24422	0.117821	1.14652	-0.117821	0.872716
ENSMUSG00000031626	Sorbs2	0.943196	-0.122283	1.02675	0.122283	0.872716
ENSMUSG00000025178	Pi4k2a	0.970431	-0.120397	1.05501	0.120397	0.873899
ENSMUSG00000041650	Pcca	1.32449	0.117772	1.22053	-0.117772	0.87424
ENSMUSG00000021876	Rnase4	10.3694	0.112102	9.59333	-0.112102	0.874543
ENSMUSG00000017119	Nbr1	2.82672	0.113116	2.61331	-0.113116	0.875925
ENSMUSG00000054008	Ndst1	1.12237	0.117006	1.03483	-0.117006	0.876289
ENSMUSG00000034211	Mrps17	1.22128	0.116606	1.12633	-0.116606	0.876419
ENSMUSG00000052974	Cyp2f2	29.7379	0.109839	27.5554	-0.109839	0.876644
ENSMUSG00000006057	Atp5g1	4.95679	-0.112127	5.35714	0.112127	0.876948
ENSMUSG00000022336	Eif3e	1.16108	-0.117336	1.25955	0.117336	0.877005
ENSMUSG00000090862	Rps13	6.73568	0.110169	6.23991	-0.110169	0.878846
ENSMUSG00000029405	G3bp2	0.974731	-0.117698	1.0577	0.117698	0.87898
ENSMUSG00000019173	Rab5c	1.12381	-0.115808	1.21784	0.115808	0.880894
ENSMUSG00000055762	Eef1d	2.12864	0.112529	1.96873	-0.112529	0.880894
ENSMUSG00000022956	Atp5o	5.37679	-0.110356	5.80391	0.110356	0.880894
ENSMUSG00000015932	Dstn	3.48466	0.11012	3.22828	-0.11012	0.88241
ENSMUSG00000006998	Psmd2	2.12864	-0.112395	2.30111	0.112395	0.882462
ENSMUSG00000015575	Atp6v0e	1.13241	0.114918	1.04559	-0.114918	0.882645
ENSMUSG00000022241	Tars	2.30495	-0.111909	2.49085	0.111909	0.882867
ENSMUSG00000021832	Psmc6	1.5825	-0.113175	1.7117	0.113175	0.883605
ENSMUSG00000030108	Slc6a13	3.04603	-0.110092	3.28749	0.110092	0.884462
ENSMUSG00000090733	Rps27	9.57673	0.107295	8.88954	-0.107295	0.88464
ENSMUSG00000019432	Ddx39b	1.0077	-0.116669	1.09269	0.116669	0.88468
ENSMUSG00000055912	Tmem150a	2.5687	-0.110658	2.77344	0.110658	0.884761
ENSMUSG00000021910	Nisch	1.70435	0.111769	1.57713	-0.111769	0.884761
ENSMUSG00000072115	Ang	3.5721	-0.110145	3.85537	0.110145	0.884802
ENSMUSG00000024359	Hspa9	8.68514	-0.107929	9.35918	0.107929	0.884802
ENSMUSG00000073616	Cops9	4.65721	0.107979	4.32097	-0.107979	0.885275
ENSMUSG00000024759	Atl3	0.964697	-0.116011	1.04559	0.116011	0.885275
ENSMUSG00000060743	H3f3a	3.90322	0.107523	3.62256	-0.107523	0.887217
ENSMUSG00000029063	Nadk	2.13867	0.109488	1.98218	-0.109488	0.887217
ENSMUSG00000006304	Arpc2	1.28148	-0.111674	1.3847	0.111674	0.887896
ENSMUSG00000035875	AI182371	9.36889	0.102533	8.72537	-0.102533	0.887896
ENSMUSG00000027559	Car3	41.5866	-0.10482	44.7169	0.10482	0.887896
ENSMUSG00000028307	Aldob	82.9725	0.102597	77.2701	-0.102597	0.887896
ENSMUSG00000033379	Atp6v0b	2.11144	0.107746	1.95931	-0.107746	0.887896
ENSMUSG00000055302	Mrfap1	2.62317	-0.10812	2.82727	0.10812	0.887896
ENSMUSG00000020440	Arf5	2.46693	0.106171	2.29169	-0.106171	0.887896
ENSMUSG00000023367	Tmem176a	2.84679	-0.108696	3.06949	0.108696	0.887896
ENSMUSG00000033174	Mgll	1.25998	-0.110623	1.36048	0.110623	0.887896
ENSMUSG00000036199	Ndufa13	6.29562	0.105865	5.84966	-0.105865	0.887896
ENSMUSG00000057113	Npm1	1.82045	0.109287	1.68748	-0.109287	0.887896
ENSMUSG00000091803	Cox16	1.44633	0.109701	1.34029	-0.109701	0.887896
ENSMUSG00000066366	Serpina1a	109.544	-0.10379	117.705	0.10379	0.887896
ENSMUSG00000022216	Psme1	1.5524	0.111114	1.43718	-0.111114	0.887896
ENSMUSG00000024997	Prdx3	1.04354	-0.110021	1.12633	0.110021	0.887896
ENSMUSG00000061353	Cxcl12	3.63517	-0.104404	3.90785	0.104404	0.888247
ENSMUSG00000073889	Il11ra1	0.997666	-0.109633	1.07654	0.109633	0.88853
ENSMUSG00000035504	Reep6	7.97273	-0.102833	8.5612	0.102833	0.889105
ENSMUSG00000027406	Idh3b	2.46836	0.10447	2.29573	-0.10447	0.889211
ENSMUSG00000024055	Cyp4f13	1.33595	0.108121	1.23937	-0.108121	0.88924
ENSMUSG00000039196	Orm1	14.9077	-0.102137	16.0001	0.102137	0.889583
ENSMUSG00000025207	Sema4g	3.42303	-0.104123	3.67908	0.104123	0.88962
ENSMUSG00000009293	Ube2g2	1.04497	-0.108043	1.12633	0.108043	0.890269
ENSMUSG00000026617	Bpnt1	0.944629	-0.110623	1.02002	0.110623	0.890689
ENSMUSG00000024588	Fech	2.63177	0.103631	2.44913	-0.103631	0.890689
ENSMUSG00000041846	Ppp4r3a	0.928861	-0.109946	1.00253	0.109946	0.891114
ENSMUSG00000067235	H2-Q10	77.1256	0.0997513	71.9668	-0.0997513	0.891632
ENSMUSG00000060407	Cyp2a12	13.1488	0.100319	12.2645	-0.100319	0.891736
ENSMUSG00000016942	Tmprss6	6.28702	0.100579	5.86312	-0.100579	0.893
ENSMUSG00000031672	Got2	6.0892	0.0998658	5.68145	-0.0998658	0.894958
ENSMUSG00000024386	Proc	8.20924	0.0985866	7.66632	-0.0985866	0.894958
ENSMUSG00000061983	Rps12	12.3619	-0.0988299	13.2374	0.0988299	0.895124
ENSMUSG00000031445	Proz	5.95303	0.0976246	5.56303	-0.0976246	0.897643
ENSMUSG00000022253	Nadk2	2.42823	-0.100038	2.60254	0.100038	0.898193
ENSMUSG00000038650	Rnh1	1.60687	0.101334	1.49774	-0.101334	0.898752
ENSMUSG00000022210	Dhrs4	2.66618	0.0987839	2.4895	-0.0987839	0.899131
ENSMUSG00000042102	Dmgdh	6.88619	0.0967268	6.43907	-0.0967268	0.899245
ENSMUSG00000022742	Cpox	1.17971	0.101554	1.09942	-0.101554	0.899245
ENSMUSG00000054452	Tle5	6.60237	-0.0972043	7.06211	0.0972043	0.900475
ENSMUSG00000004897	Hdgf	1.15248	0.0999995	1.0752	-0.0999995	0.900559
ENSMUSG00000078515	Ddi2	3.0016	0.0979136	2.80439	-0.0979136	0.900559
ENSMUSG00000029131	Dnajb6	1.30299	-0.101634	1.39816	0.101634	0.900559
ENSMUSG00000001794	Capns1	1.70578	-0.100423	1.82878	0.100423	0.900559
ENSMUSG00000030674	Qprt	3.20945	0.0974657	2.99951	-0.0974657	0.900559
ENSMUSG00000032047	Acat1	5.93439	0.0962461	5.55092	-0.0962461	0.900559
ENSMUSG00000059734	Ndufs8	1.93656	-0.0996322	2.07503	0.0996322	0.900737
ENSMUSG00000024665	Fads2	6.5221	0.0957737	6.10265	-0.0957737	0.901258
ENSMUSG00000027170	Eif3m	1.23705	-0.101008	1.32684	0.101008	0.901408
ENSMUSG00000024978	Gpam	3.62514	-0.0969222	3.8769	0.0969222	0.902846
ENSMUSG00000004771	Rab11a	1.32162	0.10042	1.23264	-0.10042	0.903277
ENSMUSG00000011831	Evi5	1.41766	-0.0998116	1.51927	0.0998116	0.90356
ENSMUSG00000027605	Acss2	2.78228	-0.0967975	2.97529	0.0967975	0.904465
ENSMUSG00000056770	Setd3	1.0378	0.0989925	0.968888	-0.0989925	0.904465
ENSMUSG00000004394	Tmed4	0.956097	-0.100824	1.02541	0.100824	0.905954
ENSMUSG00000030751	Psma1	2.20748	-0.0965935	2.36032	0.0965935	0.906487
ENSMUSG00000010601	Apol7a	1.18688	0.0979887	1.10884	-0.0979887	0.906487
ENSMUSG00000005417	Mprip	1.05357	0.0988728	0.98369	-0.0988728	0.907141
ENSMUSG00000046447	Camk2n1	1.10231	0.0985248	1.02944	-0.0985248	0.907859
ENSMUSG00000046811	Gltpd2	1.75165	-0.0967601	1.87318	0.0967601	0.907859
ENSMUSG00000079057	Cyp4v3	7.0023	-0.0925632	7.46582	0.0925632	0.910349
ENSMUSG00000024371	C2	1.39043	-0.0967975	1.48697	0.0967975	0.9104
ENSMUSG00000067847	Romo1	2.79375	-0.0941239	2.98202	0.0941239	0.91051
ENSMUSG00000022283	Pabpc1	3.5764	-0.0932289	3.81499	0.0932289	0.911397
ENSMUSG00000090231	Cfb	13.9845	-0.0913956	14.898	0.0913956	0.91173
ENSMUSG00000021178	Psmc1	1.68858	0.0946864	1.58117	-0.0946864	0.91285
ENSMUSG00000038084	Opa1	1.0034	-0.0977703	1.07385	0.0977703	0.91298
ENSMUSG00000019987	Arg1	23.7892	-0.0905634	25.3283	0.0905634	0.91307
ENSMUSG00000071528	Atp5md	9.36602	0.0901279	8.79804	-0.0901279	0.913664
ENSMUSG00000021996	Esd	4.43789	0.0910107	4.16622	-0.0910107	0.913946
ENSMUSG00000063683	Glyat	6.71418	0.0900872	6.30719	-0.0900872	0.91464
ENSMUSG00000029713	Gnb2	2.67478	-0.0923316	2.85149	0.0923316	0.915678
ENSMUSG00000029664	Tfpi2	1.17398	-0.0952425	1.25417	0.0952425	0.915761
ENSMUSG00000027937	Jtb	1.45063	0.0938619	1.35913	-0.0938619	0.916718
ENSMUSG00000028618	Tmem59	3.60937	0.0904381	3.38976	-0.0904381	0.916972
ENSMUSG00000032083	Apoa1	203.171	0.0879299	191.141	-0.0879299	0.917637
ENSMUSG00000072704	Smim10l1	1.13671	-0.096173	1.21515	0.096173	0.917914
ENSMUSG00000024038	Ndufv3	5.40976	-0.0901234	5.75815	0.0901234	0.917914
ENSMUSG00000027637	Rab5if	1.72441	0.0922095	1.6175	-0.0922095	0.918818
ENSMUSG00000038615	Nfe2l1	1.06217	0.0929564	0.995801	-0.0929564	0.918818
ENSMUSG00000030884	Uqcrc2	3.90322	0.0888938	3.66966	-0.0888938	0.91984
ENSMUSG00000036781	Rps27l	9.66991	0.0875935	9.09947	-0.0875935	0.91984
ENSMUSG00000023020	Cox14	1.28148	0.0910107	1.20304	-0.0910107	0.920429
ENSMUSG00000024735	Prpf19	1.0507	-0.0932566	1.12095	0.0932566	0.920983
ENSMUSG00000063200	Nol7	1.05214	-0.094748	1.12364	0.094748	0.921205
ENSMUSG00000064370	mt-Cytb	76.9823	0.0861567	72.5132	-0.0861567	0.921946
ENSMUSG00000100094	1810008I18Rik	1.03494	0.0910107	0.971579	-0.0910107	0.922264
ENSMUSG00000032612	Usp4	1.0206	-0.0930091	1.08865	0.0930091	0.923488
ENSMUSG00000021999	Cpb2	5.37822	-0.0873891	5.71375	0.0873891	0.923488
ENSMUSG00000006050	Sra1	1.53663	-0.0906684	1.63634	0.0906684	0.923793
ENSMUSG00000028538	St3gal3	1.37896	0.0910107	1.29454	-0.0910107	0.924192
ENSMUSG00000059208	Hnrnpm	1.23992	0.0893457	1.16536	-0.0893457	0.924192
ENSMUSG00000025968	Ndufs1	1.80182	0.0887189	1.69421	-0.0887189	0.925576
ENSMUSG00000029426	Scarb2	2.31785	0.0874485	2.18134	-0.0874485	0.925576
ENSMUSG00000046364	Rpl27a	13.3337	0.0843577	12.5754	-0.0843577	0.925576
ENSMUSG00000008892	Vdac3	1.4621	-0.0906417	1.55695	0.0906417	0.925576
ENSMUSG00000049422	Chchd10	15.2832	-0.0852893	16.2127	0.0852893	0.925576
ENSMUSG00000025795	Rassf3	1.19261	0.0892798	1.12095	-0.0892798	0.925576
ENSMUSG00000058546	Rpl23a	4.96109	-0.0863959	5.26698	0.0863959	0.925576
ENSMUSG00000022564	Grina	1.69145	-0.0879798	1.79782	0.0879798	0.925576
ENSMUSG00000028455	Stoml2	1.05644	-0.0905961	1.12499	0.0905961	0.92558
ENSMUSG00000020091	Eif4ebp2	2.44113	0.0859397	2.29976	-0.0859397	0.92558
ENSMUSG00000023307	2024-03-05	1.39473	0.0880513	1.31204	-0.0880513	0.925998
ENSMUSG00000063229	Ldha	15.4882	0.0824914	14.6262	-0.0824914	0.926485
ENSMUSG00000027610	Gss	1.20695	-0.0889574	1.28378	0.0889574	0.927158
ENSMUSG00000046671	Mtfr1l	1.13814	0.0873859	1.07116	-0.0873859	0.927331
ENSMUSG00000031549	Ido2	1.24708	0.0860502	1.17478	-0.0860502	0.92852
ENSMUSG00000053565	Eif3k	1.22128	0.0859457	1.15055	-0.0859457	0.928704
ENSMUSG00000022219	Cideb	2.46263	0.0843122	2.32264	-0.0843122	0.9289
ENSMUSG00000029048	Rer1	1.9595	-0.0854614	2.07907	0.0854614	0.928949
ENSMUSG00000038235	F11r	1.55957	0.0857213	1.46948	-0.0857213	0.930563
ENSMUSG00000027495	Fam210b	1.30155	-0.0864773	1.38201	0.0864773	0.930834
ENSMUSG00000034880	Mrpl34	1.18401	-0.0876105	1.25821	0.0876105	0.930834
ENSMUSG00000018442	Derl2	3.68964	-0.082955	3.90785	0.082955	0.930834
ENSMUSG00000024870	Rab1b	1.43916	-0.0857566	1.52734	0.0857566	0.930834
ENSMUSG00000020496	Rnf187	1.55814	0.0843959	1.46948	-0.0843959	0.930915
ENSMUSG00000020538	Srebf1	1.80039	-0.0838792	1.90817	0.0838792	0.931917
ENSMUSG00000003402	Prkcsh	2.13151	-0.083217	2.25805	0.083217	0.932034
ENSMUSG00000029642	Polr1d	1.48933	0.0840913	1.40489	-0.0840913	0.932718
ENSMUSG00000038527	C1rl	1.96236	0.0826107	1.853	-0.0826107	0.932725
ENSMUSG00000024158	Hagh	5.69214	-0.0803664	6.01787	0.0803664	0.934088
ENSMUSG00000026032	Ndufb3	2.34652	0.0813547	2.21768	-0.0813547	0.934534
ENSMUSG00000017221	Psmd3	1.19691	0.0824079	1.13037	-0.0824079	0.934867
ENSMUSG00000048217	Nags	1.11807	0.0836406	1.05501	-0.0836406	0.934867
ENSMUSG00000022452	Smdt1	3.0489	0.080204	2.88379	-0.080204	0.934867
ENSMUSG00000024085	Man2a1	2.79518	0.0806952	2.64291	-0.0806952	0.934867
ENSMUSG00000071649	B3gat3	1.0507	-0.0845813	1.11422	0.0845813	0.93522
ENSMUSG00000031444	F10	7.34345	0.078396	6.95446	-0.078396	0.935576
ENSMUSG00000052428	Tmco1	2.34509	0.0804736	2.21768	-0.0804736	0.935793
ENSMUSG00000029368	Alb	1600.59	-0.0778004	1689.13	0.0778004	0.936483
ENSMUSG00000023031	Cela1	1.77602	-0.0820135	1.87991	0.0820135	0.936483
ENSMUSG00000057388	Mrpl18	1.52947	0.0815857	1.44526	-0.0815857	0.936703
ENSMUSG00000045658	Pid1	1.65704	0.0810696	1.56637	-0.0810696	0.937101
ENSMUSG00000051285	Pcmtd1	1.37896	-0.0824057	1.46006	0.0824057	0.93834
ENSMUSG00000041698	Slco1a1	6.0333	-0.0782288	6.36909	0.0782288	0.938687
ENSMUSG00000025075	Habp2	2.13867	0.0794614	2.0239	-0.0794614	0.938737
ENSMUSG00000051375	Pcdh1	1.11664	0.0817922	1.05501	-0.0817922	0.938955
ENSMUSG00000010406	Mrpl52	3.19511	-0.0784829	3.37361	0.0784829	0.940555
ENSMUSG00000029649	Pomp	3.89462	0.0772757	3.69119	-0.0772757	0.94078
ENSMUSG00000022312	Eif3h	1.73731	0.0791659	1.64442	-0.0791659	0.942103
ENSMUSG00000022013	Dnajc15	1.02203	0.080943	0.966196	-0.080943	0.942312
ENSMUSG00000068083	Cyp2d40	1.07507	-0.080834	1.1371	0.080834	0.943452
ENSMUSG00000003380	Rabac1	1.5395	0.0789826	1.45737	-0.0789826	0.94445
ENSMUSG00000028062	Lamtor2	1.87062	0.0778152	1.77226	-0.0778152	0.944999
ENSMUSG00000068587	Mgam	1.14961	0.0784888	1.08865	-0.0784888	0.945711
ENSMUSG00000046879	Irgm1	1.0335	-0.0802458	1.09269	0.0802458	0.945711
ENSMUSG00000013663	Pten	1.35602	-0.0797604	1.43315	0.0797604	0.945711
ENSMUSG00000005610	Eif4g2	5.81828	-0.0755939	6.13091	0.0755939	0.946068
ENSMUSG00000033634	Nat8f2	7.83512	0.0744806	7.44025	-0.0744806	0.946429
ENSMUSG00000022427	Tomm22	1.5653	-0.0781808	1.65249	0.0781808	0.94797
ENSMUSG00000025137	Pcyt2	8.77258	0.0736738	8.33512	-0.0736738	0.9484
ENSMUSG00000035674	Ndufa3	6.27268	0.0736464	5.96	-0.0736464	0.949727
ENSMUSG00000028356	Ambp	45.4339	-0.0732339	47.7958	0.0732339	0.950145
ENSMUSG00000018707	Dync1h1	1.13671	-0.0785105	1.20034	0.0785105	0.950145
ENSMUSG00000046718	Bst2	4.28738	-0.0746218	4.51475	0.0746218	0.950671
ENSMUSG00000030064	Frmd4b	1.16824	-0.0789143	1.23399	0.0789143	0.950855
[truncated: 319 more rows]
